# Supplementary material for: Trypanosoma cruzi interaction with host tissues modulate the composition of large extracellular vesicles
Source: Sci Rep. 2024 Feb 29;14:5000. doi: 10.1038/s41598-024-55302-3 (PMC10904747; doi:10.1038/s41598-024-55302-3)
Supplement: Supplementary file 2 — Supplementary Table S1. [file 41598_2024_55302_MOESM2_ESM.xlsx]

## Sheet: proteinGroups_Tc-C2C12
Fasta headers	ID	Protein name	Cell	Number of proteins	Peptides	Razor + unique peptides	Unique peptides	Peptides C2C12_ctrl_24h_1	Peptides C2C12_ctrl_24h_2	Peptides C2C12_ctrl_2h_1	Peptides C2C12_ctrl_2h_2	Peptides C2C12_TcCL_24h_1	Peptides C2C12_TcCL_24h_2	Peptides C2C12_TcCL_2h_1	Peptides C2C12_TcCL_2h_2	Peptides C2C12_TcDm_24h_1	Peptides C2C12_TcDm_24h_2	Peptides C2C12_TcDm_2h_1	Peptides C2C12_TcDm_2h_2	Peptides TcCL_ctrl_2h_1	Peptides TcCL_ctrl_2h_2	Peptides TcDm_ctrl_2h_1	Peptides TcDm_ctrl_2h_2	Intensity C2C12_ctrl_24h_1	Intensity C2C12_ctrl_24h_2	Intensity C2C12_ctrl_2h_1	Intensity C2C12_ctrl_2h_2	Intensity C2C12_TcCL_24h_1	Intensity C2C12_TcCL_24h_2	Intensity C2C12_TcCL_2h_1	Intensity C2C12_TcCL_2h_2	Intensity C2C12_TcDm_24h_1	Intensity C2C12_TcDm_24h_2	Intensity C2C12_TcDm_2h_1	Intensity C2C12_TcDm_2h_2	Intensity TcCL_ctrl_2h_1	Intensity TcCL_ctrl_2h_2	Intensity TcDm_ctrl_2h_1	Intensity TcDm_ctrl_2h_2	Razor + unique peptides C2C12_ctrl_24h_1	Razor + unique peptides C2C12_ctrl_24h_2	Razor + unique peptides C2C12_ctrl_2h_1	Razor + unique peptides C2C12_ctrl_2h_2	Razor + unique peptides C2C12_TcCL_24h_1	Razor + unique peptides C2C12_TcCL_24h_2	Razor + unique peptides C2C12_TcCL_2h_1	Razor + unique peptides C2C12_TcCL_2h_2	Razor + unique peptides C2C12_TcDm_24h_1	Razor + unique peptides C2C12_TcDm_24h_2
tr|A0A087WNS0|A0A087WNS0_MOUSE Ribosomal protein L3 OS=Mus musculus OX=10090 GN=Rpl3 PE=1 SV=1;tr|A0A087WQK0|A0A087WQK0_MOUSE Ribosomal protein L3 (Fragment) OS=Mus musculus OX=10090 GN=Rpl3 PE=1 SV=1;sp|P27659|RL3_MOUSE 60S ribosomal protein L3 OS=Mus mus	A0A087WNS0	Ribosomal protein L3	C2C12	3	1	1	1	0	0	0	0	0	0	1	1	0	0	0	1	1	1	0	0	0	0	0	0	0	0	2578500	1644100	0	0	0	1128000	354650	4109400	0	0	0	0	0	0	0	0	1	1	0	0
tr|E9QNN1|E9QNN1_MOUSE RNA helicase OS=Mus musculus OX=10090 GN=Dhx9 PE=1 SV=1;tr|A0A087WPL5|A0A087WPL5_MOUSE RNA helicase OS=Mus musculus OX=10090 GN=Dhx9 PE=1 SV=1;sp|O70133|DHX9_MOUSE ATP-dependent RNA helicase A OS=Mus musculus OX=10090 GN=Dhx9 PE=1 SV	E9QNN1	RNA helicase	C2C12	3	1	1	1	0	0	0	0	0	0	0	0	0	0	0	0	0	1	0	0	0	0	0	0	0	0	0	0	0	0	0	0	0	0	0	0	0	0	0	0	0	0	0	0	0	0
tr|Q3UHL6|Q3UHL6_MOUSE Fibronectin OS=Mus musculus OX=10090 GN=Fn1 PE=1 SV=1;tr|A0A087WR50|A0A087WR50_MOUSE Fibronectin OS=Mus musculus OX=10090 GN=Fn1 PE=1 SV=1;sp|P11276|FINC_MOUSE Fibronectin OS=Mus musculus OX=10090 GN=Fn1 PE=1 SV=4;tr|A0A087WS56|A0A08	Q3UHL6	Fibronectin	C2C12	9	35	35	35	4	7	12	35	1	8	19	10	4	3	3	13	1	2	1	1	2695100	7416400	12228000	339200000	72789	8564900	44964000	15536000	5102100	1463900	2232000	17868000	181180	1094700	236370	378590	4	7	12	35	1	8	19	10	4	3
tr|G3UYW3|G3UYW3_MOUSE Jumonji domain containing 1C (Fragment) OS=Mus musculus OX=10090 GN=Jmjd1c PE=1 SV=1;tr|A0A0A0MQ98|A0A0A0MQ98_MOUSE Jumonji domain containing 1C OS=Mus musculus OX=10090 GN=Jmjd1c PE=1 SV=1;tr|G3UZM1|G3UZM1_MOUSE Jumonji domain conta	G3UYW3	Jumonji domain containing 1C (Fragment)	C2C12	4	2	2	2	0	0	0	0	0	0	1	0	1	0	0	0	0	0	0	0	0	0	0	0	0	0	374930	0	2660300	0	0	0	0	0	0	0	0	0	0	0	0	0	1	0	1	0
tr|A0A0A0MQF6|A0A0A0MQF6_MOUSE Glyceraldehyde-3-phosphate dehydrogenase OS=Mus musculus OX=10090 GN=Gapdh PE=1 SV=1;sp|P16858|G3P_MOUSE Glyceraldehyde-3-phosphate dehydrogenase OS=Mus musculus OX=10090 GN=Gapdh PE=1 SV=2;tr|S4R257|S4R257_MOUSE Glyceraldehy	A0A0A0MQF6	Glyceraldehyde-3-phosphate dehydrogenase	C2C12	8	4	4	4	0	0	0	3	0	0	4	3	0	0	0	1	1	4	0	1	0	0	0	8851300	0	0	18154000	5668800	0	0	0	1113500	368430	12954000	0	1085000	0	0	0	3	0	0	4	3	0	0
tr|A0A0A6YW67|A0A0A6YW67_MOUSE Predicted pseudogene 8797 OS=Mus musculus OX=10090 GN=Gm8797 PE=4 SV=1;tr|E9Q4P0|E9Q4P0_MOUSE KxDL motif-containing protein 1 (Fragment) OS=Mus musculus OX=10090 GN=Kxd1 PE=1 SV=1;tr|Q5SX22|Q5SX22_MOUSE Ubiquitin B (Fragment)	A0A0A6YW67	Predicted pseudogene 8797	C2C12	29	3	3	3	3	3	2	3	3	3	3	3	3	2	3	3	3	3	3	2	7772000	10264000	6814700	10160000	10143000	13376000	42527000	37604000	11924000	12811000	8463100	11762000	13565000	22305000	7384600	11491000	3	3	2	3	3	3	3	3	3	2
tr|A0A0A6YWC8|A0A0A6YWC8_MOUSE Vimentin OS=Mus musculus OX=10090 GN=Vim PE=1 SV=1;sp|P20152|VIME_MOUSE Vimentin OS=Mus musculus OX=10090 GN=Vim PE=1 SV=3	A0A0A6YWC8	Vimentin	C2C12	8	3	2	2	0	0	0	3	0	1	3	3	0	1	1	1	0	1	0	1	0	0	0	3858000	0	132610	23100000	4711400	0	60424	277160	989330	0	6834500	0	100780	0	0	0	2	0	1	2	2	0	1
tr|D3YYN7|D3YYN7_MOUSE Sodium/potassium-transporting ATPase subunit alpha OS=Mus musculus OX=10090 GN=Atp1a2 PE=1 SV=1;tr|A0A0G2JGX4|A0A0G2JGX4_MOUSE Sodium/potassium-transporting ATPase subunit alpha OS=Mus musculus OX=10090 GN=Atp1a3 PE=1 SV=1;tr|Q8VCE0|	D3YYN7	Sodium/potassium-transporting ATPase subunit alpha	C2C12	9	3	3	1	0	0	0	1	0	0	2	2	0	0	1	1	1	3	0	1	0	0	0	715900	0	0	2686500	2623200	0	0	234620	986340	1033000	4142200	0	521720	0	0	0	1	0	0	2	2	0	0
sp|C0HKE1|H2A1B_MOUSE Histone H2A type 1-B OS=Mus musculus OX=10090 GN=H2ac4 PE=1 SV=1;sp|C0HKE7|H2A1N_MOUSE Histone H2A type 1-N OS=Mus musculus OX=10090 GN=Hist1h2an PE=1 SV=1;sp|Q8CGP7|H2A1K_MOUSE Histone H2A type 1-K OS=Mus musculus OX=10090 GN=H2ac15	C0HKE1	Histone H2A type 1-B	C2C12	19	5	1	1	0	1	4	5	1	0	5	5	0	1	3	4	3	5	4	2	0	0	0	1715600	0	0	6841000	3152400	0	0	527670	0	0	761010	0	0	0	0	0	1	0	0	1	1	0	0
tr|A0A0R4J0Z1|A0A0R4J0Z1_MOUSE Protein disulfide-isomerase A4 OS=Mus musculus OX=10090 GN=Pdia4 PE=1 SV=1;sp|P08003|PDIA4_MOUSE Protein disulfide-isomerase A4 OS=Mus musculus OX=10090 GN=Pdia4 PE=1 SV=3	A0A0R4J0Z1	Protein disulfide-isomerase A4	C2C12	2	2	2	2	0	0	0	0	0	0	2	2	0	0	0	0	0	1	0	0	0	0	0	0	0	0	4636700	4281600	0	0	0	0	0	1221200	0	0	0	0	0	0	0	0	2	2	0	0
tr|A0A0U1RNQ6|A0A0U1RNQ6_MOUSE Tu translation elongation factor, mitochondrial (Fragment) OS=Mus musculus OX=10090 GN=Tufm PE=1 SV=1;sp|Q8BFR5|EFTU_MOUSE Elongation factor Tu, mitochondrial OS=Mus musculus OX=10090 GN=Tufm PE=1 SV=1	A0A0U1RNQ6	Tu translation elongation factor, mitochondrial (Fragment)	C2C12	2	1	1	1	0	0	0	0	0	0	1	1	0	0	0	0	0	0	0	0	0	0	0	0	0	0	1673300	1382300	0	0	0	0	0	0	0	0	0	0	0	0	0	0	1	1	0	0
tr|A0A140T8W1|A0A140T8W1_MOUSE Collagen, type VI, alpha 5 OS=Mus musculus OX=10090 GN=Col6a5 PE=1 SV=1;tr|A0A140T8T7|A0A140T8T7_MOUSE Collagen, type VI, alpha 5 OS=Mus musculus OX=10090 GN=Col6a5 PE=1 SV=1;sp|A6H584|CO6A5_MOUSE Collagen alpha-5(VI) chain O	A0A140T8W1	Collagen, type VI, alpha 5	C2C12	5	2	2	2	2	2	1	0	2	2	1	2	2	0	2	1	2	2	2	0	7686800	19034000	3543700	0	1677000	17721000	448510	10712000	8061700	0	2508300	10925000	7770100	16618000	4667300	0	2	2	1	0	2	2	1	2	2	0
tr|A0A1B0GRK0|A0A1B0GRK0_MOUSE Predicted gene 45521 OS=Mus musculus OX=10090 GN=Gm45521 PE=4 SV=1	A0A1B0GRK0	Predicted gene 45521	C2C12	1	1	1	1	0	0	0	0	0	0	0	0	0	1	0	0	0	0	0	1	0	0	0	0	0	0	0	0	0	20004000	0	0	0	0	0	4726600	0	0	0	0	0	0	0	0	0	1
tr|A0A1B0GRY3|A0A1B0GRY3_MOUSE Predicted gene 45861 OS=Mus musculus OX=10090 GN=Gm45861 PE=1 SV=1	A0A1B0GRY3	Predicted gene 45861	C2C12	1	1	1	1	0	0	0	0	0	0	0	1	0	0	0	0	0	0	0	0	0	0	0	0	0	0	0	0	0	0	0	0	0	0	0	0	0	0	0	0	0	0	0	1	0	0
tr|A0A1B0GSR9|A0A1B0GSR9_MOUSE L-lactate dehydrogenase OS=Mus musculus OX=10090 GN=Ldha PE=1 SV=1;tr|A0A1B0GSX0|A0A1B0GSX0_MOUSE L-lactate dehydrogenase OS=Mus musculus OX=10090 GN=Ldha PE=1 SV=1;sp|P06151|LDHA_MOUSE L-lactate dehydrogenase A chain OS=Mus	A0A1B0GSR9	L-lactate dehydrogenase	C2C12	16	3	3	3	0	0	0	0	0	0	1	2	1	1	2	0	1	3	1	0	0	0	0	0	0	0	1972300	4790300	184260	239130	1382600	0	757810	5312200	288470	0	0	0	0	0	0	0	1	2	1	1
tr|A0A1W2P6G5|A0A1W2P6G5_MOUSE Myosin, light polypeptide 6, alkali, smooth muscle and non-muscle OS=Mus musculus OX=10090 GN=Myl6 PE=1 SV=1;tr|A0A1W2P6F6|A0A1W2P6F6_MOUSE Myosin, light polypeptide 6, alkali, smooth muscle and non-muscle OS=Mus musculus OX=	A0A1W2P6G5	Myosin, light polypeptide 6, alkali, smooth muscle and non-muscle	C2C12	5	2	2	2	0	0	0	0	0	0	2	2	0	0	1	0	0	0	0	0	0	0	0	0	0	0	3454100	3222300	0	0	351090	0	0	0	0	0	0	0	0	0	0	0	2	2	0	0
tr|E0CZ27|E0CZ27_MOUSE Histone H3 (Fragment) OS=Mus musculus OX=10090 GN=H3f3a PE=3 SV=1;tr|F8WI35|F8WI35_MOUSE Histone H3 OS=Mus musculus OX=10090 GN=H3f3a PE=1 SV=1;tr|A0A1W2P768|A0A1W2P768_MOUSE H3 clustered histone 14 OS=Mus musculus OX=10090 GN=H3c14	E0CZ27	Histone H3 (Fragment)	C2C12	10	3	3	3	1	1	1	2	1	0	3	3	0	0	3	2	2	2	2	0	310290	173170	739980	5866300	264380	0	44660000	46601000	0	0	14932000	3754500	6043900	18400000	7372600	0	1	1	1	2	1	0	3	3	0	0
tr|S4R1N6|S4R1N6_MOUSE 40S ribosomal protein S18 OS=Mus musculus OX=10090 GN=Rps18 PE=3 SV=1;tr|F6YVP7|F6YVP7_MOUSE 40S ribosomal protein S18 OS=Mus musculus OX=10090 GN=Rps18-ps6 PE=3 SV=2;tr|A0A1Y7VKY1|A0A1Y7VKY1_MOUSE 40S ribosomal protein S18 OS=Mus mu	S4R1N6	40S ribosomal protein S18	C2C12	4	1	1	1	0	0	0	1	0	0	1	1	0	0	1	1	1	1	1	0	0	0	0	754600	0	0	2457300	1166300	0	0	403240	123410	232450	1482500	306590	0	0	0	0	1	0	0	1	1	0	0
tr|A0A286YE28|A0A286YE28_MOUSE Transketolase (Fragment) OS=Mus musculus OX=10090 GN=Tkt PE=1 SV=1;sp|P40142|TKT_MOUSE Transketolase OS=Mus musculus OX=10090 GN=Tkt PE=1 SV=1	A0A286YE28	Transketolase (Fragment)	C2C12	2	2	2	2	0	0	0	0	0	0	0	0	0	0	1	0	1	2	1	0	0	0	0	0	0	0	0	0	0	0	318800	0	921300	4834900	222550	0	0	0	0	0	0	0	0	0	0	0
tr|A0A2I3BQ03|A0A2I3BQ03_MOUSE Tyrosine 3-monooxygenase/tryptophan 5-monooxygenase activation protein, zeta polypeptide (Fragment) OS=Mus musculus OX=10090 GN=Ywhaz PE=1 SV=1;sp|P63101|1433Z_MOUSE 14-3-3 protein zeta/delta OS=Mus musculus OX=10090 GN=Ywhaz	A0A2I3BQ03	Tyrosine 3-monooxygenase/tryptophan 5-monooxygenase activation protein, zeta polypeptide (Fragment)	C2C12	5	3	3	3	1	1	2	2	1	2	3	3	2	1	3	2	3	3	3	1	242590	446430	993690	1824000	141500	1446900	6504900	7196300	1132500	600350	3222900	719420	1436500	4688900	920980	545420	1	1	2	2	1	2	3	3	2	1
tr|A0A3B2WBF0|A0A3B2WBF0_MOUSE Superoxide dismutase OS=Mus musculus OX=10090 GN=Sod2 PE=1 SV=1;sp|P09671|SODM_MOUSE Superoxide dismutase [Mn], mitochondrial OS=Mus musculus OX=10090 GN=Sod2 PE=1 SV=3	A0A3B2WBF0	Superoxide dismutase	C2C12	2	1	1	1	0	0	0	1	1	0	1	1	0	0	1	1	0	0	0	0	0	0	0	521540	0	0	6528900	6166200	0	0	920160	1698600	0	0	0	0	0	0	0	1	1	0	1	1	0	0
tr|A0A494BBD8|A0A494BBD8_MOUSE Annexin OS=Mus musculus OX=10090 GN=Anxa1 PE=1 SV=1;sp|P10107|ANXA1_MOUSE Annexin A1 OS=Mus musculus OX=10090 GN=Anxa1 PE=1 SV=2	A0A494BBD8	Annexin	C2C12	2	3	3	3	0	0	0	1	0	0	2	2	0	0	1	0	1	2	0	2	0	0	0	453330	0	0	2079600	2764900	0	0	511540	0	729180	3980600	0	2734500	0	0	0	1	0	0	2	2	0	0
tr|A2A610|A2A610_MOUSE GNAS (guanine nucleotide binding protein, alpha stimulating) complex locus OS=Mus musculus OX=10090 GN=Gnas PE=1 SV=1;tr|Q8C040|Q8C040_MOUSE Guanine nucleotide binding protein, alpha stimulating, olfactory type OS=Mus musculus OX=100	A2A610	GNAS (guanine nucleotide binding protein, alpha stimulating) complex locus	C2C12	17	1	1	1	0	0	0	1	0	0	1	1	0	0	0	1	1	1	0	0	0	0	0	1134800	0	0	1431100	1219600	0	0	0	1314000	0	2819600	0	0	0	0	0	1	0	0	1	1	0	0
tr|G3UZ71|G3UZ71_MOUSE Paired box 5 OS=Mus musculus OX=10090 GN=Pax5 PE=4 SV=1;tr|G3UXF6|G3UXF6_MOUSE Paired box 5 OS=Mus musculus OX=10090 GN=Pax5 PE=4 SV=1;tr|G3UZ86|G3UZ86_MOUSE Paired box 5 OS=Mus musculus OX=10090 GN=Pax5 PE=4 SV=1;tr|G3UX39|G3UX39_MO	G3UZ71	Paired box 5	C2C12	11	1	1	1	0	0	0	0	0	0	1	1	0	0	0	0	0	1	1	0	0	0	0	0	0	0	6150100	12091000	0	0	0	0	0	8901100	1526100	0	0	0	0	0	0	0	1	1	0	0
tr|A6ZI44|A6ZI44_MOUSE Fructose-bisphosphate aldolase OS=Mus musculus OX=10090 GN=Aldoa PE=1 SV=1;sp|P05064|ALDOA_MOUSE Fructose-bisphosphate aldolase A OS=Mus musculus OX=10090 GN=Aldoa PE=1 SV=2;tr|D3Z510|D3Z510_MOUSE fructose-bisphosphate aldolase (Frag	A6ZI44	Fructose-bisphosphate aldolase	C2C12	10	3	3	3	1	1	1	2	2	0	2	2	2	0	3	3	3	3	1	1	188540	172980	84459	1454500	450150	0	5886200	5523600	1255200	0	1558600	1515000	2567300	11969000	739450	563850	1	1	1	2	2	0	2	2	2	0
tr|F7C528|F7C528_MOUSE DNA helicase (Fragment) OS=Mus musculus OX=10090 GN=Chd3 PE=1 SV=1;tr|E9Q614|E9Q614_MOUSE DNA helicase OS=Mus musculus OX=10090 GN=Chd3 PE=1 SV=1;tr|B1AR17|B1AR17_MOUSE DNA helicase OS=Mus musculus OX=10090 GN=Chd3 PE=1 SV=1	F7C528	DNA helicase (Fragment)	C2C12	3	1	1	1	0	0	0	0	0	1	0	0	0	1	0	0	1	0	0	1	0	0	0	0	0	1021700	0	0	0	1977200	0	0	3627500	0	0	960740	0	0	0	0	0	1	0	0	0	1
tr|B1AXW3|B1AXW3_MOUSE Aldo-keto reductase family 1, member A1 (aldehyde reductase) (Fragment) OS=Mus musculus OX=10090 GN=Akr1a1 PE=1 SV=8;sp|Q9JII6|AK1A1_MOUSE Aldo-keto reductase family 1 member A1 OS=Mus musculus OX=10090 GN=Akr1a1 PE=1 SV=3	B1AXW3	Aldo-keto reductase family 1, member A1 (aldehyde reductase) (Fragment)	C2C12	2	1	1	1	0	0	0	0	0	0	1	1	0	0	0	0	0	1	0	0	0	0	0	0	0	0	1227200	583820	0	0	0	0	0	1269500	0	0	0	0	0	0	0	0	1	1	0	0
tr|B1AXW5|B1AXW5_MOUSE Peroxiredoxin 1 (Fragment) OS=Mus musculus OX=10090 GN=Prdx1 PE=1 SV=8;tr|B1AXW6|B1AXW6_MOUSE Peroxiredoxin 1 (Fragment) OS=Mus musculus OX=10090 GN=Prdx1 PE=1 SV=1;sp|P35700|PRDX1_MOUSE Peroxiredoxin-1 OS=Mus musculus OX=10090 GN=Pr	B1AXW5	Peroxiredoxin 1 (Fragment)	C2C12	3	2	1	1	0	0	0	1	1	0	2	2	0	1	0	1	0	2	2	1	0	0	0	0	207830	0	1989500	1034400	0	252080	0	0	0	1476700	250480	537890	0	0	0	0	1	0	1	1	0	1
tr|E9PZ16|E9PZ16_MOUSE Perlecan (heparan sulfate proteoglycan 2) OS=Mus musculus OX=10090 GN=Hspg2 PE=1 SV=1;tr|B1B0C7|B1B0C7_MOUSE Perlecan (heparan sulfate proteoglycan 2) OS=Mus musculus OX=10090 GN=Hspg2 PE=1 SV=1;sp|Q05793|PGBM_MOUSE Basement membrane	E9PZ16	Perlecan (heparan sulfate proteoglycan 2)	C2C12	3	4	4	4	0	0	1	4	0	0	1	1	1	0	0	1	0	0	0	0	0	0	470500	11016000	0	0	566450	220590	77551	0	0	1271900	0	0	0	0	0	0	1	4	0	0	1	1	1	0
tr|B7FAV1|B7FAV1_MOUSE Filamin, alpha (Fragment) OS=Mus musculus OX=10090 GN=Flna PE=1 SV=1;tr|B7FAU9|B7FAU9_MOUSE Filamin, alpha OS=Mus musculus OX=10090 GN=Flna PE=1 SV=1;sp|Q8BTM8|FLNA_MOUSE Filamin-A OS=Mus musculus OX=10090 GN=Flna PE=1 SV=5	B7FAV1	Filamin, alpha (Fragment)	C2C12	3	1	1	1	0	0	0	0	0	0	0	0	0	0	1	1	1	1	1	1	0	0	0	0	0	0	0	0	0	0	419010	714330	959930	2769400	353920	412910	0	0	0	0	0	0	0	0	0	0
tr|B8JKK2|B8JKK2_MOUSE Ribosomal protein L15 (Fragment) OS=Mus musculus OX=10090 GN=Rpl15 PE=1 SV=1;sp|Q9CZM2|RL15_MOUSE 60S ribosomal protein L15 OS=Mus musculus OX=10090 GN=Rpl15 PE=1 SV=4	B8JKK2	Ribosomal protein L15 (Fragment)	C2C12	2	1	1	1	0	0	1	1	0	0	1	1	0	0	1	1	1	1	1	0	0	0	351170	4024200	0	0	12902000	6312100	0	0	554200	739110	626920	4741900	1010200	0	0	0	1	1	0	0	1	1	0	0
tr|D3YUF7|D3YUF7_MOUSE Lamin A (Fragment) OS=Mus musculus OX=10090 GN=Lmna PE=1 SV=1;sp|P48678|LMNA_MOUSE Prelamin-A/C OS=Mus musculus OX=10090 GN=Lmna PE=1 SV=2	D3YUF7	Lamin A (Fragment)	C2C12	2	1	1	1	0	0	0	0	0	0	1	1	0	0	1	0	0	0	0	0	0	0	0	0	0	0	198430	1332500	0	0	251690	0	0	0	0	0	0	0	0	0	0	0	1	1	0	0
tr|D3YVB4|D3YVB4_MOUSE 40S ribosomal protein S15a (Fragment) OS=Mus musculus OX=10090 GN=Rps15a PE=1 SV=1;tr|D3Z712|D3Z712_MOUSE 40S ribosomal protein S15a (Fragment) OS=Mus musculus OX=10090 GN=Rps15a PE=1 SV=2;tr|F8WJ41|F8WJ41_MOUSE 40S ribosomal protein	D3YVB4	40S ribosomal protein S15a (Fragment)	C2C12	4	1	1	1	0	0	0	0	0	0	1	0	0	0	0	0	0	0	0	0	0	0	0	0	0	0	602190	0	0	0	0	0	0	0	0	0	0	0	0	0	0	0	1	0	0	0
tr|D3YZ06|D3YZ06_MOUSE Heat shock protein 1 OS=Mus musculus OX=10090 GN=Hspb1 PE=1 SV=1;sp|P14602|HSPB1_MOUSE Heat shock protein beta-1 OS=Mus musculus OX=10090 GN=Hspb1 PE=1 SV=3	D3YZ06	Heat shock protein 1	C2C12	2	3	3	3	0	0	1	3	0	0	2	0	1	0	1	1	0	0	0	0	0	0	372970	8838000	0	0	1178300	0	109850	0	103600	255060	0	0	0	0	0	0	1	3	0	0	2	0	1	0
tr|H3BLF7|H3BLF7_MOUSE Guanine nucleotide binding protein (G protein), beta 1 (Fragment) OS=Mus musculus OX=10090 GN=Gnb1 PE=1 SV=1;tr|D3Z1T4|D3Z1T4_MOUSE Guanine nucleotide binding protein (G protein), beta 2 (Fragment) OS=Mus musculus OX=10090 GN=Gnb2 PE	H3BLF7	Guanine nucleotide binding protein (G protein), beta 1 (Fragment)	C2C12	10	1	1	1	0	0	0	0	0	0	1	1	0	0	0	0	1	1	0	1	0	0	0	0	0	0	761780	881140	0	0	0	0	110010	1827500	0	131330	0	0	0	0	0	0	1	1	0	0
tr|D3Z494|D3Z494_MOUSE Aldo-keto reductase family 1, member B10 (aldose reductase) OS=Mus musculus OX=10090 GN=Akr1b10 PE=1 SV=1;tr|G5E895|G5E895_MOUSE Aldo-keto reductase family 1, member B10 (aldose reductase) OS=Mus musculus OX=10090 GN=Akr1b10 PE=1 SV=	D3Z494	Aldo-keto reductase family 1, member B10 (aldose reductase)	C2C12	4	2	2	2	0	0	0	0	0	0	2	2	0	0	0	1	2	1	1	1	0	0	0	0	0	0	5177200	3362800	0	0	0	1110600	2272900	4433200	453980	1022300	0	0	0	0	0	0	2	2	0	0
tr|D3Z6F5|D3Z6F5_MOUSE ATP synthase subunit alpha OS=Mus musculus OX=10090 GN=Atp5a1 PE=1 SV=1;sp|Q03265|ATPA_MOUSE ATP synthase subunit alpha, mitochondrial OS=Mus musculus OX=10090 GN=Atp5f1a PE=1 SV=1	D3Z6F5	ATP synthase subunit alpha	C2C12	2	5	5	5	0	0	0	4	2	0	5	5	0	0	1	3	0	0	0	0	0	0	0	3569100	722900	0	17489000	9354100	0	0	188650	3714000	0	0	0	0	0	0	0	4	2	0	5	5	0	0
sp|E9Q557|DESP_MOUSE Desmoplakin OS=Mus musculus OX=10090 GN=Dsp PE=1 SV=1;tr|E9PZW0|E9PZW0_MOUSE Desmoplakin OS=Mus musculus OX=10090 GN=Dsp PE=1 SV=1	E9Q557	Desmoplakin	C2C12	2	3	3	3	1	1	0	1	2	2	1	0	2	1	1	0	1	1	1	1	1031300	1440400	0	539440	1371200	2746900	1981600	0	1376500	152820	960840	0	2278800	1764200	1526800	58797	1	1	0	1	2	2	1	0	2	1
tr|F7D4K4|F7D4K4_MOUSE Peptidylglycine alpha-amidating monooxygenase (Fragment) OS=Mus musculus OX=10090 GN=Pam PE=1 SV=1;tr|E9Q704|E9Q704_MOUSE Peptidylglycine alpha-amidating monooxygenase OS=Mus musculus OX=10090 GN=Pam PE=1 SV=1;tr|F8VQA4|F8VQA4_MOUSE	F7D4K4	Peptidylglycine alpha-amidating monooxygenase (Fragment)	C2C12	4	1	1	1	0	0	0	0	0	0	0	0	0	0	0	1	0	0	0	0	0	0	0	0	0	0	0	0	0	0	0	0	0	0	0	0	0	0	0	0	0	0	0	0	0	0
tr|F7BHM1|F7BHM1_MOUSE Coiled-coil domain containing 180 (Fragment) OS=Mus musculus OX=10090 GN=Ccdc180 PE=4 SV=1;tr|F6QNN0|F6QNN0_MOUSE Coiled-coil domain containing 180 OS=Mus musculus OX=10090 GN=Ccdc180 PE=4 SV=2;tr|J3QNE4|J3QNE4_MOUSE Coiled-coil doma	F7BHM1	Coiled-coil domain containing 180 (Fragment)	C2C12	3	1	1	1	1	0	0	0	0	0	1	1	0	0	0	0	0	0	0	0	1039600	0	0	0	0	0	4210100	12562000	0	0	0	0	0	0	0	0	1	0	0	0	0	0	1	1	0	0
tr|F8WIT2|F8WIT2_MOUSE Annexin OS=Mus musculus OX=10090 GN=Anxa6 PE=1 SV=1;sp|P14824|ANXA6_MOUSE Annexin A6 OS=Mus musculus OX=10090 GN=Anxa6 PE=1 SV=3	F8WIT2	Annexin	C2C12	2	7	7	7	1	1	0	5	0	0	3	2	3	1	0	1	0	2	0	3	766210	130020	0	4970600	0	0	1212500	906810	1063700	431130	0	370120	0	1080300	0	3738300	1	1	0	5	0	0	3	2	3	1
tr|G3UYU4|G3UYU4_MOUSE Flotillin OS=Mus musculus OX=10090 GN=Flot1 PE=1 SV=1;sp|O08917|FLOT1_MOUSE Flotillin-1 OS=Mus musculus OX=10090 GN=Flot1 PE=1 SV=1	G3UYU4	Flotillin	C2C12	2	1	1	1	0	0	0	0	0	0	1	1	0	0	0	0	1	1	0	0	0	0	0	0	0	0	782990	414170	0	0	0	0	415780	1451800	0	0	0	0	0	0	0	0	1	1	0	0
tr|G5E902|G5E902_MOUSE Phosphate carrier protein, mitochondrial OS=Mus musculus OX=10090 GN=Slc25a3 PE=1 SV=1;sp|Q8VEM8|MPCP_MOUSE Phosphate carrier protein, mitochondrial OS=Mus musculus OX=10090 GN=Slc25a3 PE=1 SV=1	G5E902	Phosphate carrier protein, mitochondrial	C2C12	2	1	1	1	1	0	0	1	0	0	1	1	0	0	1	1	0	0	1	0	1461000	0	0	1531600	0	0	21463000	8398300	0	0	1495800	798340	0	0	1121000	0	1	0	0	1	0	0	1	1	0	0
sp|P05202|AATM_MOUSE Aspartate aminotransferase, mitochondrial OS=Mus musculus OX=10090 GN=Got2 PE=1 SV=1	P05202	Aspartate aminotransferase, mitochondrial	C2C12	1	2	2	2	0	0	0	0	0	0	1	2	0	0	0	0	0	0	0	0	0	0	0	0	0	0	470090	3748700	0	0	0	0	0	0	0	0	0	0	0	0	0	0	1	2	0	0
sp|P05213|TBA1B_MOUSE Tubulin alpha-1B chain OS=Mus musculus OX=10090 GN=Tuba1b PE=1 SV=2;tr|A0A0A0MQA5|A0A0A0MQA5_MOUSE Tubulin alpha chain (Fragment) OS=Mus musculus OX=10090 GN=Tuba4a PE=1 SV=1;sp|P68368|TBA4A_MOUSE Tubulin alpha-4A chain OS=Mus musculu	P05213	Tubulin alpha-1B chain	C2C12	7	12	10	1	1	1	3	11	3	1	12	11	1	1	4	10	6	11	4	4	0	0	2133100	26416000	1944800	0	71112000	31968000	0	0	2259000	16401000	4351900	34333000	1126200	3064100	0	0	2	10	2	0	10	9	0	0
sp|P07356|ANXA2_MOUSE Annexin A2 OS=Mus musculus OX=10090 GN=Anxa2 PE=1 SV=2;tr|B0V2N7|B0V2N7_MOUSE Annexin (Fragment) OS=Mus musculus OX=10090 GN=Anxa2 PE=1 SV=1;tr|B0V2N8|B0V2N8_MOUSE Annexin (Fragment) OS=Mus musculus OX=10090 GN=Anxa2 PE=1 SV=1;tr|B0V2	P07356	Annexin A2	C2C12	4	17	17	17	4	6	2	14	3	7	16	15	4	4	7	10	11	17	8	12	5674200	7274400	2175200	29385000	1352800	14129000	112440000	110510000	11229000	7867300	21184000	14008000	36663000	190530000	25072000	34591000	4	6	2	14	3	7	16	15	4	4
sp|P08113|ENPL_MOUSE Endoplasmin OS=Mus musculus OX=10090 GN=Hsp90b1 PE=1 SV=2;tr|F7C312|F7C312_MOUSE Heat shock protein 90, beta (Grp94), member 1 (Fragment) OS=Mus musculus OX=10090 GN=Hsp90b1 PE=1 SV=1	P08113	Endoplasmin	C2C12	2	9	8	8	0	0	0	6	0	2	9	9	0	0	3	6	0	6	1	1	0	0	0	4536900	0	1067900	22474000	19030000	0	0	896950	5957900	0	2406300	85418	0	0	0	0	5	0	2	8	8	0	0
sp|P08249|MDHM_MOUSE Malate dehydrogenase, mitochondrial OS=Mus musculus OX=10090 GN=Mdh2 PE=1 SV=3	P08249	Malate dehydrogenase, mitochondrial	C2C12	3	4	4	4	0	0	1	1	0	0	3	4	0	0	2	3	0	0	0	1	0	0	797550	347960	0	0	11525000	14948000	0	0	2823900	3496700	0	0	0	56166	0	0	1	1	0	0	3	4	0	0
sp|P09103|PDIA1_MOUSE Protein disulfide-isomerase OS=Mus musculus OX=10090 GN=P4hb PE=1 SV=2	P09103	Protein disulfide-isomerase	C2C12	2	4	4	4	0	0	0	0	0	0	4	4	0	0	1	2	0	2	0	0	0	0	0	0	0	0	8210500	14894000	0	0	449480	1668300	0	2644100	0	0	0	0	0	0	0	0	4	4	0	0
sp|P09405|NUCL_MOUSE Nucleolin OS=Mus musculus OX=10090 GN=Ncl PE=1 SV=2	P09405	Nucleolin	C2C12	1	1	1	1	0	0	0	0	0	0	1	1	0	0	0	0	0	1	0	0	0	0	0	0	0	0	544870	406250	0	0	0	0	0	1616700	0	0	0	0	0	0	0	0	1	1	0	0
tr|S4R2M7|S4R2M7_MOUSE Phosphoglycerate kinase OS=Mus musculus OX=10090 GN=Pgk1 PE=1 SV=1;sp|P09411|PGK1_MOUSE Phosphoglycerate kinase 1 OS=Mus musculus OX=10090 GN=Pgk1 PE=1 SV=4	S4R2M7	Phosphoglycerate kinase	C2C12	2	1	1	1	0	0	0	1	0	1	1	1	1	0	0	0	1	1	0	0	0	0	0	347630	0	224540	630300	305540	137350	0	0	0	543450	2386600	0	0	0	0	0	1	0	1	1	1	1	0
sp|P10126|EF1A1_MOUSE Elongation factor 1-alpha 1 OS=Mus musculus OX=10090 GN=Eef1a1 PE=1 SV=3;tr|D3Z3I8|D3Z3I8_MOUSE Eukaryotic translation elongation factor 1 alpha 1 (Fragment) OS=Mus musculus OX=10090 GN=Eef1a1 PE=1 SV=1;tr|D3YZ68|D3YZ68_MOUSE Eukaryot	P10126	Elongation factor 1-alpha 1	C2C12	4	9	9	6	2	3	1	7	3	3	9	9	3	5	4	6	4	8	5	6	8225400	15845000	1943700	38260000	9727800	11336000	126650000	87245000	9156700	88496000	12651000	42754000	13184000	80293000	7678700	63473000	2	3	1	7	3	3	9	9	3	5
tr|Q8CBB6|Q8CBB6_MOUSE Histone H2B OS=Mus musculus OX=10090 GN=H2bc23 PE=2 SV=1;sp|Q8CGP2|H2B1P_MOUSE Histone H2B type 1-P OS=Mus musculus OX=10090 GN=Hist1h2bp PE=1 SV=3;sp|Q8CGP1|H2B1K_MOUSE Histone H2B type 1-K OS=Mus musculus OX=10090 GN=H2bc12 PE=1 SV	Q8CBB6	Histone H2B	C2C12	10	3	3	1	1	1	1	2	1	0	3	3	1	0	2	2	2	3	3	0	666390	856550	2149700	14148000	1143800	0	102830000	47547000	741500	0	17413000	18233000	5704100	45892000	11268000	0	1	1	1	2	1	0	3	3	1	0
sp|P11499|HS90B_MOUSE Heat shock protein HSP 90-beta OS=Mus musculus OX=10090 GN=Hsp90ab1 PE=1 SV=3	P11499	Heat shock protein HSP 90-beta	C2C12	7	9	7	6	0	1	0	5	1	1	9	8	2	1	3	3	3	8	0	3	0	0	0	3391100	0	0	13559000	12888000	149200	0	1381700	2222900	1669600	16864000	0	2017400	0	0	0	3	0	0	7	6	1	0
sp|P14211|CALR_MOUSE Calreticulin OS=Mus musculus OX=10090 GN=Calr PE=1 SV=1	P14211	Calreticulin	C2C12	1	2	2	2	0	0	1	0	1	0	1	1	0	0	1	2	0	1	0	1	0	0	745660	0	721850	0	368890	832570	0	0	548860	3327400	0	126350	0	82934	0	0	1	0	1	0	1	1	0	0
sp|P15864|H12_MOUSE Histone H1.2 OS=Mus musculus OX=10090 GN=H1-2 PE=1 SV=2;sp|P43274|H14_MOUSE Histone H1.4 OS=Mus musculus OX=10090 GN=H1-4 PE=1 SV=2;sp|P43277|H13_MOUSE Histone H1.3 OS=Mus musculus OX=10090 GN=H1-3 PE=1 SV=2;tr|I7HFT9|I7HFT9_MOUSE H1.6	P15864	Histone H1.2	C2C12	6	2	2	2	0	0	0	1	0	0	2	2	0	0	2	1	0	1	0	0	0	0	0	1367200	0	0	9316500	3319100	0	0	798030	984430	0	2206300	0	0	0	0	0	1	0	0	2	2	0	0
sp|P17182|ENOA_MOUSE Alpha-enolase OS=Mus musculus OX=10090 GN=Eno1 PE=1 SV=3;tr|Q6PHC1|Q6PHC1_MOUSE phosphopyruvate hydratase OS=Mus musculus OX=10090 GN=Eno1 PE=1 SV=1;tr|B1ARR7|B1ARR7_MOUSE Enolase 1, alpha non-neuron (Fragment) OS=Mus musculus OX=10090	P17182	Alpha-enolase	C2C12	16	9	9	9	1	3	3	4	2	2	8	8	2	1	2	2	4	8	2	3	856080	1516900	3402700	11469000	1247700	2743800	26004000	22940000	1467100	4234900	4792800	4113000	13555000	43846000	3462900	4260700	1	3	3	4	2	2	8	8	2	1
sp|P17742|PPIA_MOUSE Peptidyl-prolyl cis-trans isomerase A OS=Mus musculus OX=10090 GN=Ppia PE=1 SV=2	P17742	Peptidyl-prolyl cis-trans isomerase A	C2C12	1	1	1	1	0	0	1	1	0	0	0	1	0	1	1	0	0	1	0	1	0	0	382760	828280	0	0	0	648770	0	530360	353380	0	0	1338000	0	2116000	0	0	1	1	0	0	0	1	0	1
sp|P17809|GTR1_MOUSE Solute carrier family 2, facilitated glucose transporter member 1 OS=Mus musculus OX=10090 GN=Slc2a1 PE=1 SV=4	P17809	Solute carrier family 2, facilitated glucose transporter member 1	C2C12	1	1	1	1	0	0	0	1	0	0	1	1	0	0	0	1	0	1	0	1	0	0	0	384450	0	0	1614400	1274400	0	0	0	401180	0	2039600	0	1493800	0	0	0	1	0	0	1	1	0	0
sp|P17897|LYZ1_MOUSE Lysozyme C-1 OS=Mus musculus OX=10090 GN=Lyz1 PE=1 SV=1	P17897	Lysozyme C-1	C2C12	1	1	1	1	0	1	0	0	1	1	1	1	1	0	0	0	1	1	1	1	0	3728200	0	0	2958300	2873700	1187600	476830	1162400	0	0	0	1132600	1034600	0	2702700	0	1	0	0	1	1	1	1	1	0
sp|P19246|NFH_MOUSE Neurofilament heavy polypeptide OS=Mus musculus OX=10090 GN=Nefh PE=1 SV=3	P19246	Neurofilament heavy polypeptide	C2C12	1	3	1	0	2	2	2	3	2	2	3	3	2	1	2	2	1	2	2	1	0	0	0	919790	0	0	1923700	769690	0	0	0	0	0	0	0	0	0	0	0	1	0	0	1	1	0	0
sp|P19324|SERPH_MOUSE Serpin H1 OS=Mus musculus OX=10090 GN=Serpinh1 PE=1 SV=3	P19324	Serpin H1	C2C12	1	3	3	3	0	0	1	2	0	0	3	2	0	0	1	2	1	2	0	0	0	0	179330	4783700	0	0	11606000	6629900	0	0	607830	3705600	219750	861220	0	0	0	0	1	2	0	0	3	2	0	0
sp|P20029|BIP_MOUSE Endoplasmic reticulum chaperone BiP OS=Mus musculus OX=10090 GN=Hspa5 PE=1 SV=3	P20029	Endoplasmic reticulum chaperone BiP	C2C12	1	24	24	22	2	3	0	13	5	2	24	23	1	2	13	17	9	17	3	5	504570	2743000	0	13796000	4530500	1679800	131440000	161920000	1982600	2672000	15468000	34375000	5663100	39228000	4393300	3740600	2	3	0	13	5	2	24	23	1	2
sp|P26041|MOES_MOUSE Moesin OS=Mus musculus OX=10090 GN=Msn PE=1 SV=3	P26041	Moesin	C2C12	1	2	2	1	1	0	2	1	1	1	1	1	0	0	0	2	2	2	2	2	227120	0	569500	3466800	65534	182120	0	3580500	0	0	0	1064300	1958800	12049000	1222000	866170	1	0	2	1	1	1	1	1	0	0
sp|P27773|PDIA3_MOUSE Protein disulfide-isomerase A3 OS=Mus musculus OX=10090 GN=Pdia3 PE=1 SV=2	P27773	Protein disulfide-isomerase A3	C2C12	2	7	7	7	0	0	2	5	0	0	7	7	0	0	4	6	3	7	3	1	0	0	710180	4902200	0	0	23440000	24115000	0	0	2965900	5058000	991580	7671300	1289500	1583900	0	0	2	5	0	0	7	7	0	0
sp|Q80WS3|FBLL1_MOUSE rRNA/tRNA 2-O-methyltransferase fibrillarin-like protein 1 OS=Mus musculus OX=10090 GN=Fbll1 PE=1 SV=1;sp|P35550|FBRL_MOUSE rRNA 2-O-methyltransferase fibrillarin OS=Mus musculus OX=10090 GN=Fbl PE=1 SV=2	Q80WS3	rRNA/tRNA 2-O-methyltransferase fibrillarin-like protein 1	C2C12	2	1	1	1	0	0	0	0	0	0	1	1	0	0	1	1	0	0	0	0	0	0	0	0	0	0	1185500	533590	0	0	103740	252290	0	0	0	0	0	0	0	0	0	0	1	1	0	0
sp|P38647|GRP75_MOUSE Stress-70 protein, mitochondrial OS=Mus musculus OX=10090 GN=Hspa9 PE=1 SV=3	P38647	Stress-70 protein, mitochondrial	C2C12	1	4	4	4	0	0	0	4	0	0	4	4	0	0	0	2	0	0	0	0	0	0	0	3917400	0	0	13898000	6389400	0	0	0	4479500	0	0	0	0	0	0	0	4	0	0	4	4	0	0
sp|P45376|ALDR_MOUSE Aldo-keto reductase family 1 member B1 OS=Mus musculus OX=10090 GN=Akr1b1 PE=1 SV=3;tr|D3YVJ7|D3YVJ7_MOUSE Aldo-keto reductase family 1, member B3 (aldose reductase) (Fragment) OS=Mus musculus OX=10090 GN=Akr1b3 PE=1 SV=1	P45376	Aldo-keto reductase family 1 member B1	C2C12	2	2	2	2	0	0	0	0	0	0	2	2	0	0	1	0	2	2	2	1	0	0	0	0	0	0	4400300	3546100	0	0	321070	0	2072900	15048000	964470	396450	0	0	0	0	0	0	2	2	0	0
sp|P47962|RL5_MOUSE 60S ribosomal protein L5 OS=Mus musculus OX=10090 GN=Rpl5 PE=1 SV=3;tr|D3YYV8|D3YYV8_MOUSE Ribosomal protein L5 (Fragment) OS=Mus musculus OX=10090 GN=Rpl5 PE=1 SV=1	P47962	60S ribosomal protein L5	C2C12	2	4	4	4	0	0	0	1	0	0	4	2	0	0	0	1	4	4	3	0	0	0	0	214560	0	0	2885100	299370	0	0	0	220230	1493200	8139300	409520	0	0	0	0	1	0	0	4	2	0	0
sp|P48036|ANXA5_MOUSE Annexin A5 OS=Mus musculus OX=10090 GN=Anxa5 PE=1 SV=1	P48036	Annexin A5	C2C12	1	3	3	3	0	0	1	1	0	0	2	2	1	1	2	1	1	2	1	3	0	0	0	3433000	0	0	8504500	6805300	252460	365690	2653600	3918700	3803600	13288000	1651700	16362000	0	0	1	1	0	0	2	2	1	1
sp|P51881|ADT2_MOUSE ADP/ATP translocase 2 OS=Mus musculus OX=10090 GN=Slc25a5 PE=1 SV=3;sp|P48962|ADT1_MOUSE ADP/ATP translocase 1 OS=Mus musculus OX=10090 GN=Slc25a4 PE=1 SV=4	P51881	ADP/ATP translocase 2	C2C12	3	5	5	4	0	0	0	2	1	0	5	4	0	1	1	3	0	1	0	0	0	0	0	2522700	422790	0	23574000	10665000	0	946210	617210	5041600	0	548020	0	0	0	0	0	2	1	0	5	4	0	1
sp|P52480|KPYM_MOUSE Pyruvate kinase PKM OS=Mus musculus OX=10090 GN=Pkm PE=1 SV=4;tr|A0A1L1ST52|A0A1L1ST52_MOUSE pyruvate kinase (Fragment) OS=Mus musculus OX=10090 GN=Pkm PE=1 SV=1;tr|A0A1L1SUV0|A0A1L1SUV0_MOUSE pyruvate kinase (Fragment) OS=Mus musculus	P52480	Pyruvate kinase PKM	C2C12	11	4	4	4	1	1	1	2	1	2	2	2	1	2	2	2	2	4	1	1	1195200	1047900	1715600	9485200	1490600	927280	13725000	9953300	1067000	917620	2075900	4858100	6936100	25788000	3581700	453670	1	1	1	2	1	2	2	2	1	2
sp|P56394|COX17_MOUSE Cytochrome c oxidase copper chaperone OS=Mus musculus OX=10090 GN=Cox17 PE=1 SV=2	P56394	Cytochrome c oxidase copper chaperone	C2C12	1	1	1	1	0	1	0	1	0	1	1	1	1	0	0	1	0	1	0	0	0	2514500	0	893550	0	296940	540600	1041900	211340	0	0	642630	0	844370	0	0	0	1	0	1	0	1	1	1	1	0
sp|P56480|ATPB_MOUSE ATP synthase subunit beta, mitochondrial OS=Mus musculus OX=10090 GN=Atp5f1b PE=1 SV=2	P56480	ATP synthase subunit beta, mitochondrial	C2C12	1	6	6	5	0	0	0	6	1	0	6	6	0	0	1	6	0	1	0	1	0	0	0	7812800	1243900	0	24083000	18347000	0	0	555920	10365000	0	1139200	0	599330	0	0	0	6	1	0	6	6	0	0
sp|P63260|ACTG_MOUSE Actin, cytoplasmic 2 OS=Mus musculus OX=10090 GN=Actg1 PE=1 SV=1;sp|P60710|ACTB_MOUSE Actin, cytoplasmic 1 OS=Mus musculus OX=10090 GN=Actb PE=1 SV=1;tr|E9Q5F4|E9Q5F4_MOUSE Actin, beta (Fragment) OS=Mus musculus OX=10090 GN=Actb PE=1 S	P63260	Actin, cytoplasmic 2	C2C12	12	14	14	3	1	6	10	13	4	7	13	12	7	5	10	13	10	12	9	13	3350000	8791000	20519000	109800000	6799000	17177000	344750000	254610000	19826000	22748000	47626000	56714000	44748000	211400000	28594000	160600000	1	6	10	13	4	7	13	12	7	5
sp|P60843|IF4A1_MOUSE Eukaryotic initiation factor 4A-I OS=Mus musculus OX=10090 GN=Eif4a1 PE=1 SV=1	P60843	Eukaryotic initiation factor 4A-I	C2C12	4	4	4	4	1	0	0	2	1	0	4	4	1	0	2	3	1	3	1	1	1814200	0	0	1090600	848140	0	13911000	5625800	1885000	0	1534700	7555900	1654500	3987000	1147800	60896	1	0	0	2	1	0	4	4	1	0
sp|P61358|RL27_MOUSE 60S ribosomal protein L27 OS=Mus musculus OX=10090 GN=Rpl27 PE=1 SV=2;tr|A2A4Q0|A2A4Q0_MOUSE 60S ribosomal protein L27 (Fragment) OS=Mus musculus OX=10090 GN=Rpl27 PE=1 SV=1	P61358	60S ribosomal protein L27	C2C12	2	2	2	2	0	0	0	2	0	0	2	2	0	0	0	0	1	2	1	0	0	0	0	1483900	0	0	4661600	2981500	0	0	0	0	499280	3635600	627670	0	0	0	0	2	0	0	2	2	0	0
sp|P62267|RS23_MOUSE 40S ribosomal protein S23 OS=Mus musculus OX=10090 GN=Rps23 PE=1 SV=3	P62267	40S ribosomal protein S23	C2C12	1	1	1	1	0	0	0	0	0	0	1	0	0	0	0	0	0	1	0	0	0	0	0	0	0	0	365560	0	0	0	0	0	0	1113400	0	0	0	0	0	0	0	0	1	0	0	0
sp|P62702|RS4X_MOUSE 40S ribosomal protein S4, X isoform OS=Mus musculus OX=10090 GN=Rps4x PE=1 SV=2	P62702	40S ribosomal protein S4, X isoform	C2C12	1	3	3	3	0	0	0	2	1	0	3	2	0	0	1	2	1	3	1	0	0	0	0	2256200	189640	0	9653000	3633400	0	0	268480	3105800	1237300	14981000	703360	0	0	0	0	2	1	0	3	2	0	0
sp|P62806|H4_MOUSE Histone H4 OS=Mus musculus OX=10090 GN=H4c1 PE=1 SV=2	P62806	Histone H4	C2C12	1	6	6	6	2	2	3	5	2	1	6	6	1	3	6	6	4	6	4	4	1093600	1865900	6450500	47953000	3113400	1569000	255680000	140750000	137650	10781000	81347000	41875000	17981000	109530000	18591000	21748000	2	2	3	5	2	1	6	6	1	3
sp|P62908|RS3_MOUSE 40S ribosomal protein S3 OS=Mus musculus OX=10090 GN=Rps3 PE=1 SV=1	P62908	40S ribosomal protein S3	C2C12	1	1	1	1	0	0	0	1	0	0	1	0	0	0	0	0	1	1	0	0	0	0	0	890570	0	0	1357400	0	0	0	0	0	329910	1839500	0	0	0	0	0	1	0	0	1	0	0	0
sp|P62918|RL8_MOUSE 60S ribosomal protein L8 OS=Mus musculus OX=10090 GN=Rpl8 PE=1 SV=2	P62918	60S ribosomal protein L8	C2C12	1	1	1	1	0	0	0	1	0	0	1	1	0	0	0	1	0	1	0	0	0	0	0	202520	0	0	3300900	1326500	0	0	0	86210	0	3416300	0	0	0	0	0	1	0	0	1	1	0	0
tr|Q504P4|Q504P4_MOUSE Heat shock protein 8 OS=Mus musculus OX=10090 GN=Hspa8 PE=1 SV=1;sp|P63017|HSP7C_MOUSE Heat shock cognate 71 kDa protein OS=Mus musculus OX=10090 GN=Hspa8 PE=1 SV=1	Q504P4	Heat shock protein 8	C2C12	4	12	7	7	2	4	2	8	1	2	10	10	2	3	6	8	3	9	1	4	0	482940	1672700	7451000	0	705570	14402000	15468000	0	0	1321100	6420900	1415600	13470000	0	744360	0	1	2	4	0	1	5	5	0	0
sp|P63038|CH60_MOUSE 60 kDa heat shock protein, mitochondrial OS=Mus musculus OX=10090 GN=Hspd1 PE=1 SV=1	P63038	60 kDa heat shock protein, mitochondrial	C2C12	1	5	5	5	0	0	0	5	2	0	5	5	0	0	3	4	0	0	0	0	0	0	0	9455200	1359200	0	31762000	11828000	0	0	1304100	13045000	0	0	0	0	0	0	0	5	2	0	5	5	0	0
tr|Q5SQG5|Q5SQG5_MOUSE Prohibitin (Fragment) OS=Mus musculus OX=10090 GN=Phb PE=1 SV=1;sp|P67778|PHB1_MOUSE Prohibitin 1 OS=Mus musculus OX=10090 GN=Phb1 PE=1 SV=1	Q5SQG5	Prohibitin (Fragment)	C2C12	2	1	1	1	0	0	0	0	0	0	1	1	0	0	0	0	0	0	0	0	0	0	0	0	0	0	1264700	1220800	0	0	0	0	0	0	0	0	0	0	0	0	0	0	1	1	0	0
sp|P68134|ACTS_MOUSE Actin, alpha skeletal muscle OS=Mus musculus OX=10090 GN=Acta1 PE=1 SV=1;sp|P68033|ACTC_MOUSE Actin, alpha cardiac muscle 1 OS=Mus musculus OX=10090 GN=Actc1 PE=1 SV=1;sp|P63268|ACTH_MOUSE Actin, gamma-enteric smooth muscle OS=Mus musc	P68134	Actin, alpha skeletal muscle	C2C12	8	11	1	1	1	6	7	10	4	5	10	9	6	4	7	10	9	9	8	10	0	0	572320	2156300	0	0	6949100	5410000	0	0	0	2744000	1838600	6230500	449540	6421800	0	0	1	1	0	0	1	1	0	0
sp|P99024|TBB5_MOUSE Tubulin beta-5 chain OS=Mus musculus OX=10090 GN=Tubb5 PE=1 SV=1;sp|P68372|TBB4B_MOUSE Tubulin beta-4B chain OS=Mus musculus OX=10090 GN=Tubb4b PE=1 SV=1;sp|Q9CWF2|TBB2B_MOUSE Tubulin beta-2B chain OS=Mus musculus OX=10090 GN=Tubb2b PE	P99024	Tubulin beta-5 chain	C2C12	10	12	11	11	1	1	0	8	2	1	12	11	1	1	3	8	2	10	2	6	0	0	0	16065000	705960	0	56747000	28539000	0	0	532320	12823000	1501500	29662000	255260	2370700	0	0	0	7	1	0	11	10	0	0
sp|Q02257|PLAK_MOUSE Junction plakoglobin OS=Mus musculus OX=10090 GN=Jup PE=1 SV=3	Q02257	Junction plakoglobin	C2C12	1	7	7	7	5	5	1	2	4	5	4	5	5	5	5	0	6	4	4	3	3389500	2755800	874480	1148900	2590400	7022200	4766100	2991800	3905400	8210000	3066500	0	3673700	2480700	1858200	2027800	5	5	1	2	4	5	4	5	5	5
sp|Q05816|FABP5_MOUSE Fatty acid-binding protein 5 OS=Mus musculus OX=10090 GN=Fabp5 PE=1 SV=3	Q05816	Fatty acid-binding protein 5	C2C12	1	1	1	1	0	0	0	0	0	0	0	0	0	1	0	0	0	0	0	1	0	0	0	0	0	0	0	0	0	2291800	0	0	0	0	0	1038800	0	0	0	0	0	0	0	0	0	1
tr|Q14AK5|Q14AK5_MOUSE Olfactory receptor OS=Mus musculus OX=10090 GN=Or4n4b PE=2 SV=1	Q14AK5	Olfactory receptor	C2C12	1	1	1	1	0	0	0	0	0	0	0	1	0	0	0	1	0	1	0	0	0	0	0	0	0	0	0	901720	0	0	0	547290	0	1136600	0	0	0	0	0	0	0	0	0	1	0	0
sp|Q68FD5|CLH1_MOUSE Clathrin heavy chain 1 OS=Mus musculus OX=10090 GN=Cltc PE=1 SV=3;tr|Q5SXR6|Q5SXR6_MOUSE Clathrin heavy chain OS=Mus musculus OX=10090 GN=Cltc PE=1 SV=1	Q68FD5	Clathrin heavy chain 1	C2C12	3	18	18	18	0	0	0	4	0	0	14	15	0	0	2	6	7	18	0	7	0	0	0	1375300	0	0	22184000	29564000	0	0	423460	1803000	3033900	54508000	0	3397900	0	0	0	4	0	0	14	15	0	0
sp|Q61176|ARGI1_MOUSE Arginase-1 OS=Mus musculus OX=10090 GN=Arg1 PE=1 SV=1	Q61176	Arginase-1	C2C12	1	1	1	1	1	1	0	0	1	1	0	0	1	1	1	1	1	1	1	1	1556000	2920200	0	0	3739600	2806300	0	0	3215300	3328400	961020	291060	2714300	1761400	637370	1338000	1	1	0	0	1	1	0	0	1	1
sp|Q64523|H2A2C_MOUSE Histone H2A type 2-C OS=Mus musculus OX=10090 GN=H2ac20 PE=1 SV=3;sp|Q6GSS7|H2A2A_MOUSE Histone H2A type 2-A OS=Mus musculus OX=10090 GN=Hist2h2aa1 PE=1 SV=3	Q64523	Histone H2A type 2-C	C2C12	2	5	5	1	0	1	5	5	1	0	5	5	0	1	3	5	4	5	5	2	0	848260	11192000	49886000	676630	0	312140000	122350000	0	5467700	11050000	26843000	11831000	83099000	16360000	9235700	0	1	5	5	1	0	5	5	0	1
sp|Q8VDD5|MYH9_MOUSE Myosin-9 OS=Mus musculus OX=10090 GN=Myh9 PE=1 SV=4	Q8VDD5	Myosin-9	C2C12	10	8	8	8	0	0	0	7	0	0	8	8	0	0	4	5	1	8	0	0	0	0	0	7580900	0	0	18006000	13259000	0	0	1974200	3642400	220950	6711400	0	0	0	0	0	7	0	0	8	8	0	0
sp|Q8VDV8|MITD1_MOUSE MIT domain-containing protein 1 OS=Mus musculus OX=10090 GN=Mitd1 PE=1 SV=1	Q8VDV8	MIT domain-containing protein 1	C2C12	1	1	1	1	0	0	0	0	0	0	0	0	0	1	0	0	0	0	0	1	0	0	0	0	0	0	0	0	0	5148300	0	0	0	0	0	3784800	0	0	0	0	0	0	0	0	0	1
sp|Q8VEK3|HNRPU_MOUSE Heterogeneous nuclear ribonucleoprotein U OS=Mus musculus OX=10090 GN=Hnrnpu PE=1 SV=1	Q8VEK3	Heterogeneous nuclear ribonucleoprotein U	C2C12	1	3	3	3	0	0	0	2	0	0	3	3	0	0	2	1	1	2	0	0	0	0	0	1149900	0	0	13997000	2115700	0	0	647870	913530	932690	7340200	0	0	0	0	0	2	0	0	3	3	0	0
tr|Q9CPN9|Q9CPN9_MOUSE RIKEN cDNA 2210010C04 gene OS=Mus musculus OX=10090 GN=2210010C04Rik PE=1 SV=1	Q9CPN9	RIKEN cDNA 2210010C04 gene	C2C12	1	1	1	1	1	1	1	1	1	1	1	1	1	1	1	1	1	1	1	1	1006800	1661100	3720500	1825200	1448500	1834600	2843500	1847300	2005600	48794000	379330	1477200	1565300	1275700	1329500	26219000	1	1	1	1	1	1	1	1	1	1
sp|Q9CZN7|GLYM_MOUSE Serine hydroxymethyltransferase, mitochondrial OS=Mus musculus OX=10090 GN=Shmt2 PE=1 SV=1	Q9CZN7	Serine hydroxymethyltransferase, mitochondrial	C2C12	1	2	2	2	0	0	0	2	0	0	2	2	0	0	0	1	0	0	1	0	0	0	0	1114300	0	0	3015500	1719000	0	0	0	705370	0	0	356010	0	0	0	0	2	0	0	2	2	0	0
sp|Q9QYB1|CLIC4_MOUSE Chloride intracellular channel protein 4 OS=Mus musculus OX=10090 GN=Clic4 PE=1 SV=3	Q9QYB1	Chloride intracellular channel protein 4	C2C12	1	2	2	2	0	0	0	1	0	0	1	0	0	0	0	1	1	2	1	0	0	0	0	187130	0	0	1730500	0	0	0	0	237260	463330	1707800	403850	0	0	0	0	1	0	0	1	0	0	0
sp|Q9WU78|PDC6I_MOUSE Programmed cell death 6-interacting protein OS=Mus musculus OX=10090 GN=Pdcd6ip PE=1 SV=3	Q9WU78	Programmed cell death 6-interacting protein	C2C12	1	1	1	1	0	0	0	1	0	0	1	1	0	0	1	0	1	1	0	0	0	0	0	122420	0	0	532990	579410	0	0	101910	0	110790	1134700	0	0	0	0	0	1	0	0	1	1	0	0
sp|Q9WVA4|TAGL2_MOUSE Transgelin-2 OS=Mus musculus OX=10090 GN=Tagln2 PE=1 SV=4	Q9WVA4	Transgelin-2	C2C12	1	1	1	1	0	0	0	1	0	0	1	0	0	0	0	0	0	1	0	0	0	0	0	620540	0	0	634300	0	0	0	0	0	0	715140	0	0	0	0	0	1	0	0	1	0	0	0
tr|S4R243|S4R243_MOUSE Pleckstrin homology domain containing, family A member 7 (Fragment) OS=Mus musculus OX=10090 GN=Plekha7 PE=1 SV=1	S4R243	Pleckstrin homology domain containing, family A member 7 (Fragment)	C2C12	1	1	1	1	0	1	1	1	0	1	1	1	1	1	1	0	1	0	1	1	0	1915400	530510	3983100	0	1428600	6791700	695810	1175700	13661000	2412500	0	3024300	0	1283600	24715000	0	1	1	1	0	1	1	1	1	1
tr|Q4E3P5|Q4E3P5_TRYCC Pyruvate, phosphate dikinase OS=Trypanosoma cruzi (strain CL Brener) OX=353153 GN=Tc00.1047053510101.140 PE=3 SV=1;tr|Q4E0Q0|Q4E0Q0_TRYCC Pyruvate, phosphate dikinase OS=Trypanosoma cruzi (strain CL Brener) OX=353153 GN=Tc00.10470535	Q4E3P5	Pyruvate, phosphate dikinase	TcCLB	4	4	4	4	3	4	0	1	3	3	3	3	3	2	3	3	0	1	2	1	4115300	6783000	0	155620	1070700	5047800	7411600	7109900	6442200	2698900	2561900	4920300	0	304570	642500	98419	3	4	0	1	3	3	3	3	3	2
tr|Q4CMF9|Q4CMF9_TRYCC Trans-sialidase, putative OS=Trypanosoma cruzi (strain CL Brener) OX=353153 GN=Tc00.1047053510379.10 PE=4 SV=1;tr|Q4D0A1|Q4D0A1_TRYCC Trans-sialidase, putative OS=Trypanosoma cruzi (strain CL Brener) OX=353153 GN=Tc00.1047053508229.1	Q4CMF9	Trans-sialidase, putative	TcCLB	20	1	1	1	0	0	0	0	0	0	1	1	0	0	1	0	0	1	0	0	0	0	0	0	0	0	757950	1379300	0	0	417660	0	0	462760	0	0	0	0	0	0	0	0	1	1	0	0
tr|Q4D5X0|Q4D5X0_TRYCC Elongation factor 2, putative OS=Trypanosoma cruzi (strain CL Brener) OX=353153 GN=Tc00.1047053508169.20 PE=3 SV=1;tr|Q4D3T1|Q4D3T1_TRYCC Elongation factor 2, putative OS=Trypanosoma cruzi (strain CL Brener) OX=353153 GN=Tc00.1047053	Q4D5X0	Elongation factor 2, putative	TcCLB	16	6	6	6	2	5	1	2	2	3	5	6	3	2	3	4	2	2	2	2	2942600	5202300	491990	4101200	1585200	1967700	22360000	18084000	2202300	1917500	3273300	9353800	1949800	7469700	2035700	1244600	2	5	1	2	2	3	5	6	3	2
tr|Q4DHF0|Q4DHF0_TRYCC Glyceraldehyde-3-phosphate dehydrogenase OS=Trypanosoma cruzi (strain CL Brener) OX=353153 GN=Tc00.1047053509065.60 PE=3 SV=1;tr|Q4DCN9|Q4DCN9_TRYCC Glyceraldehyde-3-phosphate dehydrogenase OS=Trypanosoma cruzi (strain CL Brener) OX=	Q4DHF0	Glyceraldehyde-3-phosphate dehydrogenase	TcCLB	4	4	4	4	1	4	0	1	1	1	4	4	1	1	2	4	0	2	1	0	894470	3798100	0	144950	432170	193510	18097000	13288000	626380	805190	2304300	9597600	0	532800	438540	0	1	4	0	1	1	1	4	4	1	1
tr|Q4CVR9|Q4CVR9_TRYCC Heat shock 70 kDa protein, mitochondrial, putative OS=Trypanosoma cruzi (strain CL Brener) OX=353153 GN=Tc00.1047053507029.30 PE=3 SV=1;C4B63_18g293-t42_1-p1 | transcript=C4B63_18g293-t42_1 | gene=C4B63_18g293 | organism=Trypanosoma_	Q4CVR9	Heat shock 70 kDa protein, mitochondrial, putative	TcCLB	9	5	5	5	1	2	0	1	0	1	4	5	2	1	3	0	0	0	0	1	206020	1292100	0	864460	0	514230	12595000	18520000	1491900	186890	2444000	0	0	0	0	100650	1	2	0	1	0	1	4	5	2	1
tr|Q4DNV8|Q4DNV8_TRYCC Phosphoglycerate kinase OS=Trypanosoma cruzi (strain CL Brener) OX=353153 GN=Tc00.1047053505999.90 PE=3 SV=1;tr|Q4D193|Q4D193_TRYCC Phosphoglycerate kinase OS=Trypanosoma cruzi (strain CL Brener) OX=353153 GN=Tc00.1047053511419.40 PE	Q4DNV8	Phosphoglycerate kinase	TcCLB	6	4	4	4	0	0	0	0	0	0	1	3	0	0	2	4	0	0	1	2	0	0	0	0	0	0	806320	4754700	0	0	778430	6299500	0	0	591580	1039500	0	0	0	0	0	0	1	3	0	0
tr|Q4CTW9|Q4CTW9_TRYCC Flagellar calcium-binding protein, putative OS=Trypanosoma cruzi (strain CL Brener) OX=353153 GN=Tc00.1047053507891.56 PE=3 SV=1;C4B63_35g95-t42_1-p1 | transcript=C4B63_35g95-t42_1 | gene=C4B63_35g95 | organism=Trypanosoma_cruzi_Dm28	Q4CTW9	Flagellar calcium-binding protein, putative	TcCLB	58	1	1	1	0	1	0	1	0	1	1	1	1	1	1	1	1	1	1	1	0	1298400	0	622180	0	485320	9216400	7694300	413220	3092400	2652300	8545100	1616000	3703600	2011200	14786000	0	1	0	1	0	1	1	1	1	1
tr|Q4E5N1|Q4E5N1_TRYCC Glucose-6-phosphate isomerase OS=Trypanosoma cruzi (strain CL Brener) OX=353153 GN=Tc00.1047053506529.508 PE=1 SV=1;tr|Q4E2M9|Q4E2M9_TRYCC Glucose-6-phosphate isomerase OS=Trypanosoma cruzi (strain CL Brener) OX=353153 GN=Tc00.104705	Q4E5N1	Glucose-6-phosphate isomerase	TcCLB	4	2	2	2	0	1	0	0	0	1	2	2	1	0	1	2	1	1	1	0	0	576850	0	0	0	402110	2614700	4113000	606730	0	1083600	3266300	194780	169090	886740	0	0	1	0	0	0	1	2	2	1	0
tr|Q4CVR5|Q4CVR5_TRYCC Tryparedoxin peroxidase, putative OS=Trypanosoma cruzi (strain CL Brener) OX=353153 GN=Tc00.1047053487507.10 PE=3 SV=1;tr|Q4CM56|Q4CM56_TRYCC Tryparedoxin peroxidase, putative OS=Trypanosoma cruzi (strain CL Brener) OX=353153 GN=Tc00	Q4CVR5	Tryparedoxin peroxidase, putative	TcCLB	12	3	3	3	2	3	0	1	2	1	3	3	2	1	3	3	1	2	1	1	2767200	3381600	0	1401800	1491900	1694900	14353000	16390000	2476100	3208400	3846500	8177100	1510500	2689900	1908900	1589500	2	3	0	1	2	1	3	3	2	1
tr|Q4CTD8|Q4CTD8_TRYCC Histone H2B OS=Trypanosoma cruzi (strain CL Brener) OX=353153 GN=Tc00.1047053511635.10 PE=3 SV=1;tr|Q4CTD7|Q4CTD7_TRYCC Histone H2B OS=Trypanosoma cruzi (strain CL Brener) OX=353153 GN=Tc00.1047053511635.20 PE=3 SV=1;C4B63_303g6-t42_	Q4CTD8	Histone H2B	TcCLB	4	4	4	4	2	3	0	1	2	2	3	3	2	3	2	3	1	3	2	4	1937100	6648200	0	733890	700920	3139200	36015000	38493000	2485600	10024000	7412800	9366500	1170500	5185400	3217900	9410300	2	3	0	1	2	2	3	3	2	3
tr|Q4D4A0|Q4D4A0_TRYCC Malate dehydrogenase (Fragment) OS=Trypanosoma cruzi (strain CL Brener) OX=353153 GN=Tc00.1047053507883.109 PE=3 SV=1;tr|Q4DXL5|Q4DXL5_TRYCC Malate dehydrogenase OS=Trypanosoma cruzi (strain CL Brener) OX=353153 GN=Tc00.1047053506195	Q4D4A0	Malate dehydrogenase (Fragment)	TcCLB	3	3	3	3	2	2	0	0	1	2	2	3	2	3	1	2	0	0	0	0	537690	1681000	0	0	620880	1888500	5622500	6904200	3409400	5378300	886980	2369000	0	0	0	0	2	2	0	0	1	2	2	3	2	3
tr|Q4DYK2|Q4DYK2_TRYCC ADP/ATP translocase OS=Trypanosoma cruzi (strain CL Brener) OX=353153 GN=Tc00.1047053506211.160 PE=3 SV=1;tr|Q4DD13|Q4DD13_TRYCC ADP/ATP translocase OS=Trypanosoma cruzi (strain CL Brener) OX=353153 GN=Tc00.1047053511289.70 PE=3 SV=1	Q4DYK2	ADP/ATP translocase	TcCLB	3	2	1	1	1	1	0	1	1	1	2	2	0	1	1	2	0	1	0	0	507790	874350	0	196220	936360	1239800	5723900	3842400	0	0	898250	1600000	0	1432300	0	0	1	1	0	1	1	1	1	1	0	0
tr|Q4D066|Q4D066_TRYCC Calpain-like cysteine peptidase, putative OS=Trypanosoma cruzi (strain CL Brener) OX=353153 GN=Tc00.1047053508675.29 PE=4 SV=1;tr|Q4CYU3|Q4CYU3_TRYCC Calpain-like cysteine peptidase, putative OS=Trypanosoma cruzi (strain CL Brener) O	Q4D066	Calpain-like cysteine peptidase, putative	TcCLB	4	1	1	1	1	1	0	1	1	0	1	1	1	1	1	1	0	0	0	1	1531200	1289200	0	671880	1398500	0	3998400	4498600	1823300	1476300	2492100	1823700	0	0	0	4312000	1	1	0	1	1	0	1	1	1	1
tr|Q4CNR6|Q4CNR6_TRYCC ATP synthase, alpha chain, mitochondrial, putative (Fragment) OS=Trypanosoma cruzi (strain CL Brener) OX=353153 GN=Tc00.1047053510395.10 PE=3 SV=1;C4B63_91g38-t42_1-p1 | transcript=C4B63_91g38-t42_1 | gene=C4B63_91g38 | organism=Tryp	Q4CNR6	ATP synthase, alpha chain, mitochondrial, putative (Fragment)	TcCLB	9	2	2	2	1	0	0	0	0	1	2	2	0	0	2	1	1	2	2	1	337790	0	0	0	0	298940	5637800	8439000	0	0	2419200	571840	1044800	5490900	1641600	294790	1	0	0	0	0	1	2	2	0	0
tr|Q4DIP8|Q4DIP8_TRYCC P25-alpha OS=Trypanosoma cruzi (strain CL Brener) OX=353153 GN=Tc00.1047053506635.130 PE=3 SV=1;tr|Q4CVJ1|Q4CVJ1_TRYCC P25-alpha OS=Trypanosoma cruzi (strain CL Brener) OX=353153 GN=Tc00.1047053504199.20 PE=3 SV=1;C4B63_7g143-t42_1-p	Q4DIP8	P25-alpha	TcCLB	3	2	2	2	0	0	0	0	0	0	2	2	0	0	1	2	1	0	0	0	0	0	0	0	0	0	8631200	6040300	0	0	266620	2523700	68037	0	0	0	0	0	0	0	0	0	2	2	0	0
tr|Q4DFB0|Q4DFB0_TRYCC 10 kDa heat shock protein, putative OS=Trypanosoma cruzi (strain CL Brener) OX=353153 GN=Tc00.1047053508209.100 PE=3 SV=1;tr|Q4DFA8|Q4DFA8_TRYCC 10 kDa heat shock protein, putative OS=Trypanosoma cruzi (strain CL Brener) OX=353153 GN	Q4DFB0	10 kDa heat shock protein, putative	TcCLB	6	1	1	1	1	1	0	0	0	0	1	1	1	1	1	1	0	0	0	0	694500	2462900	0	0	0	0	3756800	3003200	791320	666520	1503600	847110	0	0	0	0	1	1	0	0	0	0	1	1	1	1
tr|Q4CYH9|Q4CYH9_TRYCC Histone H2A (Fragment) OS=Trypanosoma cruzi (strain CL Brener) OX=353153 GN=Tc00.1047053508321.11 PE=3 SV=1;tr|Q4DYB1|Q4DYB1_TRYCC Histone H2A OS=Trypanosoma cruzi (strain CL Brener) OX=353153 GN=Tc00.1047053511817.151 PE=3 SV=1;tr|Q	Q4CYH9	Histone H2A (Fragment)	TcCLB	9	3	3	3	1	2	1	2	1	2	3	3	1	1	2	2	1	2	2	1	3325000	6594000	400320	3708900	915240	573460	39589000	38495000	3045000	1706500	7158000	16541000	454870	4344500	1580000	1036100	1	2	1	2	1	2	3	3	1	1
tr|Q4DSX5|Q4DSX5_TRYCC Leucine-rich repeat protein (LRRP) OS=Trypanosoma cruzi (strain CL Brener) OX=353153 GN=Tc00.1047053508347.90 PE=4 SV=1	Q4DSX5	Leucine-rich repeat protein (LRRP)	TcCLB	1	1	1	1	0	1	1	1	0	1	1	1	1	0	1	0	1	1	1	0	0	771060	894570	709010	0	16743000	654930	10561000	1886400	0	771150	0	1942600	674390	749780	0	0	1	1	1	0	1	1	1	1	0
tr|Q4DIB9|Q4DIB9_TRYCC GTP-binding nuclear protein OS=Trypanosoma cruzi (strain CL Brener) OX=353153 GN=Tc00.1047053509455.80 PE=3 SV=1;C4B63_12g295-t42_1-p1 | transcript=C4B63_12g295-t42_1 | gene=C4B63_12g295 | organism=Trypanosoma_cruzi_Dm28c_2018 | gene	Q4DIB9	GTP-binding nuclear protein	TcCLB;TcDm28c	3	1	1	1	0	1	0	0	0	0	1	1	1	0	1	1	0	0	0	0	0	264410	0	0	0	0	518770	680310	259740	0	341790	379800	0	0	0	0	0	1	0	0	0	0	1	1	1	0
tr|Q4CX87|Q4CX87_TRYCC Tryparedoxin peroxidase, putative OS=Trypanosoma cruzi (strain CL Brener) OX=353153 GN=Tc00.1047053509499.14 PE=4 SV=1;C4B63_149g19-t42_1-p1 | transcript=C4B63_149g19-t42_1 | gene=C4B63_149g19 | organism=Trypanosoma_cruzi_Dm28c_2018	Q4CX87	Tryparedoxin peroxidase, putative	TcCLB;TcDm28c	3	2	2	1	0	1	0	1	0	0	2	2	1	1	1	2	0	1	2	1	0	616730	0	700890	0	0	7078400	6280400	381900	741460	0	3570600	0	1428000	1629200	273300	0	1	0	1	0	0	2	2	1	1
tr|Q4D5P4|Q4D5P4_TRYCC 40S ribosomal protein S4 OS=Trypanosoma cruzi (strain CL Brener) OX=353153 GN=Tc00.1047053509683.117 PE=1 SV=1;C4B63_46g77-t42_1-p1 | transcript=C4B63_46g77-t42_1 | gene=C4B63_46g77 | organism=Trypanosoma_cruzi_Dm28c_2018 | gene_prod	Q4D5P4	40S ribosomal protein S4	TcCLB;TcDm28c	9	2	2	2	2	2	0	0	0	0	2	2	0	0	1	2	1	1	1	0	459040	675650	0	0	0	0	5987100	2325900	0	0	445400	2153600	67464	724020	258900	0	2	2	0	0	0	0	2	2	0	0
tr|Q4E4L9|Q4E4L9_TRYCC Peptidyl-prolyl cis-trans isomerase OS=Trypanosoma cruzi (strain CL Brener) OX=353153 GN=Tc00.1047053506925.300 PE=3 SV=1;C4B63_19g183-t42_1-p1 | transcript=C4B63_19g183-t42_1 | gene=C4B63_19g183 | organism=Trypanosoma_cruzi_Dm28c_20	Q4E4L9	Peptidyl-prolyl cis-trans isomerase	TcCLB;TcDm28c	2	2	2	2	1	2	0	1	1	2	2	2	2	2	2	2	1	1	2	2	1543000	2492800	0	493790	1186600	1122800	11825000	12474000	5264700	3682100	4661700	2637400	732940	910670	2970200	7294500	1	2	0	1	1	2	2	2	2	2
tr|Q4E4L7|Q4E4L7_TRYCC Isocitrate dehydrogenase [NADP] OS=Trypanosoma cruzi (strain CL Brener) OX=353153 GN=Tc00.1047053506925.319 PE=1 SV=1;C4B63_19g185-t42_1-p1 | transcript=C4B63_19g185-t42_1 | gene=C4B63_19g185 | organism=Trypanosoma_cruzi_Dm28c_2018 |	Q4E4L7	Isocitrate dehydrogenase [NADP]	TcCLB;TcDm28c	3	2	2	2	1	1	0	1	1	1	2	2	1	1	1	2	1	1	1	1	253890	424220	0	74163	141360	671970	6395500	11076000	736610	395150	1536900	3456400	298790	810450	1085200	591580	1	1	0	1	1	1	2	2	1	1
tr|Q4E0J6|Q4E0J6_TRYCC Cruzipain, putative (Fragment) OS=Trypanosoma cruzi (strain CL Brener) OX=353153 GN=Tc00.1047053509429.329 PE=3 SV=1;C4B63_202g27-t42_1-p1 | transcript=C4B63_202g27-t42_1 | gene=C4B63_202g27 | organism=Trypanosoma_cruzi_Dm28c_2018 |	Q4E0J6	Cruzipain, putative (Fragment)	TcCLB;TcDm28c	33	1	1	1	1	0	0	0	1	1	1	1	1	1	0	1	0	1	0	1	357210	0	0	0	130070	201420	1268200	1484200	214920	125630	0	391380	0	65156	0	66859	1	0	0	0	1	1	1	1	1	1
tr|Q4D5L9|Q4D5L9_TRYCC Amidinotransferase OS=Trypanosoma cruzi (strain CL Brener) OX=353153 GN=Tc00.1047053505989.110 PE=4 SV=1;C4B63_263g4-t42_1-p1 | transcript=C4B63_263g4-t42_1 | gene=C4B63_263g4 | organism=Trypanosoma_cruzi_Dm28c_2018 | gene_product=am	Q4D5L9	Amidinotransferase	TcCLB;TcDm28c	4	3	3	3	1	1	0	0	1	0	3	3	0	1	1	3	0	0	0	0	347990	779400	0	0	202600	0	4791100	6466300	0	282530	885390	7832400	0	0	0	0	1	1	0	0	1	0	3	3	0	1
tr|Q4CWA5|Q4CWA5_TRYCC Arginine kinase, putative OS=Trypanosoma cruzi (strain CL Brener) OX=353153 GN=Tc00.1047053507241.30 PE=3 SV=1;C4B63_26g286-t42_1-p1 | transcript=C4B63_26g286-t42_1 | gene=C4B63_26g286 | organism=Trypanosoma_cruzi_Dm28c_2018 | gene_p	Q4CWA5	Arginine kinase, putative	TcCLB;TcDm28c	5	3	3	3	0	1	0	0	0	0	3	3	0	0	1	2	0	0	0	0	0	306300	0	0	0	0	4472900	4736400	0	0	401260	3489800	0	0	0	0	0	1	0	0	0	0	3	3	0	0
tr|Q4CLA1|Q4CLA1_TRYCC Tubulin alpha chain OS=Trypanosoma cruzi (strain CL Brener) OX=353153 GN=Tc00.1047053411235.9 PE=3 SV=1;C4B63_51g126-t42_1-p1 | transcript=C4B63_51g126-t42_1 | gene=C4B63_51g126 | organism=Trypanosoma_cruzi_Dm28c_2018 | gene_product=	Q4CLA1	Tubulin alpha chain	TcCLB;TcDm28c	11	16	16	14	9	12	2	6	7	11	16	16	11	10	9	16	4	10	7	7	18424000	50956000	2045600	14421000	12819000	30878000	279440000	262330000	35274000	114820000	23737000	148070000	4932600	24146000	14402000	18531000	9	12	2	6	7	11	16	16	11	10
tr|Q4CYQ8|Q4CYQ8_TRYCC Actin, putative OS=Trypanosoma cruzi (strain CL Brener) OX=353153 GN=Tc00.1047053510571.30 PE=3 SV=1;C4B63_38g39-t42_1-p1 | transcript=C4B63_38g39-t42_1 | gene=C4B63_38g39 | organism=Trypanosoma_cruzi_Dm28c_2018 | gene_product=actin	Q4CYQ8	Actin, putative	TcCLB;TcDm28c	6	4	3	3	1	3	1	1	0	1	4	4	3	1	1	3	1	2	2	1	311980	529430	0	0	0	607270	4456000	5419400	611560	0	758900	981490	0	184970	449770	0	1	2	0	0	0	1	3	3	2	0
tr|Q4D9G6|Q4D9G6_TRYCC threonine--tRNA ligase OS=Trypanosoma cruzi (strain CL Brener) OX=353153 GN=Tc00.1047053508299.80 PE=3 SV=1;C4B63_3g1104-t42_1-p1 | transcript=C4B63_3g1104-t42_1 | gene=C4B63_3g1104 | organism=Trypanosoma_cruzi_Dm28c_2018 | gene_prod	Q4D9G6	threonine--tRNA ligase	TcCLB;TcDm28c	2	1	1	1	0	0	0	0	0	0	0	1	0	0	0	0	0	0	0	0	0	0	0	0	0	0	0	734790	0	0	0	0	0	0	0	0	0	0	0	0	0	0	0	1	0	0
tr|Q4DZ98|Q4DZ98_TRYCC phosphopyruvate hydratase OS=Trypanosoma cruzi (strain CL Brener) OX=353153 GN=Tc00.1047053504105.140 PE=1 SV=1;C4B63_47g72-t42_1-p1 | transcript=C4B63_47g72-t42_1 | gene=C4B63_47g72 | organism=Trypanosoma_cruzi_Dm28c_2018 | gene_pro	Q4DZ98	phosphopyruvate hydratase	TcCLB;TcDm28c	2	5	5	5	2	4	0	0	0	3	5	5	3	4	4	5	0	2	3	4	490510	2395200	0	0	0	1083400	6956200	12086000	1135700	2836100	4912100	5566500	0	419580	1572800	3612400	2	4	0	0	0	3	5	5	3	4
tr|Q4E5G5|Q4E5G5_TRYCC Aconitate hydratase OS=Trypanosoma cruzi (strain CL Brener) OX=353153 GN=Tc00.1047053511277.290 PE=3 SV=1;C4B63_4g324-t42_1-p1 | transcript=C4B63_4g324-t42_1 | gene=C4B63_4g324 | organism=Trypanosoma_cruzi_Dm28c_2018 | gene_product=a	Q4E5G5	Aconitate hydratase	TcCLB;TcDm28c	2	2	2	2	0	1	0	0	0	0	2	2	0	0	1	1	1	1	0	1	0	71556	0	0	0	0	1525300	2128900	0	0	552120	384470	30943	151690	0	300260	0	1	0	0	0	0	2	2	0	0
tr|Q4DIE1|Q4DIE1_TRYCC Probable eukaryotic initiation factor 4A OS=Trypanosoma cruzi (strain CL Brener) OX=353153 GN=Tc00.1047053506959.30 PE=3 SV=1;C4B63_54g24-t42_1-p1 | transcript=C4B63_54g24-t42_1 | gene=C4B63_54g24 | organism=Trypanosoma_cruzi_Dm28c_2	Q4DIE1	Probable eukaryotic initiation factor 4A	TcCLB;TcDm28c	2	1	1	1	0	0	0	0	0	0	1	1	0	0	0	0	0	0	0	0	0	0	0	0	0	0	1715500	0	0	0	0	0	0	0	0	0	0	0	0	0	0	0	1	1	0	0
tr|Q4D5C2|Q4D5C2_TRYCC Glutamate dehydrogenase OS=Trypanosoma cruzi (strain CL Brener) OX=353153 GN=Tc00.1047053508111.30 PE=3 SV=1;C4B63_57g131-t42_1-p1 | transcript=C4B63_57g131-t42_1 | gene=C4B63_57g131 | organism=Trypanosoma_cruzi_Dm28c_2018 | gene_pro	Q4D5C2	Glutamate dehydrogenase	TcCLB;TcDm28c	6	8	8	8	5	6	0	0	5	3	7	8	5	4	6	7	0	2	2	0	3663800	9137200	0	0	2779100	2048000	7547800	16137000	4790900	3526800	4991800	8568000	0	264150	1241000	0	5	6	0	0	5	3	7	8	5	4
tr|Q4D620|Q4D620_TRYCC Glucose-regulated protein 78, putative OS=Trypanosoma cruzi (strain CL Brener) OX=353153 GN=Tc00.1047053506585.40 PE=3 SV=1;C4B63_6g136-t42_1-p1 | transcript=C4B63_6g136-t42_1 | gene=C4B63_6g136 | organism=Trypanosoma_cruzi_Dm28c_201	Q4D620	Glucose-regulated protein 78, putative	TcCLB;TcDm28c	6	13	13	13	1	4	0	3	0	2	13	13	3	2	9	12	0	3	2	2	252020	1786500	0	1442100	0	521110	47197000	58513000	1387400	918340	12058000	41949000	0	1003200	1097700	426960	1	4	0	3	0	2	13	13	3	2
tr|Q4D578|Q4D578_TRYCC Serine/threonine-protein kinase TOR OS=Trypanosoma cruzi (strain CL Brener) OX=353153 GN=Tc00.1047053510689.40 PE=3 SV=1;C4B63_7g424-t42_1-p1 | transcript=C4B63_7g424-t42_1 | gene=C4B63_7g424 | organism=Trypanosoma_cruzi_Dm28c_2018 |	Q4D578	Serine/threonine-protein kinase TOR	TcCLB;TcDm28c	2	1	1	1	1	1	1	1	1	1	1	1	1	0	1	1	1	1	1	1	1421400	7116400	1969800	7576500	366780	2570400	3802700	11176000	2474200	0	6168200	1679000	3446200	4268800	748330	1118200	1	1	1	1	1	1	1	1	1	0
tr|Q4E256|Q4E256_TRYCC Nucleoside diphosphate kinase OS=Trypanosoma cruzi (strain CL Brener) OX=353153 GN=Tc00.1047053508707.200 PE=1 SV=1;C4B63_80g21-t42_1-p1 | transcript=C4B63_80g21-t42_1 | gene=C4B63_80g21 | organism=Trypanosoma_cruzi_Dm28c_2018 | gene	Q4E256	Nucleoside diphosphate kinase	TcCLB;TcDm28c	2	1	1	1	0	0	0	0	0	0	0	1	0	0	1	1	0	0	0	1	0	0	0	0	0	0	0	1048800	0	0	262590	1469500	0	0	0	1459600	0	0	0	0	0	0	0	1	0	0
sp|Q4E162|IF4A_TRYCC Probable eukaryotic initiation factor 4A OS=Trypanosoma cruzi (strain CL Brener) OX=353153 GN=Tc00.1047053511585.190 PE=3 SV=1;C4B63_85g83-t42_1-p1 | transcript=C4B63_85g83-t42_1 | gene=C4B63_85g83 | organism=Trypanosoma_cruzi_Dm28c_20	Q4E162	Probable eukaryotic initiation factor 4A	TcCLB;TcDm28c	3	3	3	3	0	0	0	0	0	0	0	2	0	0	0	1	0	0	0	0	0	0	0	0	0	0	0	0	0	0	0	0	0	0	0	0	0	0	0	0	0	0	0	2	0	0
C4B63_255g21-t42_1-p1 | transcript=C4B63_255g21-t42_1 | gene=C4B63_255g21 | organism=Trypanosoma_cruzi_Dm28c_2018 | gene_product=calreticulin | transcript_product=calreticulin | location=PRFA01000255:14248-15459(-) | protein_length=403 | sequence_SO=contig	C4B63_255g21	calreticulin	TcDm28c	4	3	3	3	1	2	0	2	3	1	3	3	2	1	3	3	2	3	2	1	293290	1830900	0	1643500	1899500	542620	57473000	38407000	1872200	504970	10857000	23387000	1953000	3480200	4814500	2951500	1	2	0	2	3	1	3	3	2	1
C4B63_10g439-t42_1-p1 | transcript=C4B63_10g439-t42_1 | gene=C4B63_10g439 | organism=Trypanosoma_cruzi_Dm28c_2018 | gene_product=heat shock protein 90 | transcript_product=heat shock protein 90 | location=PRFA01000010:226099-228387(-) | protein_length=762	C4B63_10g439	heat shock protein 90	TcDm28c	1	1	1	1	0	0	0	0	0	0	1	1	0	0	1	1	0	0	0	0	0	0	0	0	0	0	2842500	1520600	0	0	310940	1112800	0	0	0	0	0	0	0	0	0	0	1	1	0	0
C4B63_113g25-t42_1-p1 | transcript=C4B63_113g25-t42_1 | gene=C4B63_113g25 | organism=Trypanosoma_cruzi_Dm28c_2018 | gene_product=heat shock protein 85 | transcript_product=heat shock protein 85 | location=PRFA01000113:94881-96995(-) | protein_length=704 |	C4B63_113g25	heat shock protein 85	TcDm28c	21	22	22	20	5	10	1	8	4	9	20	22	12	5	13	15	5	10	6	6	3012200	12341000	2161400	7541500	1456600	8571300	125830000	158830000	12935000	6291200	23659000	84844000	1957600	9924900	3971200	3160300	5	10	1	8	4	9	20	22	12	5
C4B63_11g38-t42_1-p1 | transcript=C4B63_11g38-t42_1 | gene=C4B63_11g38 | organism=Trypanosoma_cruzi_Dm28c_2018 | gene_product=conserved hypothetical protein | transcript_product=conserved hypothetical protein | location=PRFA01000011:120934-122298(+) | prot	C4B63_11g38	conserved hypothetical protein	TcDm28c	1	1	1	1	0	0	0	0	0	0	0	0	0	0	0	0	0	1	1	1	0	0	0	0	0	0	0	0	0	0	0	0	0	4912000	316740	2219300	0	0	0	0	0	0	0	0	0	0
C4B63_128g301c-t42_1-p1 | transcript=C4B63_128g301c-t42_1 | gene=C4B63_128g301c | organism=Trypanosoma_cruzi_Dm28c_2018 | gene_product=histone H4 | transcript_product=histone H4 | location=PRFA01000128:9970-10272(-) | protein_length=100 | sequence_SO=conti	C4B63_128g301c	histone H4	TcDm28c	50	4	4	4	1	3	0	2	1	3	3	3	4	2	4	3	0	3	2	2	654710	4182600	0	1187400	1462800	2693000	22718000	29741000	4496100	2779600	14817000	15924000	0	6027200	2214800	919150	1	3	0	2	1	3	3	3	4	2
C4B63_12g330-t42_1-p1 | transcript=C4B63_12g330-t42_1 | gene=C4B63_12g330 | organism=Trypanosoma_cruzi_Dm28c_2018 | gene_product=ATP synthase subunit beta, mitochondrial | transcript_product=ATP synthase subunit beta, mitochondrial | location=PRFA01000012:	C4B63_12g330	ATP synthase subunit beta, mitochondrial	TcDm28c	3	5	4	4	1	2	0	2	1	1	3	5	1	1	3	3	1	4	1	3	115840	651010	0	91729	55216	65361	4403400	8053000	325540	107640	1336900	3121600	324070	2317900	486340	486110	1	2	0	1	1	1	2	4	1	1
C4B63_133g59-t42_1-p1 | transcript=C4B63_133g59-t42_1 | gene=C4B63_133g59 | organism=Trypanosoma_cruzi_Dm28c_2018 | gene_product=heat shock protein 70 (hsp70) | transcript_product=heat shock protein 70 (hsp70) | location=PRFA01000133:5484-7541(-) | protein	C4B63_133g59	heat shock protein 70 (hsp70)	TcDm28c	37	22	20	17	5	12	1	6	4	6	20	21	8	7	17	20	1	7	7	7	2415100	13516000	197460	4000100	2089200	2476200	92657000	115360000	7055900	7662500	20883000	64201000	0	7969900	3300600	6968600	4	11	1	4	3	5	18	19	7	6
C4B63_13g271-t42_1-p1 | transcript=C4B63_13g271-t42_1 | gene=C4B63_13g271 | organism=Trypanosoma_cruzi_Dm28c_2018 | gene_product=fructose-bisphosphate aldolase, glycosomal | transcript_product=fructose-bisphosphate aldolase, glycosomal | location=PRFA01000	C4B63_13g271	fructose-bisphosphate aldolase, glycosomal	TcDm28c	6	4	4	4	0	0	0	0	0	0	3	4	1	0	1	2	0	1	1	2	0	0	0	0	0	0	4337900	7160000	176870	0	404090	2847500	0	78849	238840	940470	0	0	0	0	0	0	3	4	1	0
C4B63_80g53-t42_1-p1 | transcript=C4B63_80g53-t42_1 | gene=C4B63_80g53 | organism=Trypanosoma_cruzi_Dm28c_2018 | gene_product=iron superoxide dismutase | transcript_product=iron superoxide dismutase | location=PRFA01000080:113225-113635(+) | protein_length	C4B63_80g53	iron superoxide dismutase	TcDm28c	6	1	1	1	1	1	0	0	0	0	1	1	1	1	1	0	0	0	1	1	298480	416160	0	0	0	0	3013100	3387200	486040	375590	813590	0	0	0	681340	472450	1	1	0	0	0	0	1	1	1	1
C4B63_14g128-t42_1-p1 | transcript=C4B63_14g128-t42_1 | gene=C4B63_14g128 | organism=Trypanosoma_cruzi_Dm28c_2018 | gene_product=trans-sialidase, Group I | transcript_product=trans-sialidase, Group I | location=PRFA01000014:289585-291942(+) | protein_lengt	C4B63_14g128	trans-sialidase, Group I	TcDm28c	5	4	4	4	0	0	0	1	0	0	3	3	0	0	3	2	1	2	1	1	0	0	0	139480	0	0	4271400	5952000	0	0	1041600	2983300	185410	1770100	281130	643430	0	0	0	1	0	0	3	3	0	0
C4B63_51g127-t42_1-p1 | transcript=C4B63_51g127-t42_1 | gene=C4B63_51g127 | organism=Trypanosoma_cruzi_Dm28c_2018 | gene_product=beta tubulin | transcript_product=beta tubulin | location=PRFA01000051:292811-294139(+) | protein_length=442 | sequence_SO=cont	C4B63_51g127	beta tubulin	TcDm28c	11	20	20	19	13	18	1	12	16	12	18	18	16	11	15	18	3	10	9	5	44088000	85724000	583860	18381000	18602000	34595000	301640000	297340000	76832000	89245000	56022000	208560000	3371400	24510000	16000000	12163000	13	18	1	12	16	12	18	18	16	11
C4B63_28g106-t42_1-p1 | transcript=C4B63_28g106-t42_1 | gene=C4B63_28g106 | organism=Trypanosoma_cruzi_Dm28c_2018 | gene_product=malic enzyme | transcript_product=malic enzyme | location=PRFA01000028:229136-230833(+) | protein_length=565 | sequence_SO=cont	C4B63_28g106	malic enzyme	TcDm28c	3	2	2	2	0	0	0	0	0	0	2	2	0	0	1	2	0	0	0	0	0	0	0	0	0	0	1228600	4068100	0	0	621150	1897300	0	0	0	0	0	0	0	0	0	0	2	2	0	0
C4B63_396g6-t42_1-p1 | transcript=C4B63_396g6-t42_1 | gene=C4B63_396g6 | organism=Trypanosoma_cruzi_Dm28c_2018 | gene_product=prostaglandin F2alpha synthase | transcript_product=prostaglandin F2alpha synthase | location=PRFA01000396:17001-18140(-) | protei	C4B63_396g6	prostaglandin F2 alpha synthase	TcDm28c	15	6	6	6	4	6	0	0	4	4	2	2	4	5	3	3	1	1	2	0	11914000	21206000	0	0	9546900	8068800	1885200	2511900	13867000	14712000	1199600	3466000	381660	1378000	1343000	0	4	6	0	0	4	4	2	2	4	5
C4B63_302g19-t42_1-p1 | transcript=C4B63_302g19-t42_1 | gene=C4B63_302g19 | organism=Trypanosoma_cruzi_Dm28c_2018 | gene_product=histone H3 | transcript_product=histone H3 | location=PRFA01000302:28271-28672(-) | protein_length=133 | sequence_SO=contig | S	C4B63_302g19	histone H3	TcDm28c	68	2	2	2	0	2	0	0	1	0	2	2	1	0	1	1	0	2	0	0	0	2806700	0	0	506340	0	10879000	9879400	1401500	0	3515800	1299300	0	3503200	0	0	0	2	0	0	1	0	2	2	1	0
C4B63_37g381-t42_1-p1 | transcript=C4B63_37g381-t42_1 | gene=C4B63_37g381 | organism=Trypanosoma_cruzi_Dm28c_2018 | gene_product=trans-sialidase, Group II | transcript_product=trans-sialidase, Group II | location=PRFA01000037:99345-101534(-) | protein_leng	C4B63_37g381	trans-sialidase, Group II	TcDm28c	5	2	2	2	0	0	0	0	1	0	2	2	0	0	0	2	2	2	1	1	0	0	0	0	61496	0	3562300	3757500	0	0	0	1401300	331500	2694300	116140	799970	0	0	0	0	1	0	2	2	0	0
C4B63_403g6-t42_1-p1 | transcript=C4B63_403g6-t42_1 | gene=C4B63_403g6 | organism=Trypanosoma_cruzi_Dm28c_2018 | gene_product=retrotransposon hot spot (RHS) protein | transcript_product=retrotransposon hot spot (RHS) protein | location=PRFA01000403:17331-2	C4B63_403g6	retrotransposon hot spot (RHS) protein	TcDm28c	220	2	2	2	1	2	0	1	1	2	2	2	2	2	1	2	0	0	0	0	492960	2430000	0	80565	782300	1346400	4464400	5514200	1874000	1483300	876980	4370200	0	0	0	0	1	2	0	1	1	2	2	2	2	2
C4B63_40g107-t42_1-p1 | transcript=C4B63_40g107-t42_1 | gene=C4B63_40g107 | organism=Trypanosoma_cruzi_Dm28c_2018 | gene_product=conserved hypothetical protein | transcript_product=conserved hypothetical protein | location=PRFA01000040:197848-201234(+) | p	C4B63_40g107	conserved hypothetical protein	TcDm28c	10	2	2	2	1	1	1	2	2	1	2	2	1	1	2	2	1	1	2	1	13653000	16775000	5336400	5608400	10083000	18237000	14406000	10930000	18856000	63335000	13395000	2423300	11888000	13542000	18630000	61460000	1	1	1	2	2	1	2	2	1	1
C4B63_45g134-t42_1-p1 | transcript=C4B63_45g134-t42_1 | gene=C4B63_45g134 | organism=Trypanosoma_cruzi_Dm28c_2018 | gene_product=ras-related protein RAB1A | transcript_product=ras-related protein RAB1A | location=PRFA01000045:305119-305739(+) | protein_len	C4B63_45g134	ras-related protein RAB1A	TcDm28c	1	1	1	1	1	0	0	0	0	0	1	1	0	0	1	1	0	1	0	0	106890	0	0	0	0	0	3144000	3272600	0	0	265640	899060	0	222420	0	0	1	0	0	0	0	0	1	1	0	0
C4B63_81g100-t42_1-p1 | transcript=C4B63_81g100-t42_1 | gene=C4B63_81g100 | organism=Trypanosoma_cruzi_Dm28c_2018 | gene_product=chaperonin HSP60, mitochondrial precursor | transcript_product=chaperonin HSP60, mitochondrial precursor | location=PRFA0100008	C4B63_81g100	chaperonin HSP60, mitochondrial precursor	TcDm28c	21	12	12	12	3	5	1	2	2	2	12	12	9	2	7	10	0	3	3	0	1323100	5463600	194610	1004300	449390	1408200	70062000	76901000	8164300	1008500	9858400	44486000	0	1072900	1102500	0	3	5	1	2	2	2	12	12	9	2
C4B63_58g92-t42_1-p1 | transcript=C4B63_58g92-t42_1 | gene=C4B63_58g92 | organism=Trypanosoma_cruzi_Dm28c_2018 | gene_product=elongation factor 1-alpha | transcript_product=elongation factor 1-alpha | location=PRFA01000058:145438-146787(+) | protein_length	C4B63_58g92	elongation factor 1-alpha	TcDm28c	33	8	5	5	4	7	1	4	5	6	8	8	5	5	5	7	4	4	5	3	3560600	13576000	0	268850	2946500	4284400	32020000	30666000	7050600	6453300	6675600	22208000	400840	2004600	2527000	234910	2	5	0	2	3	4	5	5	3	3
C4B63_8g508-t42_1-p1 | transcript=C4B63_8g508-t42_1 | gene=C4B63_8g508 | organism=Trypanosoma_cruzi_Dm28c_2018 | gene_product=protein disulfide isomerase | transcript_product=protein disulfide isomerase | location=PRFA01000008:124072-125535(-) | protein_le	C4B63_8g508	protein disulfide isomerase	TcDm28c	3	4	4	4	0	0	0	0	0	0	3	4	0	1	2	3	0	0	1	1	0	0	0	0	0	0	2045300	7058400	0	118490	2298100	1215700	0	0	280220	236250	0	0	0	0	0	0	3	4	0	1
C4B63_97g18-t42_1-p1 | transcript=C4B63_97g18-t42_1 | gene=C4B63_97g18 | organism=Trypanosoma_cruzi_Dm28c_2018 | gene_product=heat shock protein 110 | transcript_product=heat shock protein 110 | location=PRFA01000097:52451-54949(+) | protein_length=832 | s	C4B63_97g18	heat shock protein 110	TcDm28c	3	6	6	6	0	2	0	1	0	1	4	6	2	0	2	3	0	1	1	1	0	783520	0	246360	0	263360	6492600	13975000	1030700	0	963670	870140	0	330340	631120	171030	0	2	0	1	0	1	4	6	2	0
C4B63_9g273-t42_1-p1 | transcript=C4B63_9g273-t42_1 | gene=C4B63_9g273 | organism=Trypanosoma_cruzi_Dm28c_2018 | gene_product=Phosphoenolpyruvate carboxykinase [ATP], glycosomal | transcript_product=Phosphoenolpyruvate carboxykinase [ATP], glycosomal | loc	C4B63_9g273	Phosphoenolpyruvate carboxykinase [ATP], glycosomal	TcDm28c	9	3	3	3	0	0	0	1	0	0	2	2	2	1	2	3	0	1	0	1	0	0	0	288240	0	0	5209300	6035900	836580	988640	1171400	3016900	0	506630	0	114170	0	0	0	1	0	0	2	2	2	1
[truncated: 132 more columns]

## Sheet: Proteins C2C12 (final)
C2C12 Ctrl 2h			C2C12 CLBre 2h			C2C12 Dm 2h			C2C12 Ctrl 24h			C2C12 CLBre 24h			C2C12 Dm 24h			Peptides TcCL_ctrl_2h_1			Peptides TcDm_ctrl_2h_1
Q3UHL6	Fibronectin	C2C12	A0A087WNS0	Ribosomal protein L3	C2C12	Q3UHL6	Fibronectin	C2C12	Q3UHL6	Fibronectin	C2C12	Q3UHL6	Fibronectin	C2C12	Q3UHL6	Fibronectin	C2C12	A0A087WNS0	Ribosomal protein L3	C2C12	Q3UHL6	Fibronectin	C2C12
A0A0A6YW67	Predicted pseudogene 8797	C2C12	Q3UHL6	Fibronectin	C2C12	A0A0A6YW67	Predicted pseudogene 8797	C2C12	A0A0A6YW67	Predicted pseudogene 8797	C2C12	A0A0A6YW67	Predicted pseudogene 8797	C2C12	A0A0A6YW67	Predicted pseudogene 8797	C2C12	Q3UHL6	Fibronectin	C2C12	A0A0A6YW67	Predicted pseudogene 8797	C2C12
C0HKE1	Histone H2A type 1-B	C2C12	A0A0A0MQF6	Glyceraldehyde-3-phosphate dehydrogenase	C2C12	A0A0A6YWC8	Vimentin	C2C12	A0A140T8W1	Collagen, type VI, alpha 5	C2C12	A0A140T8W1	Collagen, type VI, alpha 5	C2C12	A0A1B0GSR9	L-lactate dehydrogenase	C2C12	A0A0A0MQF6	Glyceraldehyde-3-phosphate dehydrogenase	C2C12	C0HKE1	Histone H2A type 1-B	C2C12
E0CZ27	Histone H3 (Fragment)	C2C12	A0A0A6YW67	Predicted pseudogene 8797	C2C12	D3YYN7	Sodium/potassium-transporting ATPase subunit alpha	C2C12	E0CZ27	Histone H3 (Fragment)	C2C12	A0A2I3BQ03	Tyrosine 3-monooxygenase/tryptophan 5-monooxygenase activation protein, zeta polypeptide (Fragment)	C2C12	A0A2I3BQ03	Tyrosine 3-monooxygenase/tryptophan 5-monooxygenase activation protein, zeta polypeptide (Fragment)	C2C12	A0A0A6YW67	Predicted pseudogene 8797	C2C12	A0A2I3BQ03	Tyrosine 3-monooxygenase/tryptophan 5-monooxygenase activation protein, zeta polypeptide (Fragment)	C2C12
A0A2I3BQ03	Tyrosine 3-monooxygenase/tryptophan 5-monooxygenase activation protein, zeta polypeptide (Fragment)	C2C12	A0A0A6YWC8	Vimentin	C2C12	C0HKE1	Histone H2A type 1-B	C2C12	A0A2I3BQ03	Tyrosine 3-monooxygenase/tryptophan 5-monooxygenase activation protein, zeta polypeptide (Fragment)	C2C12	E9Q557	Desmoplakin	C2C12	E9Q557	Desmoplakin	C2C12	D3YYN7	Sodium/potassium-transporting ATPase subunit alpha	C2C12	A6ZI44	Fructose-bisphosphate aldolase	C2C12
A6ZI44	Fructose-bisphosphate aldolase	C2C12	D3YYN7	Sodium/potassium-transporting ATPase subunit alpha	C2C12	A0A140T8W1	Collagen, type VI, alpha 5	C2C12	A6ZI44	Fructose-bisphosphate aldolase	C2C12	P05213	Tubulin alpha-1B chain	C2C12	F8WIT2	Annexin	C2C12	C0HKE1	Histone H2A type 1-B	C2C12	B1AXW5	Peroxiredoxin 1 (Fragment)	C2C12
E9PZ16	Perlecan (heparan sulfate proteoglycan 2)	C2C12	C0HKE1	Histone H2A type 1-B	C2C12	E0CZ27	Histone H3 (Fragment)	C2C12	E9Q557	Desmoplakin	C2C12	P07356	Annexin A2	C2C12	P05213	Tubulin alpha-1B chain	C2C12	A0A140T8W1	Collagen, type VI, alpha 5	C2C12	B7FAV1	Filamin, alpha (Fragment)	C2C12
B8JKK2	Ribosomal protein L15 (Fragment)	C2C12	A0A0R4J0Z1	Protein disulfide-isomerase A4	C2C12	S4R1N6	40S ribosomal protein S18	C2C12	F8WIT2	Annexin	C2C12	P10126	Elongation factor 1-alpha 1	C2C12	P07356	Annexin A2	C2C12	A0A1B0GSR9	L-lactate dehydrogenase	C2C12	C4B63_255g21	calreticulin	C2C12
D3YZ06	Heat shock protein 1	C2C12	A0A0U1RNQ6	Tu translation elongation factor, mitochondrial (Fragment)	C2C12	A0A2I3BQ03	Tyrosine 3-monooxygenase/tryptophan 5-monooxygenase activation protein, zeta polypeptide (Fragment)	C2C12	P05213	Tubulin alpha-1B chain	C2C12	P11499	Heat shock protein HSP 90-beta	C2C12	P10126	Elongation factor 1-alpha 1	C2C12	C4B63_113g25	heat shock protein 85	TcDm28c	C4B63_14g128	trans-sialidase, Group I	TcDm28c
P05213	Tubulin alpha-1B chain	C2C12	A0A140T8W1	Collagen, type VI, alpha 5	C2C12	A0A3B2WBF0	Superoxide dismutase	C2C12	P07356	Annexin A2	C2C12	P17182	Alpha-enolase	C2C12	P11499	Heat shock protein HSP 90-beta	C2C12	C4B63_12g330	ATP synthase subunit beta, mitochondrial	TcDm28c	Q4E4L9	Peptidyl-prolyl cis-trans isomerase	TcCLB;TcDm28c
P07356	Annexin A2	C2C12	A0A1B0GSR9	L-lactate dehydrogenase	C2C12	A6ZI44	Fructose-bisphosphate aldolase	C2C12	P10126	Elongation factor 1-alpha 1	C2C12	P17897	Lysozyme C-1	C2C12	P17182	Alpha-enolase	C2C12	C4B63_133g59	heat shock protein 70 (hsp70)	TcDm28c	Q4E4L7	Isocitrate dehydrogenase [NADP]	TcCLB;TcDm28c
P08249	Malate dehydrogenase, mitochondrial	C2C12	A0A1W2P6G5	Myosin, light polypeptide 6, alkali, smooth muscle and non-muscle	C2C12	B7FAV1	Filamin, alpha (Fragment)	C2C12	Q8CBB6	Histone H2B	C2C12	P19246	Neurofilament heavy polypeptide	C2C12	P19246	Neurofilament heavy polypeptide	C2C12	Q4D5X0	Elongation factor 2, putative	TcCLB	C4B63_51g127	beta tubulin	TcDm28c
P10126	Elongation factor 1-alpha 1	C2C12	E0CZ27	Histone H3 (Fragment)	C2C12	B8JKK2	Ribosomal protein L15 (Fragment)	C2C12	P17182	Alpha-enolase	C2C12	P20029	Endoplasmic reticulum chaperone BiP	C2C12	P20029	Endoplasmic reticulum chaperone BiP	C2C12	C4B63_14g128	trans-sialidase, Group I	TcDm28c	Q4DNV8	Phosphoglycerate kinase	C2C12
Q8CBB6	Histone H2B	C2C12	S4R1N6	40S ribosomal protein S18	C2C12	D3YZ06	Heat shock protein 1	C2C12	P19246	Neurofilament heavy polypeptide	C2C12	P26041	Moesin	C2C12	P48036	Annexin A5	C2C12	Q4D5P4	40S ribosomal protein S4	TcCLB;TcDm28c	Q4CTW9	Flagellar calcium-binding protein, putative	TcCLB
P17182	Alpha-enolase	C2C12	A0A2I3BQ03	Tyrosine 3-monooxygenase/tryptophan 5-monooxygenase activation protein, zeta polypeptide (Fragment)	C2C12	D3Z6F5	ATP synthase subunit alpha	C2C12	P20029	Endoplasmic reticulum chaperone BiP	C2C12	P52480	Pyruvate kinase PKM	C2C12	P52480	Pyruvate kinase PKM	C2C12	Q4E4L9	Peptidyl-prolyl cis-trans isomerase	TcCLB;TcDm28c	Q4CVR5	Tryparedoxin peroxidase, putative	TcCLB
P17742	Peptidyl-prolyl cis-trans isomerase A	C2C12	A0A3B2WBF0	Superoxide dismutase	C2C12	G5E902	Phosphate carrier protein, mitochondrial	C2C12	P52480	Pyruvate kinase PKM	C2C12	P63260	Actin, cytoplasmic 2	C2C12	P63260	Actin, cytoplasmic 2	C2C12	Q4E4L7	Isocitrate dehydrogenase [NADP]	TcCLB;TcDm28c	Q4CTD8	Histone H2B	C2C12
P19246	Neurofilament heavy polypeptide	C2C12	A0A494BBD8	Annexin	C2C12	P05213	Tubulin alpha-1B chain	C2C12	P63260	Actin, cytoplasmic 2	C2C12	P62806	Histone H4	C2C12	P62806	Histone H4	C2C12	C4B63_51g127	beta tubulin	TcDm28c	Q4CLA1	Tubulin alpha chain	TcCLB;TcDm28c
P19324	Serpin H1	C2C12	A2A610	GNAS (guanine nucleotide binding protein, alpha stimulating) complex locus	C2C12	P07356	Annexin A2	C2C12	P62806	Histone H4	C2C12	Q504P4	Heat shock protein 8	C2C12	Q504P4	Heat shock protein 8	C2C12	Q4CTW9	Flagellar calcium-binding protein, putative	TcCLB	C4B63_37g381	trans-sialidase, Group II	TcDm28c
P26041	Moesin	C2C12	G3UZ71	Paired box 5	C2C12	P08113	Endoplasmin	C2C12	Q504P4	Heat shock protein 8	C2C12	P68134	Actin, alpha skeletal muscle	C2C12	P68134	Actin, alpha skeletal muscle	C2C12	Q4E5N1	Glucose-6-phosphate isomerase	TcCLB	Q4CYQ8	Actin, putative	TcCLB;TcDm28c
P27773	Protein disulfide-isomerase A3	C2C12	A6ZI44	Fructose-bisphosphate aldolase	C2C12	P08249	Malate dehydrogenase, mitochondrial	C2C12	P68134	Actin, alpha skeletal muscle	C2C12	P99024	Tubulin beta-5 chain	C2C12	P99024	Tubulin beta-5 chain	C2C12	Q4CVR5	Tryparedoxin peroxidase, putative	TcCLB	C4B63_40g107	conserved hypothetical protein	TcDm28c
P48036	Annexin A5	C2C12	B1AXW3	Aldo-keto reductase family 1, member A1 (aldehyde reductase) (Fragment)	C2C12	P09103	Protein disulfide-isomerase	C2C12	P99024	Tubulin beta-5 chain	C2C12	Q02257	Junction plakoglobin	C2C12	Q02257	Junction plakoglobin	C2C12	C4B63_396g6	prostaglandin F2 alpha synthase	TcDm28c	Q4DZ98	phosphopyruvate hydratase	TcCLB;TcDm28c
P52480	Pyruvate kinase PKM	C2C12	B1AXW5	Peroxiredoxin 1 (Fragment)	C2C12	P10126	Elongation factor 1-alpha 1	C2C12	Q02257	Junction plakoglobin	C2C12	Q61176	Arginase-1	C2C12	Q61176	Arginase-1	C2C12	Q4CTD8	Histone H2B	C2C12	Q4CNR6	ATP synthase, alpha chain, mitochondrial, putative (Fragment)	TcCLB
P63260	Actin, cytoplasmic 2	C2C12	E9PZ16	Perlecan (heparan sulfate proteoglycan 2)	C2C12	Q8CBB6	Histone H2B	C2C12	Q61176	Arginase-1	C2C12	Q9CPN9	RIKEN cDNA 2210010C04 gene	C2C12	Q9CPN9	RIKEN cDNA 2210010C04 gene	C2C12	Q4CLA1	Tubulin alpha chain	TcCLB;TcDm28c	C4B63_58g92	elongation factor 1-alpha	TcDm28c
P62806	Histone H4	C2C12	B8JKK2	Ribosomal protein L15 (Fragment)	C2C12	P11499	Heat shock protein HSP 90-beta	C2C12	Q9CPN9	RIKEN cDNA 2210010C04 gene	C2C12	Q4E3P5	Pyruvate, phosphate dikinase	TcCLB	S4R243	Pleckstrin homology domain containing, family A member 7 (Fragment)	C2C12	C4B63_37g381	trans-sialidase, Group II	TcDm28c	Q4D620	Glucose-regulated protein 78, putative	TcCLB;TcDm28c
Q504P4	Heat shock protein 8	C2C12	D3YUF7	Lamin A (Fragment)	C2C12	P14211	Calreticulin	C2C12				Q4D5X0	Elongation factor 2, putative	TcCLB	Q4CX87	Tryparedoxin peroxidase, putative	TcCLB;TcDm28c	Q4CYQ8	Actin, putative	TcCLB;TcDm28c	Q4D578	Serine/threonine-protein kinase TOR	TcCLB;TcDm28c
P68134	Actin, alpha skeletal muscle	C2C12	H3BLF7	Guanine nucleotide binding protein (G protein), beta 1 (Fragment)	C2C12	P15864	Histone H1.2	C2C12				Q4DHF0	Glyceraldehyde-3-phosphate dehydrogenase	TcCLB	Q4E4L9	Peptidyl-prolyl cis-trans isomerase	TcCLB;TcDm28c	C4B63_40g107	conserved hypothetical protein	TcDm28c	C4B63_8g508	protein disulfide isomerase	TcDm28c
Q02257	Junction plakoglobin	C2C12	D3Z494	Aldo-keto reductase family 1, member B10 (aldose reductase)	C2C12	P17182	Alpha-enolase	C2C12				Q4CVR5	Tryparedoxin peroxidase, putative	TcCLB	Q4E4L7	Isocitrate dehydrogenase [NADP]	TcCLB;TcDm28c	Q4E5G5	Aconitate hydratase	TcCLB;TcDm28c	C4B63_97g18	heat shock protein 110	TcDm28c
Q64523	Histone H2A type 2-C	C2C12	D3Z6F5	ATP synthase subunit alpha	C2C12	P19246	Neurofilament heavy polypeptide	C2C12				Q4CTD8	Histone H2B	TcCLB	Q4E0J6	Cruzipain, putative (Fragment)	TcCLB;TcDm28c	Q4D578	Serine/threonine-protein kinase TOR	TcCLB;TcDm28c	P05213	Tubulin alpha-1B chain	C2C12
Q9CPN9	RIKEN cDNA 2210010C04 gene	C2C12	F7BHM1	Coiled-coil domain containing 180 (Fragment)	C2C12	P19324	Serpin H1	C2C12				Q4D4A0	Malate dehydrogenase (Fragment)	TcCLB	Q4CLA1	Tubulin alpha chain	TcCLB;TcDm28c	H3BLF7	Guanine nucleotide binding protein (G protein), beta 1 (Fragment)	C2C12	P07356	Annexin A2	C2C12
S4R243	Pleckstrin homology domain containing, family A member 7 (Fragment)	C2C12	F8WIT2	Annexin	C2C12	P20029	Endoplasmic reticulum chaperone BiP	C2C12				Q4DYK2	ADP/ATP translocase	TcCLB	Q4CYQ8	Actin, putative	TcCLB;TcDm28c	D3Z494	Aldo-keto reductase family 1, member B10 (aldose reductase)	C2C12	P08113	Endoplasmin	C2C12
			G3UYU4	Flotillin	C2C12	P27773	Protein disulfide-isomerase A3	C2C12				Q4CYH9	Histone H2A (Fragment)	TcCLB	Q4DZ98	phosphopyruvate hydratase	TcCLB;TcDm28c	A0A286YE28	Transketolase (Fragment)	C2C12	C4B63_128g301c	histone H4	C2C12
			G5E902	Phosphate carrier protein, mitochondrial	C2C12	Q80WS3	rRNA/tRNA 2-O-methyltransferase fibrillarin-like protein 1	C2C12				Q4E4L9	Peptidyl-prolyl cis-trans isomerase	TcCLB;TcDm28c	Q4D5C2	Glutamate dehydrogenase	TcCLB;TcDm28c	Q4CNR6	ATP synthase, alpha chain, mitochondrial, putative (Fragment)	TcCLB	D3Z494	Aldo-keto reductase family 1, member B10 (aldose reductase)	C2C12
			P05202	Aspartate aminotransferase, mitochondrial	C2C12	P48036	Annexin A5	C2C12				Q4E4L7	Isocitrate dehydrogenase [NADP]	TcCLB;TcDm28c	Q4D620	Glucose-regulated protein 78, putative	TcCLB;TcDm28c	C4B63_58g92	elongation factor 1-alpha	TcDm28c	E9Q557	Desmoplakin	C2C12
			P05213	Tubulin alpha-1B chain	C2C12	P51881	ADP/ATP translocase 2	C2C12				Q4E0J6	Cruzipain, putative (Fragment)	TcCLB;TcDm28c	C4B63_255g21	calreticulin	TcDm28c	A0A494BBD8	Annexin	C2C12	C4B63_12g330	ATP synthase subunit beta, mitochondrial	TcDm28c
			P07356	Annexin A2	C2C12	P52480	Pyruvate kinase PKM	C2C12				Q4CLA1	Tubulin alpha chain	TcCLB;TcDm28c	C4B63_128g301c	histone H4	TcDm28c	A2A610	GNAS (guanine nucleotide binding protein, alpha stimulating) complex locus	C2C12	C4B63_133g59	heat shock protein 70 (hsp70)	TcDm28c
			P08113	Endoplasmin	C2C12	P56480	ATP synthase subunit beta, mitochondrial	C2C12				Q4D5C2	Glutamate dehydrogenase	TcCLB;TcDm28c	C4B63_12g330	ATP synthase subunit beta, mitochondrial	TcDm28c	C4B63_255g21	calreticulin	C2C12	Q4CX87	Tryparedoxin peroxidase, putative	TcCLB
			P08249	Malate dehydrogenase, mitochondrial	C2C12	P63260	Actin, cytoplasmic 2	C2C12				Q4D578	Serine/threonine-protein kinase TOR	TcCLB;TcDm28c	C4B63_80g53	iron superoxide dismutase	TcDm28c	E0CZ27	Histone H3 (Fragment)	C2C12	C4B63_113g25	heat shock protein 85	TcDm28c
			P09103	Protein disulfide-isomerase	C2C12	P60843	Eukaryotic initiation factor 4A-I	C2C12							C4B63_396g6	prostaglandin F2 alpha synthase	TcDm28c	S4R1N6	40S ribosomal protein S18	C2C12	C4B63_11g38	conserved hypothetical protein	TcDm28c
			P09405	Nucleolin	C2C12	P62702	40S ribosomal protein S4, X isoform	C2C12							C4B63_403g6	retrotransposon hot spot (RHS) protein	TcDm28c	A0A2I3BQ03	Tyrosine 3-monooxygenase/tryptophan 5-monooxygenase activation protein, zeta polypeptide (Fragment)	C2C12	Q4E3P5	Pyruvate, phosphate dikinase	TcCLB
			S4R2M7	Phosphoglycerate kinase	C2C12	P62806	Histone H4	C2C12							C4B63_40g107	conserved hypothetical protein	TcDm28c	A6ZI44	Fructose-bisphosphate aldolase	C2C12	Q4D5X0	Elongation factor 2, putative	TcCLB
			P10126	Elongation factor 1-alpha 1	C2C12	Q504P4	Heat shock protein 8	C2C12							C4B63_58g92	elongation factor 1-alpha	TcDm28c	B7FAV1	Filamin, alpha (Fragment)	C2C12	C4B63_13g271	fructose-bisphosphate aldolase, glycosomal	TcDm28c
			Q8CBB6	Histone H2B	C2C12	P63038	60 kDa heat shock protein, mitochondrial	C2C12							C4B63_9g273	Phosphoenolpyruvate carboxykinase [ATP], glycosomal	TcDm28c	B8JKK2	Ribosomal protein L15 (Fragment)	C2C12	C4B63_80g53	iron superoxide dismutase	TcDm28c
			P11499	Heat shock protein HSP 90-beta	C2C12	P68134	Actin, alpha skeletal muscle	C2C12										E9Q557	Desmoplakin	C2C12	P10126	Elongation factor 1-alpha 1	C2C12
			P14211	Calreticulin	C2C12	P99024	Tubulin beta-5 chain	C2C12										G3UYU4	Flotillin	C2C12	P17182	Alpha-enolase	C2C12
			P15864	Histone H1.2	C2C12	Q68FD5	Clathrin heavy chain 1	C2C12										P05213	Tubulin alpha-1B chain	C2C12	P17897	Lysozyme C-1	C2C12
			P17182	Alpha-enolase	C2C12	Q61176	Arginase-1	C2C12										P07356	Annexin A2	C2C12	P19246	Neurofilament heavy polypeptide	C2C12
			P17809	Solute carrier family 2, facilitated glucose transporter member 1	C2C12	Q64523	Histone H2A type 2-C	C2C12										S4R2M7	Phosphoglycerate kinase	C2C12	P20029	Endoplasmic reticulum chaperone BiP	C2C12
			P17897	Lysozyme C-1	C2C12	Q8VDD5	Myosin-9	C2C12										P10126	Elongation factor 1-alpha 1	C2C12	P26041	Moesin	C2C12
			P19246	Neurofilament heavy polypeptide	C2C12	Q8VEK3	Heterogeneous nuclear ribonucleoprotein U	C2C12										Q8CBB6	Histone H2B	C2C12	P27773	Protein disulfide-isomerase A3	C2C12
			P19324	Serpin H1	C2C12	Q9CPN9	RIKEN cDNA 2210010C04 gene	C2C12										P11499	Heat shock protein HSP 90-beta	C2C12	P45376	Aldo-keto reductase family 1 member B1	C2C12
			P20029	Endoplasmic reticulum chaperone BiP	C2C12	Q4DIB9	GTP-binding nuclear protein	TcCLB;TcDm28c										P17182	Alpha-enolase	C2C12	P48036	Annexin A5	C2C12
			P26041	Moesin	C2C12	Q4CX87	Tryparedoxin peroxidase, putative	TcCLB;TcDm28c										P17897	Lysozyme C-1	C2C12	P52480	Pyruvate kinase PKM	C2C12
			P27773	Protein disulfide-isomerase A3	C2C12	Q4D5P4	40S ribosomal protein S4	TcCLB;TcDm28c										P19246	Neurofilament heavy polypeptide	C2C12	P63260	Actin, cytoplasmic 2	C2C12
			Q80WS3	rRNA/tRNA 2-O-methyltransferase fibrillarin-like protein 1	C2C12	Q4E4L9	Peptidyl-prolyl cis-trans isomerase	TcCLB;TcDm28c										P19324	Serpin H1	C2C12	P60843	Eukaryotic initiation factor 4A-I	C2C12
			P38647	Stress-70 protein, mitochondrial	C2C12	Q4E4L7	Isocitrate dehydrogenase [NADP]	TcCLB;TcDm28c										P20029	Endoplasmic reticulum chaperone BiP	C2C12	P62806	Histone H4	C2C12
			P45376	Aldo-keto reductase family 1 member B1	C2C12	Q4D5L9	Amidinotransferase	TcCLB;TcDm28c										P26041	Moesin	C2C12	Q504P4	Heat shock protein 8	C2C12
			P47962	60S ribosomal protein L5	C2C12	Q4CWA5	Arginine kinase, putative	TcCLB;TcDm28c										P27773	Protein disulfide-isomerase A3	C2C12	P68134	Actin, alpha skeletal muscle	C2C12
			P48036	Annexin A5	C2C12	Q4CLA1	Tubulin alpha chain	TcCLB;TcDm28c										P45376	Aldo-keto reductase family 1 member B1	C2C12	P99024	Tubulin beta-5 chain	C2C12
			P51881	ADP/ATP translocase 2	C2C12	Q4CYQ8	Actin, putative	TcCLB;TcDm28c										P47962	60S ribosomal protein L5	C2C12	Q02257	Junction plakoglobin	C2C12
			P52480	Pyruvate kinase PKM	C2C12	Q4DZ98	phosphopyruvate hydratase	TcCLB;TcDm28c										P48036	Annexin A5	C2C12	Q4CYH9	Histone H2A (Fragment)	TcCLB
			P56394	Cytochrome c oxidase copper chaperone	C2C12	Q4E5G5	Aconitate hydratase	TcCLB;TcDm28c										P52480	Pyruvate kinase PKM	C2C12	Q61176	Arginase-1	C2C12
			P56480	ATP synthase subunit beta, mitochondrial	C2C12	Q4D5C2	Glutamate dehydrogenase	TcCLB;TcDm28c										P63260	Actin, cytoplasmic 2	C2C12	Q64523	Histone H2A type 2-C	C2C12
			P63260	Actin, cytoplasmic 2	C2C12	Q4D620	Glucose-regulated protein 78, putative	TcCLB;TcDm28c										P60843	Eukaryotic initiation factor 4A-I	C2C12	Q9CPN9	RIKEN cDNA 2210010C04 gene	C2C12
			P60843	Eukaryotic initiation factor 4A-I	C2C12	Q4D578	Serine/threonine-protein kinase TOR	TcCLB;TcDm28c										P61358	60S ribosomal protein L27	C2C12	S4R243	Pleckstrin homology domain containing, family A member 7 (Fragment)	C2C12
			P61358	60S ribosomal protein L27	C2C12	Q4E256	Nucleoside diphosphate kinase	TcCLB;TcDm28c										P62702	40S ribosomal protein S4, X isoform	C2C12
			P62702	40S ribosomal protein S4, X isoform	C2C12	C4B63_255g21	calreticulin	TcDm28c										P62806	Histone H4	C2C12
			P62806	Histone H4	C2C12	C4B63_10g439	heat shock protein 90	TcDm28c										P62908	40S ribosomal protein S3	C2C12
			P62918	60S ribosomal protein L8	C2C12	C4B63_113g25	heat shock protein 85	TcDm28c										Q504P4	Heat shock protein 8	C2C12
			Q504P4	Heat shock protein 8	C2C12	C4B63_128g301c	histone H4	TcDm28c										P68134	Actin, alpha skeletal muscle	C2C12
			P63038	60 kDa heat shock protein, mitochondrial	C2C12	C4B63_12g330	ATP synthase subunit beta, mitochondrial	TcDm28c										P99024	Tubulin beta-5 chain	C2C12
			Q5SQG5	Prohibitin (Fragment)	C2C12	C4B63_133g59	heat shock protein 70 (hsp70)	TcDm28c										Q02257	Junction plakoglobin	C2C12
			P68134	Actin, alpha skeletal muscle	C2C12	C4B63_13g271	fructose-bisphosphate aldolase, glycosomal	TcDm28c										Q4CYH9	Histone H2A (Fragment)	TcCLB
			P99024	Tubulin beta-5 chain	C2C12	C4B63_14g128	trans-sialidase, Group I	TcDm28c										Q4DSX5	Leucine-rich repeat protein (LRRP)	TcCLB
			Q02257	Junction plakoglobin	C2C12	C4B63_51g127	beta tubulin	TcDm28c										Q68FD5	Clathrin heavy chain 1	C2C12
			Q68FD5	Clathrin heavy chain 1	C2C12	C4B63_28g106	malic enzyme	TcDm28c										Q61176	Arginase-1	C2C12
			Q64523	Histone H2A type 2-C	C2C12	C4B63_396g6	prostaglandin F2 alpha synthase	TcDm28c										Q64523	Histone H2A type 2-C	C2C12
			Q8VDD5	Myosin-9	C2C12	C4B63_302g19	histone H3	TcDm28c										Q8VDD5	Myosin-9	C2C12
			Q8VEK3	Heterogeneous nuclear ribonucleoprotein U	C2C12	C4B63_403g6	retrotransposon hot spot (RHS) protein	TcDm28c										Q8VEK3	Heterogeneous nuclear ribonucleoprotein U	C2C12
			Q9CPN9	RIKEN cDNA 2210010C04 gene	C2C12	C4B63_40g107	conserved hypothetical protein	TcDm28c										Q9CPN9	RIKEN cDNA 2210010C04 gene	C2C12
			Q9CZN7	Serine hydroxymethyltransferase, mitochondrial	C2C12	C4B63_45g134	ras-related protein RAB1A	TcDm28c										Q9QYB1	Chloride intracellular channel protein 4	C2C12
			Q9WU78	Programmed cell death 6-interacting protein	C2C12	C4B63_81g100	chaperonin HSP60, mitochondrial precursor	TcDm28c										Q9WU78	Programmed cell death 6-interacting protein	C2C12
			S4R243	Pleckstrin homology domain containing, family A member 7 (Fragment)	C2C12	C4B63_58g92	elongation factor 1-alpha	TcDm28c
			Q4E3P5	Pyruvate, phosphate dikinase	TcCLB	C4B63_8g508	protein disulfide isomerase	TcDm28c
			Q4CMF9	Trans-sialidase, putative	TcCLB	C4B63_97g18	heat shock protein 110	TcDm28c
			Q4D5X0	Elongation factor 2, putative	TcCLB	C4B63_9g273	Phosphoenolpyruvate carboxykinase [ATP], glycosomal	TcDm28c
			Q4DHF0	Glyceraldehyde-3-phosphate dehydrogenase	TcCLB
			Q4CVR9	Heat shock 70 kDa protein, mitochondrial, putative	TcCLB
			Q4DNV8	Phosphoglycerate kinase	TcCLB
			Q4CTW9	Flagellar calcium-binding protein, putative	TcCLB
			Q4E5N1	Glucose-6-phosphate isomerase	TcCLB
			Q4CVR5	Tryparedoxin peroxidase, putative	TcCLB
			Q4CTD8	Histone H2B	TcCLB
			Q4D4A0	Malate dehydrogenase (Fragment)	TcCLB
			Q4DYK2	ADP/ATP translocase	TcCLB
			Q4D066	Calpain-like cysteine peptidase, putative	TcCLB
			Q4CNR6	ATP synthase, alpha chain, mitochondrial, putative (Fragment)	TcCLB
			Q4DIP8	P25-alpha	TcCLB
			Q4DFB0	10 kDa heat shock protein, putative	TcCLB
			Q4CYH9	Histone H2A (Fragment)	TcCLB
			Q4DSX5	Leucine-rich repeat protein (LRRP)	TcCLB
			Q4DIB9	GTP-binding nuclear protein	TcCLB;TcDm28c
			Q4CX87	Tryparedoxin peroxidase, putative	TcCLB;TcDm28c
			Q4D5P4	40S ribosomal protein S4	TcCLB;TcDm28c
			Q4E4L9	Peptidyl-prolyl cis-trans isomerase	TcCLB;TcDm28c
			Q4E4L7	Isocitrate dehydrogenase [NADP]	TcCLB;TcDm28c
			Q4E0J6	Cruzipain, putative (Fragment)	TcCLB;TcDm28c
			Q4D5L9	Amidinotransferase	TcCLB;TcDm28c
			Q4CWA5	Arginine kinase, putative	TcCLB;TcDm28c
			Q4CLA1	Tubulin alpha chain	TcCLB;TcDm28c
			Q4CYQ8	Actin, putative	TcCLB;TcDm28c
			Q4DZ98	phosphopyruvate hydratase	TcCLB;TcDm28c
			Q4E5G5	Aconitate hydratase	TcCLB;TcDm28c
			Q4DIE1	Probable eukaryotic initiation factor 4A	TcCLB;TcDm28c
			Q4D5C2	Glutamate dehydrogenase	TcCLB;TcDm28c
			Q4D620	Glucose-regulated protein 78, putative	TcCLB;TcDm28c
			Q4D578	Serine/threonine-protein kinase TOR	TcCLB;TcDm28c
	Total	30			116			85			24			37			42
	Host	30			82			50			24			23			24
	T. cruzi	0			34			35			0			14			18
		30			116			85			24			37			42

## Sheet: proteinGroups_Tc-Caco-2
Fasta headers	ID	Protein name	Cell	Number of proteins	Peptides	Razor + unique peptides	Unique peptides	Peptides Caco2_ctrl_24h_1	Peptides Caco2_ctrl_24h_2	Peptides Caco2_ctrl_2h_1	Peptides Caco2_ctrl_2h_2	Peptides Caco2_TcCL_24h_1	Peptides Caco2_TcCL_24h_2	Peptides Caco2_TcCL_2h_1	Peptides Caco2_TcCL_2h_2	Peptides Caco2_TcDm_24h_1	Peptides Caco2_TcDm_24h_2	Peptides Caco2_TcDm_2h_1	Peptides Caco2_TcDm_2h_2	Peptides TcCL_ctrl_2h_1	Peptides TcCL_ctrl_2h_2	Peptides TcDm_ctrl_2h_1	Peptides TcDm_ctrl_2h_2	Intensity	Intensity Caco2_ctrl_24h_1	Intensity Caco2_ctrl_24h_2	Intensity Caco2_ctrl_2h_1	Intensity Caco2_ctrl_2h_2	Intensity Caco2_TcCL_24h_1	Intensity Caco2_TcCL_24h_2	Intensity Caco2_TcCL_2h_1	Intensity Caco2_TcCL_2h_2	Intensity Caco2_TcDm_24h_1	Intensity Caco2_TcDm_24h_2	Intensity Caco2_TcDm_2h_1	Intensity Caco2_TcDm_2h_2	Intensity TcCL_ctrl_2h_1	Intensity TcCL_ctrl_2h_2	Intensity TcDm_ctrl_2h_1	Intensity TcDm_ctrl_2h_2	Razor + unique peptides Caco2_ctrl_24h_1	Razor + unique peptides Caco2_ctrl_24h_2	Razor + unique peptides Caco2_ctrl_2h_1	Razor + unique peptides Caco2_ctrl_2h_2	Razor + unique peptides Caco2_TcCL_24h_1	Razor + unique peptides Caco2_TcCL_24h_2	Razor + unique peptides Caco2_TcCL_2h_1	Razor + unique peptides Caco2_TcCL_2h_2	Razor + unique peptides Caco2_TcDm_24h_1
tr|H0Y304|H0Y304_HUMAN Dystrophin (Fragment) OS=Homo sapiens OX=9606 GN=DMD PE=1 SV=2;tr|A0A087WV90|A0A087WV90_HUMAN Dystrophin OS=Homo sapiens OX=9606 GN=DMD PE=1 SV=2;tr|A0A5H1ZRP8|A0A5H1ZRP8_HUMAN Dystrophin OS=Homo sapiens OX=9606 GN=DMD PE=1 SV=1;tr|A	H0Y304	Dystrophin (Fragment)	Caco-2	5	1	1	1	1	0	0	0	0	1	0	1	0	0	1	1	0	0	0	0	255890000	43359000	0	0	0	0	45263000	0	60122000	0	0	63128000	44021000	0	0	0	0	1	0	0	0	0	1	0	1	0
tr|A0A7P0TBC2|A0A7P0TBC2_HUMAN Heat shock protein 90 beta family member 1 OS=Homo sapiens OX=9606 GN=HSP90B1 PE=1 SV=1;tr|A0A7P0TAY2|A0A7P0TAY2_HUMAN Heat shock protein 90 beta family member 1 OS=Homo sapiens OX=9606 GN=HSP90B1 PE=1 SV=1;tr|A0A7P0T917|A0A7	A0A7P0TBC2	Heat shock protein 90 beta family member 1	Caco-2	11	4	4	4	0	0	1	3	0	0	1	4	0	0	0	0	0	1	0	0	16024000	0	0	207320	829940	0	0	886780	13025000	0	0	0	0	0	1075100	0	0	0	0	1	3	0	0	1	4	0
sp|Q00610|CLH1_HUMAN Clathrin heavy chain 1 OS=Homo sapiens OX=9606 GN=CLTC PE=1 SV=5;tr|A0A8V8TQ14|A0A8V8TQ14_HUMAN Clathrin heavy chain OS=Homo sapiens OX=9606 GN=CLTC PE=1 SV=1;tr|K7EJJ5|K7EJJ5_HUMAN Clathrin heavy chain OS=Homo sapiens OX=9606 GN=CLTC	Q00610	Clathrin heavy chain 1	Caco-2	17	19	19	19	0	0	2	0	0	0	2	18	0	0	2	1	7	19	0	8	86997000	0	0	213500	0	0	0	364470	23646000	0	0	439540	142240	2748000	56220000	0	3223500	0	0	2	0	0	0	2	18	0
tr|A0A7I2V3H3|A0A7I2V3H3_HUMAN Elongation factor 1-alpha OS=Homo sapiens OX=9606 GN=EEF1A1 PE=1 SV=1;tr|A0A7I2V5N4|A0A7I2V5N4_HUMAN Elongation factor 1-alpha OS=Homo sapiens OX=9606 GN=EEF1A1 PE=1 SV=1;tr|A0A7I2V659|A0A7I2V659_HUMAN Elongation factor 1-alp	A0A7I2V3H3	Elongation factor 1-alpha	Caco-2	15	8	8	6	2	1	4	1	2	3	7	8	3	4	3	3	5	8	4	6	360420000	8705900	6534100	8676700	2027900	7717200	5211700	27655000	94102000	23502000	19923000	8589300	5674900	13353000	62240000	6401800	60108000	2	1	4	1	2	3	7	8	3
tr|A0A0A0MRQ5|A0A0A0MRQ5_HUMAN Peroxiredoxin 1 OS=Homo sapiens OX=9606 GN=PRDX1 PE=1 SV=1;sp|Q06830|PRDX1_HUMAN Peroxiredoxin-1 OS=Homo sapiens OX=9606 GN=PRDX1 PE=1 SV=1;tr|A0A0A0MSI0|A0A0A0MSI0_HUMAN Peroxiredoxin-1 (Fragment) OS=Homo sapiens OX=9606 GN=	A0A0A0MRQ5	Peroxiredoxin 1	Caco-2	4	3	2	2	1	1	1	1	1	1	1	3	1	1	1	1	1	2	1	1	5306100	0	0	0	0	0	0	0	3256700	0	0	0	0	0	2049400	0	0	0	0	0	0	0	0	0	2	0
tr|A0A0A0MS07|A0A0A0MS07_HUMAN Immunoglobulin heavy constant gamma 1 (Fragment) OS=Homo sapiens OX=9606 GN=IGHG1 PE=1 SV=1;tr|A0A0A0MS08|A0A0A0MS08_HUMAN Immunoglobulin heavy constant gamma 1 (Fragment) OS=Homo sapiens OX=9606 GN=IGHG1 PE=1 SV=1;sp|P01857|	A0A0A0MS07	Immunoglobulin heavy constant gamma 1 (Fragment)	Caco-2	10	2	2	2	1	1	0	1	2	1	2	2	2	2	2	2	1	1	2	1	16075000	1026900	251750	0	327080	1347500	782370	2575300	1709700	1521400	1555400	1003900	1410600	892670	341600	571820	756500	1	1	0	1	2	1	2	2	2
tr|A0A1W2PS56|A0A1W2PS56_HUMAN HLA class I histocompatibility antigen, C alpha chain OS=Homo sapiens OX=9606 GN=HLA-C PE=1 SV=1;tr|A0A1W2PRX1|A0A1W2PRX1_HUMAN HLA class I histocompatibility antigen, C alpha chain OS=Homo sapiens OX=9606 GN=HLA-C PE=1 SV=1;	A0A1W2PS56	HLA class I histocompatibility antigen, C alpha chain	Caco-2	16	1	1	1	0	0	0	0	0	0	1	1	0	0	0	1	1	1	1	1	13302000	0	0	0	0	0	0	309980	3731400	0	0	0	292090	2050100	4510000	451710	1956600	0	0	0	0	0	0	1	1	0
tr|A0A0G2JMB2|A0A0G2JMB2_HUMAN Immunoglobulin heavy constant alpha 2 (Fragment) OS=Homo sapiens OX=9606 GN=IGHA2 PE=1 SV=1;tr|A0A286YEY5|A0A286YEY5_HUMAN Immunoglobulin heavy constant alpha 2 (A2m marker) (Fragment) OS=Homo sapiens OX=9606 GN=IGHA2 PE=1 SV	A0A0G2JMB2	Immunoglobulin heavy constant alpha 2 (Fragment)	Caco-2	5	1	1	1	1	1	0	0	1	0	1	1	1	1	1	1	1	1	1	1	11351000	564570	584290	0	0	779250	0	454190	1334600	1058700	428320	1089600	1127900	1411300	436330	766090	1315600	1	1	0	0	1	0	1	1	1
tr|H0YC77|H0YC77_HUMAN Annexin (Fragment) OS=Homo sapiens OX=9606 GN=ANXA6 PE=1 SV=1;tr|E5RFF0|E5RFF0_HUMAN Annexin A6 (Fragment) OS=Homo sapiens OX=9606 GN=ANXA6 PE=1 SV=1;tr|E7EMC6|E7EMC6_HUMAN Annexin OS=Homo sapiens OX=9606 GN=ANXA6 PE=1 SV=1;tr|E5RK69	H0YC77	Annexin (Fragment)	Caco-2	6	1	1	1	0	0	0	0	0	0	0	1	0	0	0	0	0	1	0	1	4421600	0	0	0	0	0	0	0	597160	0	0	0	0	0	835760	0	2988700	0	0	0	0	0	0	0	1	0
sp|Q16777|H2A2C_HUMAN Histone H2A type 2-C OS=Homo sapiens OX=9606 GN=H2AC20 PE=1 SV=4;sp|P20671|H2A1D_HUMAN Histone H2A type 1-D OS=Homo sapiens OX=9606 GN=H2AC7 PE=1 SV=2;tr|A0A0U1RR32|A0A0U1RR32_HUMAN Histone H2A OS=Homo sapiens OX=9606 GN=hCG_2039566 P	Q16777	Histone H2A type 2-C	Caco-2	19	5	5	1	0	0	5	4	0	0	5	4	3	1	4	2	4	5	5	2	321550000	0	0	26304000	2250300	0	0	89057000	58244000	2030100	1071900	10057000	2058100	13060000	83099000	17655000	16666000	0	0	5	4	0	0	5	4	3
tr|A0A140T974|A0A140T974_HUMAN Flotillin (Fragment) OS=Homo sapiens OX=9606 GN=FLOT1 PE=1 SV=1;tr|A0A140T9W4|A0A140T9W4_HUMAN Flotillin (Fragment) OS=Homo sapiens OX=9606 GN=FLOT1 PE=1 SV=1;tr|A0A140T9R1|A0A140T9R1_HUMAN Flotillin (Fragment) OS=Homo sapien	A0A140T974	Flotillin (Fragment)	Caco-2	4	1	1	1	0	0	0	0	1	0	0	0	0	0	0	0	1	1	0	0	1988600	0	0	0	0	121030	0	0	0	0	0	0	0	415780	1451800	0	0	0	0	0	0	1	0	0	0	0
tr|A0A1W2PRZ7|A0A1W2PRZ7_HUMAN Heterogeneous nuclear ribonucleoprotein U (Fragment) OS=Homo sapiens OX=9606 GN=HNRNPU PE=1 SV=1;tr|A0A1W2PQ74|A0A1W2PQ74_HUMAN Heterogeneous nuclear ribonucleoprotein U OS=Homo sapiens OX=9606 GN=HNRNPU PE=1 SV=1;tr|A0A1W2PQ	A0A1W2PRZ7	Heterogeneous nuclear ribonucleoprotein U (Fragment)	Caco-2	12	3	3	3	0	0	1	0	0	0	2	3	0	0	1	0	1	2	0	0	16058000	0	0	340610	0	0	0	1826400	5425200	0	0	192420	0	932690	7340200	0	0	0	0	1	0	0	0	2	3	0
sp|P06733|ENOA_HUMAN Alpha-enolase OS=Homo sapiens OX=9606 GN=ENO1 PE=1 SV=2;tr|A0A2R8Y6G6|A0A2R8Y6G6_HUMAN phosphopyruvate hydratase OS=Homo sapiens OX=9606 GN=ENO1 PE=1 SV=1;tr|K7EM90|K7EM90_HUMAN phosphopyruvate hydratase (Fragment) OS=Homo sapiens OX=9	P06733	Alpha-enolase	Caco-2	17	9	9	9	0	0	1	1	0	0	2	6	1	1	2	2	4	9	2	3	111030000	0	0	2064500	672760	0	0	4316200	17847000	1259000	1393000	3772300	2730100	13555000	46826000	3462900	13129000	0	0	1	1	0	0	2	6	1
tr|A0A2R8Y6J3|A0A2R8Y6J3_HUMAN Ribosomal protein L5 (Fragment) OS=Homo sapiens OX=9606 GN=RPL5 PE=1 SV=1;sp|P46777|RL5_HUMAN 60S ribosomal protein L5 OS=Homo sapiens OX=9606 GN=RPL5 PE=1 SV=3	A0A2R8Y6J3	Ribosomal protein L5 (Fragment)	Caco-2	2	3	3	3	0	0	2	0	0	0	1	3	0	0	0	0	3	3	2	0	11439000	0	0	1191300	0	0	0	233990	1502700	0	0	0	0	1018900	7200600	291540	0	0	0	2	0	0	0	1	3	0
tr|F8W6P5|F8W6P5_HUMAN Hemoglobin subunit beta (Fragment) OS=Homo sapiens OX=9606 GN=HBB PE=1 SV=1;tr|A0A2R8Y7R2|A0A2R8Y7R2_HUMAN Hemoglobin subunit beta OS=Homo sapiens OX=9606 GN=HBB PE=1 SV=1;sp|P68871|HBB_HUMAN Hemoglobin subunit beta OS=Homo sapiens O	F8W6P5	Hemoglobin subunit beta (Fragment)	Caco-2	12	3	3	2	2	1	1	2	3	1	2	2	2	3	1	2	1	2	1	1	57369000	2807300	1277600	2026600	1494700	3130700	873880	699490	3408800	6358000	4775600	740960	554740	678330	968510	817560	26757000	2	1	1	2	3	1	2	2	2
tr|K7EMV3|K7EMV3_HUMAN Histone H3 OS=Homo sapiens OX=9606 GN=H3-3B PE=1 SV=1;tr|K7EP01|K7EP01_HUMAN H3.3 histone B OS=Homo sapiens OX=9606 GN=H3-3B PE=1 SV=1;tr|A0A590UJJ6|A0A590UJJ6_HUMAN Histone H3 OS=Homo sapiens OX=9606 GN=H3-3A PE=1 SV=1;tr|B4DEB1|B4D	K7EMV3	Histone H3	Caco-2	12	2	2	2	0	0	2	1	0	0	2	2	1	0	2	2	2	1	2	0	77759000	0	0	11310000	212660	0	0	17515000	8783200	386690	0	7005800	2112600	6043900	17016000	7372600	0	0	0	2	1	0	0	2	2	1
tr|A0A5F9ZHX5|A0A5F9ZHX5_HUMAN DNA helicase (Fragment) OS=Homo sapiens OX=9606 GN=CHD3 PE=1 SV=1;tr|A0A8V8TR54|A0A8V8TR54_HUMAN DNA helicase OS=Homo sapiens OX=9606 GN=CHD3 PE=1 SV=1;sp|Q12873|CHD3_HUMAN Chromodomain-helicase-DNA-binding protein 3 OS=Homo	A0A5F9ZHX5	DNA helicase (Fragment)	Caco-2	3	1	1	1	1	0	0	0	0	0	0	0	0	0	0	0	1	0	0	1	6858400	2270200	0	0	0	0	0	0	0	0	0	0	0	3627500	0	0	960740	1	0	0	0	0	0	0	0	0
tr|C9JD14|C9JD14_HUMAN G protein subunit beta 4 (Fragment) OS=Homo sapiens OX=9606 GN=GNB4 PE=1 SV=1;tr|C9JXA5|C9JXA5_HUMAN G protein subunit beta 2 (Fragment) OS=Homo sapiens OX=9606 GN=GNB2 PE=1 SV=1;tr|E9PCP0|E9PCP0_HUMAN G protein subunit beta 3 OS=Hom	C9JD14	G protein subunit beta 4 (Fragment)	Caco-2	22	1	1	1	0	0	0	0	0	0	0	0	0	0	1	0	1	1	0	1	2139900	0	0	0	0	0	0	0	0	0	0	71061	0	110010	1827500	0	131330	0	0	0	0	0	0	0	0	0
tr|A0A7I2YQK6|A0A7I2YQK6_HUMAN 60 kDa heat shock protein, mitochondrial OS=Homo sapiens OX=9606 GN=HSPD1 PE=1 SV=1;tr|A0A7I2V599|A0A7I2V599_HUMAN 60 kDa heat shock protein, mitochondrial OS=Homo sapiens OX=9606 GN=HSPD1 PE=1 SV=1;tr|A0A7I2V2X6|A0A7I2V2X6_H	A0A7I2YQK6	60 kDa heat shock protein, mitochondrial	Caco-2	5	2	2	2	0	0	1	1	0	0	2	2	0	0	0	0	0	0	0	0	6125300	0	0	222700	449320	0	0	757830	4695400	0	0	0	0	0	0	0	0	0	0	1	1	0	0	2	2	0
tr|A0A804HK61|A0A804HK61_HUMAN Actinin alpha 1 OS=Homo sapiens OX=9606 GN=ACTN1 PE=1 SV=1;tr|A0A804HII9|A0A804HII9_HUMAN Actinin alpha 1 OS=Homo sapiens OX=9606 GN=ACTN1 PE=1 SV=1;sp|P12814|ACTN1_HUMAN Alpha-actinin-1 OS=Homo sapiens OX=9606 GN=ACTN1 PE=1	A0A804HK61	Actinin alpha 1	Caco-2	22	2	2	2	0	0	0	0	0	0	2	1	0	0	0	0	1	2	0	1	3949700	0	0	0	0	0	0	883050	529930	0	0	0	0	313810	1949000	0	273910	0	0	0	0	0	0	2	1	0
tr|A0A7P0NMY4|A0A7P0NMY4_HUMAN Filamin A OS=Homo sapiens OX=9606 GN=FLNA PE=1 SV=1;tr|Q60FE5|Q60FE5_HUMAN Filamin A OS=Homo sapiens OX=9606 GN=FLNA PE=1 SV=1;sp|P21333|FLNA_HUMAN Filamin-A OS=Homo sapiens OX=9606 GN=FLNA PE=1 SV=4	A0A7P0NMY4	Filamin A	Caco-2	3	1	1	1	0	0	0	0	0	0	1	1	0	0	1	0	1	1	1	1	8055700	0	0	0	0	0	0	556710	2669300	0	0	333480	0	959930	2769400	353920	412910	0	0	0	0	0	0	1	1	0
sp|P07237|PDIA1_HUMAN Protein disulfide-isomerase OS=Homo sapiens OX=9606 GN=P4HB PE=1 SV=3;tr|H0Y3Z3|H0Y3Z3_HUMAN protein disulfide-isomerase OS=Homo sapiens OX=9606 GN=P4HB PE=1 SV=2;tr|A0A7P0TA35|A0A7P0TA35_HUMAN Protein disulfide-isomerase OS=Homo sapi	P07237	Protein disulfide-isomerase	Caco-2	31	2	2	2	0	0	0	0	0	0	1	2	0	0	0	0	0	2	0	0	4753500	0	0	0	0	0	0	103760	2643900	0	0	0	0	0	2005800	0	0	0	0	0	0	0	0	1	2	0
sp|P08195|4F2_HUMAN 4F2 cell-surface antigen heavy chain OS=Homo sapiens OX=9606 GN=SLC3A2 PE=1 SV=3;tr|A0A7P0Z4P5|A0A7P0Z4P5_HUMAN Solute carrier family 3 member 2 OS=Homo sapiens OX=9606 GN=SLC3A2 PE=1 SV=1;tr|A0A7P0TAN7|A0A7P0TAN7_HUMAN Solute carrier f	P08195	4F2 cell-surface antigen heavy chain	Caco-2	18	2	2	2	0	0	0	0	0	0	1	1	0	0	0	0	1	1	1	2	9664100	0	0	0	0	0	0	588830	1466300	0	0	0	0	1254400	2785200	368910	3200400	0	0	0	0	0	0	1	1	0
tr|A0A8V8TMM5|A0A8V8TMM5_HUMAN Pyruvate kinase OS=Homo sapiens OX=9606 GN=PKM PE=1 SV=1;tr|H3BTN5|H3BTN5_HUMAN Pyruvate kinase (Fragment) OS=Homo sapiens OX=9606 GN=PKM PE=1 SV=1;tr|A0A804F6T5|A0A804F6T5_HUMAN Pyruvate kinase OS=Homo sapiens OX=9606 GN=PKM	A0A8V8TMM5	Pyruvate kinase	Caco-2	13	3	3	3	0	0	0	1	0	1	1	3	1	1	0	1	2	3	1	2	20608000	0	0	0	442640	0	83188	538640	6169900	424930	519860	0	445870	1801700	8499000	862150	820430	0	0	0	1	0	1	1	3	1
tr|A0A8I5KW00|A0A8I5KW00_HUMAN Protein disulfide-isomerase OS=Homo sapiens OX=9606 GN=PDIA3 PE=1 SV=1;tr|A0A8I5QKQ5|A0A8I5QKQ5_HUMAN Protein disulfide-isomerase OS=Homo sapiens OX=9606 GN=PDIA3 PE=1 SV=1;tr|A0A8I5KNU9|A0A8I5KNU9_HUMAN protein disulfide-iso	A0A8I5KW00	Protein disulfide-isomerase	Caco-2	16	3	3	3	0	0	3	2	0	0	3	3	3	1	3	3	3	3	2	1	30105000	0	0	6461400	1677800	0	0	4935600	4525700	1018900	119770	1505000	1177500	991580	5023500	1084400	1583900	0	0	3	2	0	0	3	3	3
tr|A0A8I5KWT8|A0A8I5KWT8_HUMAN Myosin heavy chain 9 OS=Homo sapiens OX=9606 GN=MYH9 PE=1 SV=1;sp|P35579|MYH9_HUMAN Myosin-9 OS=Homo sapiens OX=9606 GN=MYH9 PE=1 SV=4	A0A8I5KWT8	Myosin heavy chain 9	Caco-2	4	5	5	5	0	0	1	0	0	1	2	5	0	0	2	1	0	4	0	0	11961000	0	0	128080	0	0	447300	1269200	5693700	0	0	771420	31295	0	3620200	0	0	0	0	1	0	0	1	2	5	0
tr|A0A8V8TKR9|A0A8V8TKR9_HUMAN Moesin OS=Homo sapiens OX=9606 GN=MSN PE=1 SV=1;sp|P26038|MOES_HUMAN Moesin OS=Homo sapiens OX=9606 GN=MSN PE=1 SV=3	A0A8V8TKR9	Moesin	Caco-2	2	2	2	1	0	0	0	0	0	0	1	1	0	0	0	0	1	1	2	1	2579800	0	0	0	0	0	0	0	129420	0	0	0	0	207480	1630600	188400	423890	0	0	0	0	0	0	1	1	0
sp|P68032|ACTC_HUMAN Actin, alpha cardiac muscle 1 OS=Homo sapiens OX=9606 GN=ACTC1 PE=1 SV=1;sp|P68133|ACTS_HUMAN Actin, alpha skeletal muscle OS=Homo sapiens OX=9606 GN=ACTA1 PE=1 SV=1;tr|A6NL76|A6NL76_HUMAN Actin alpha 1, skeletal muscle OS=Homo sapiens	P68032	Actin, alpha cardiac muscle 1	Caco-2	28	9	1	1	2	1	6	4	2	1	8	8	5	4	5	7	8	8	8	9	26928000	0	0	0	0	0	0	797080	11435000	0	0	0	421290	1173200	6230500	449540	6421800	0	0	0	0	0	0	1	1	0
tr|A8MUD9|A8MUD9_HUMAN Ribosomal protein L7 OS=Homo sapiens OX=9606 GN=RPL7 PE=1 SV=1;sp|P18124|RL7_HUMAN 60S ribosomal protein L7 OS=Homo sapiens OX=9606 GN=RPL7 PE=1 SV=1	A8MUD9	Ribosomal protein L7	Caco-2	2	1	1	1	0	0	0	0	0	0	0	1	0	0	0	0	0	1	0	1	5365300	0	0	0	0	0	0	0	1502300	0	0	0	0	0	1161700	0	2701300	0	0	0	0	0	0	0	1	0
sp|P08670|VIME_HUMAN Vimentin OS=Homo sapiens OX=9606 GN=VIM PE=1 SV=4;tr|B0YJC4|B0YJC4_HUMAN Vimentin OS=Homo sapiens OX=9606 GN=VIM PE=1 SV=1;tr|B0YJC5|B0YJC5_HUMAN Vimentin OS=Homo sapiens OX=9606 GN=VIM PE=1 SV=1	P08670	Vimentin	Caco-2	3	2	1	1	1	1	1	1	1	1	1	2	1	1	2	2	1	2	1	1	11006000	0	0	0	0	0	0	0	1792100	0	0	1913600	465630	0	6834500	0	0	0	0	0	0	0	0	0	1	0
sp|P0CG48|UBC_HUMAN Polyubiquitin-C OS=Homo sapiens OX=9606 GN=UBC PE=1 SV=3;tr|F5GYU3|F5GYU3_HUMAN Ubiquitin C (Fragment) OS=Homo sapiens OX=9606 GN=UBC PE=1 SV=1;tr|Q96C32|Q96C32_HUMAN UBC protein OS=Homo sapiens OX=9606 GN=UBC PE=1 SV=1;tr|J3QKN0|J3QKN0	P0CG48	Polyubiquitin-C	Caco-2	21	5	5	2	5	5	5	2	4	2	5	4	5	4	4	5	5	5	5	4	217690000	13452000	5664100	11324000	3797800	11325000	7706800	17083000	36483000	16463000	11186000	11594000	9423200	14007000	23657000	8311500	16206000	5	5	5	2	4	2	5	4	5
tr|C9JF17|C9JF17_HUMAN Apolipoprotein D (Fragment) OS=Homo sapiens OX=9606 GN=APOD PE=1 SV=1;sp|P05090|APOD_HUMAN Apolipoprotein D OS=Homo sapiens OX=9606 GN=APOD PE=1 SV=1	C9JF17	Apolipoprotein D (Fragment)	Caco-2	2	2	2	2	2	0	1	0	1	0	2	1	2	2	1	0	1	0	1	0	4305200	298260	0	75412	0	341470	0	635710	564250	1092500	649270	359440	0	242860	0	46052	0	2	0	1	0	1	0	2	1	2
tr|E7EQB2|E7EQB2_HUMAN Lactotransferrin (Fragment) OS=Homo sapiens OX=9606 GN=LTF PE=1 SV=1;tr|E7ER44|E7ER44_HUMAN Lactotransferrin OS=Homo sapiens OX=9606 GN=LTF PE=1 SV=1;sp|P02788|TRFL_HUMAN Lactotransferrin OS=Homo sapiens OX=9606 GN=LTF PE=1 SV=6	E7EQB2	Lactotransferrin (Fragment)	Caco-2	4	7	5	5	6	4	4	3	4	3	6	6	3	5	6	6	6	6	6	3	31935000	1976600	1315500	497260	98416	414310	144850	3894000	8501800	318620	813060	3208300	1681500	1724800	3130500	2242000	1973700	4	2	2	1	2	1	4	4	1
tr|E7EUT5|E7EUT5_HUMAN Glyceraldehyde-3-phosphate dehydrogenase OS=Homo sapiens OX=9606 GN=GAPDH PE=1 SV=1;sp|P04406|G3P_HUMAN Glyceraldehyde-3-phosphate dehydrogenase OS=Homo sapiens OX=9606 GN=GAPDH PE=1 SV=3	E7EUT5	Glyceraldehyde-3-phosphate dehydrogenase	Caco-2	2	4	4	4	3	1	1	2	4	4	4	4	4	4	2	2	2	3	3	3	77471000	2982000	477850	89805	635780	7017700	7191400	6275400	12205000	5784300	6890400	3085900	748880	3140400	11388000	2456400	7102800	3	1	1	2	4	4	4	4	4
tr|E7EVS6|E7EVS6_HUMAN Actin beta OS=Homo sapiens OX=9606 GN=ACTB PE=1 SV=9;tr|I3L4N8|I3L4N8_HUMAN Actin gamma 1 OS=Homo sapiens OX=9606 GN=ACTG1 PE=1 SV=9;sp|P63261|ACTG_HUMAN Actin, cytoplasmic 2 OS=Homo sapiens OX=9606 GN=ACTG1 PE=1 SV=1;sp|P60709|ACTB_	E7EVS6	Actin beta	Caco-2	16	12	12	4	2	2	10	6	2	1	11	11	5	4	7	7	10	11	10	11	856970000	1314200	1548600	59531000	7878400	1763000	342580	85249000	142990000	7261300	6014600	37433000	22306000	57739000	259290000	38533000	127780000	2	2	10	6	2	1	11	11	5
tr|E7EX29|E7EX29_HUMAN Tyrosine 3-monooxygenase/tryptophan 5-monooxygenase activation protein zeta (Fragment) OS=Homo sapiens OX=9606 GN=YWHAZ PE=1 SV=1;sp|P63104|1433Z_HUMAN 14-3-3 protein zeta/delta OS=Homo sapiens OX=9606 GN=YWHAZ PE=1 SV=1;tr|E5RGE1|E5	E7EX29	Tyrosine 3-monooxygenase/tryptophan 5-monooxygenase activation protein zeta (Fragment)	Caco-2	10	3	3	3	0	0	3	0	0	0	3	2	2	3	3	1	3	3	3	3	15526000	0	0	2357000	0	0	0	2207200	355450	430450	554470	1143100	400650	1375500	4307300	1031600	1362900	0	0	3	0	0	0	3	2	2
sp|P29401|TKT_HUMAN Transketolase OS=Homo sapiens OX=9606 GN=TKT PE=1 SV=3;tr|E9PFF2|E9PFF2_HUMAN Transketolase OS=Homo sapiens OX=9606 GN=TKT PE=1 SV=1;tr|F8W888|F8W888_HUMAN Transketolase OS=Homo sapiens OX=9606 GN=TKT PE=1 SV=1	P29401	Transketolase	Caco-2	3	2	2	2	0	0	1	1	0	0	1	2	0	0	1	1	1	2	1	1	9559100	0	0	500610	90805	0	0	707900	1180100	0	0	167310	271280	921300	4834900	222550	662370	0	0	1	1	0	0	1	2	0
tr|E9PKH2|E9PKH2_HUMAN Serpin family H member 1 OS=Homo sapiens OX=9606 GN=SERPINH1 PE=1 SV=1;tr|E9PJH8|E9PJH8_HUMAN Serpin family H member 1 (Fragment) OS=Homo sapiens OX=9606 GN=SERPINH1 PE=1 SV=2;sp|P50454|SERPH_HUMAN Serpin H1 OS=Homo sapiens OX=9606 G	E9PKH2	Serpin family H member 1	Caco-2	3	2	2	2	0	0	0	2	0	0	1	2	0	0	0	0	1	2	0	0	9081500	0	0	0	1207900	0	0	905910	5886800	0	0	0	0	219750	861220	0	0	0	0	0	2	0	0	1	2	0
tr|E9PKE3|E9PKE3_HUMAN Heat shock protein family A (Hsp70) member 8 OS=Homo sapiens OX=9606 GN=HSPA8 PE=1 SV=1;sp|P11142|HSP7C_HUMAN Heat shock cognate 71 kDa protein OS=Homo sapiens OX=9606 GN=HSPA8 PE=1 SV=1;tr|E9PN89|E9PN89_HUMAN Heat shock protein fami	E9PKE3	Heat shock protein family A (Hsp70) member 8	Caco-2	15	7	6	6	1	1	6	1	1	0	5	5	2	2	0	1	1	7	0	3	34324000	0	0	1744200	336570	0	0	3200700	10363000	997450	888690	0	0	1093700	13382000	0	2317800	0	0	5	1	1	0	4	4	1
tr|E9PP36|E9PP36_HUMAN 60S ribosomal protein L8 OS=Homo sapiens OX=9606 GN=RPL8 PE=1 SV=1;tr|E9PKZ0|E9PKZ0_HUMAN 60S ribosomal protein L8 (Fragment) OS=Homo sapiens OX=9606 GN=RPL8 PE=1 SV=1;tr|E9PKU4|E9PKU4_HUMAN 60S ribosomal protein L8 (Fragment) OS=Hom	E9PP36	60S ribosomal protein L8	Caco-2	4	1	1	1	0	0	1	0	0	0	1	1	0	0	0	0	0	1	0	0	5295300	0	0	333060	0	0	0	488920	1057000	0	0	0	0	0	3416300	0	0	0	0	1	0	0	0	1	1	0
tr|E9PSF4|E9PSF4_HUMAN Ribosomal protein S3 OS=Homo sapiens OX=9606 GN=RPS3 PE=1 SV=1;tr|E9PPU1|E9PPU1_HUMAN Ribosomal protein S3 OS=Homo sapiens OX=9606 GN=RPS3 PE=1 SV=1;tr|H0YEU2|H0YEU2_HUMAN Ribosomal protein S3 (Fragment) OS=Homo sapiens OX=9606 GN=RP	E9PSF4	Ribosomal protein S3	Caco-2	5	1	1	1	0	0	1	0	0	0	0	1	0	0	0	0	1	1	0	0	4306500	0	0	267830	0	0	0	0	1869300	0	0	0	0	329910	1839500	0	0	0	0	1	0	0	0	0	1	0
sp|P68363|TBA1B_HUMAN Tubulin alpha-1B chain OS=Homo sapiens OX=9606 GN=TUBA1B PE=1 SV=1;sp|Q71U36|TBA1A_HUMAN Tubulin alpha-1A chain OS=Homo sapiens OX=9606 GN=TUBA1A PE=1 SV=1;sp|Q9BQE3|TBA1C_HUMAN Tubulin alpha-1C chain OS=Homo sapiens OX=9606 GN=TUBA1C	P68363	Tubulin alpha-1B chain	Caco-2	23	9	7	7	1	2	1	2	2	1	8	9	2	2	3	2	6	9	4	4	81924000	0	0	0	359760	0	0	9819100	31374000	0	0	1198300	312320	4584000	30014000	1126200	3136600	0	0	0	1	0	0	6	7	0
tr|F8VWV4|F8VWV4_HUMAN Ribosomal protein lateral stalk subunit P0 (Fragment) OS=Homo sapiens OX=9606 GN=RPLP0 PE=1 SV=1;tr|F8VS58|F8VS58_HUMAN Ribosomal protein lateral stalk subunit P0 (Fragment) OS=Homo sapiens OX=9606 GN=RPLP0 PE=1 SV=1;tr|F8VQY6|F8VQY6	F8VWV4	Ribosomal protein lateral stalk subunit P0 (Fragment)	Caco-2	12	1	1	1	0	0	1	0	0	0	1	1	0	0	0	0	1	1	1	1	3359700	0	0	1042200	0	0	0	263590	319500	0	0	0	0	135350	1228400	240600	130090	0	0	1	0	0	0	1	1	0
tr|F8WCR1|F8WCR1_HUMAN Ribosomal protein L3 OS=Homo sapiens OX=9606 GN=RPL3 PE=1 SV=1;tr|H7C3M2|H7C3M2_HUMAN Ribosomal protein L3 (Fragment) OS=Homo sapiens OX=9606 GN=RPL3 PE=1 SV=1;tr|H7C422|H7C422_HUMAN Ribosomal protein L3 (Fragment) OS=Homo sapiens OX	F8WCR1	Ribosomal protein L3	Caco-2	4	1	1	1	0	0	0	0	0	0	0	1	0	0	0	0	0	1	0	0	7765500	0	0	0	0	0	0	0	3656100	0	0	0	0	0	4109400	0	0	0	0	0	0	0	0	0	1	0
tr|Q2L6G8|Q2L6G8_HUMAN Corneodesmosin OS=Homo sapiens OX=9606 GN=CDSN PE=1 SV=1;tr|G8JLG2|G8JLG2_HUMAN Corneodesmosin OS=Homo sapiens OX=9606 GN=CDSN PE=1 SV=1;sp|Q15517|CDSN_HUMAN Corneodesmosin OS=Homo sapiens OX=9606 GN=CDSN PE=1 SV=3	Q2L6G8	Corneodesmosin	Caco-2	3	2	2	2	2	2	1	1	2	2	2	2	2	2	2	2	2	2	2	0	50562000	3327000	2347900	1655700	1075500	4405400	2257000	3792300	2022000	5289200	5944600	5504400	3522000	4155800	1768900	3493800	0	2	2	1	1	2	2	2	2	2
sp|P06576|ATPB_HUMAN ATP synthase subunit beta, mitochondrial OS=Homo sapiens OX=9606 GN=ATP5F1B PE=1 SV=3;tr|H0YH81|H0YH81_HUMAN ATP synthase subunit beta (Fragment) OS=Homo sapiens OX=9606 GN=ATP5F1B PE=1 SV=1;tr|F8W079|F8W079_HUMAN ATP synthase F1 subun	P06576	ATP synthase subunit beta, mitochondrial	Caco-2	3	2	2	2	0	0	0	0	0	0	1	2	0	0	0	0	0	0	0	0	7016400	0	0	0	0	0	0	350050	6666400	0	0	0	0	0	0	0	0	0	0	0	0	0	0	1	2	0
tr|J3KPS3|J3KPS3_HUMAN Fructose-bisphosphate aldolase OS=Homo sapiens OX=9606 GN=ALDOA PE=1 SV=1;sp|P04075|ALDOA_HUMAN Fructose-bisphosphate aldolase A OS=Homo sapiens OX=9606 GN=ALDOA PE=1 SV=2;tr|H3BUH7|H3BUH7_HUMAN fructose-bisphosphate aldolase (Fragme	J3KPS3	Fructose-bisphosphate aldolase	Caco-2	8	3	3	3	1	1	2	1	1	0	3	3	1	1	3	1	3	3	1	1	26197000	183870	184930	809860	59357	127670	0	3093100	3268600	148940	568810	1270900	641370	2567300	11969000	739450	563850	1	1	2	1	1	0	3	3	1
tr|K7ELC7|K7ELC7_HUMAN 60S ribosomal protein L27 (Fragment) OS=Homo sapiens OX=9606 GN=RPL27 PE=1 SV=1;sp|P61353|RL27_HUMAN 60S ribosomal protein L27 OS=Homo sapiens OX=9606 GN=RPL27 PE=1 SV=2	K7ELC7	60S ribosomal protein L27 (Fragment)	Caco-2	2	2	2	2	0	0	0	0	0	0	0	2	0	0	0	0	1	2	1	0	6744200	0	0	0	0	0	0	0	1981600	0	0	0	0	499280	3635600	627670	0	0	0	0	0	0	0	0	2	0
tr|K7ES02|K7ES02_HUMAN Bleomycin hydrolase (Fragment) OS=Homo sapiens OX=9606 GN=BLMH PE=1 SV=1;sp|Q13867|BLMH_HUMAN Bleomycin hydrolase OS=Homo sapiens OX=9606 GN=BLMH PE=1 SV=1;tr|J3KS79|J3KS79_HUMAN Bleomycin hydrolase OS=Homo sapiens OX=9606 GN=BLMH PE	K7ES02	Bleomycin hydrolase (Fragment)	Caco-2	6	2	2	2	1	1	1	1	1	1	2	2	1	1	2	1	0	1	1	1	19889000	540700	571250	939640	593960	1638500	2141800	2009700	3110100	1916100	1892500	2066600	1151200	0	272210	400110	644960	1	1	1	1	1	1	2	2	1
tr|M0QZK8|M0QZK8_HUMAN gamma-glutamylcyclotransferase OS=Homo sapiens OX=9606 PE=4 SV=1;sp|O75223|GGCT_HUMAN Gamma-glutamylcyclotransferase OS=Homo sapiens OX=9606 GN=GGCT PE=1 SV=1	M0QZK8	gamma-glutamylcyclotransferase	Caco-2	2	1	1	1	1	1	0	0	1	1	1	1	1	1	1	0	1	0	0	0	10088000	1208200	410480	0	0	1239500	192390	340930	1155700	1579100	1731100	1435300	0	795690	0	0	0	1	1	0	0	1	1	1	1	1
sp|O60218|AK1BA_HUMAN Aldo-keto reductase family 1 member B10 OS=Homo sapiens OX=9606 GN=AKR1B10 PE=1 SV=2	O60218	Aldo-keto reductase family 1 member B10	Caco-2	1	3	3	3	0	0	0	0	0	0	1	2	0	0	0	0	1	2	1	1	17271000	0	0	0	0	0	0	1502900	8070600	0	0	0	0	626660	4795200	453980	1821900	0	0	0	0	0	0	1	2	0
sp|Q99877|H2B1N_HUMAN Histone H2B type 1-N OS=Homo sapiens OX=9606 GN=H2BC15 PE=1 SV=3;sp|Q93079|H2B1H_HUMAN Histone H2B type 1-H OS=Homo sapiens OX=9606 GN=H2BC9 PE=1 SV=3;sp|Q99879|H2B1M_HUMAN Histone H2B type 1-M OS=Homo sapiens OX=9606 GN=H2BC14 PE=1 S	Q99877	Histone H2B type 1-N	Caco-2	17	3	3	3	0	0	3	1	1	0	3	2	0	1	2	0	2	3	3	1	133920000	0	0	17580000	954710	462850	0	20342000	13189000	0	752860	10110000	0	5704100	45892000	11268000	7669000	0	0	3	1	1	0	3	2	0
sp|P00338|LDHA_HUMAN L-lactate dehydrogenase A chain OS=Homo sapiens OX=9606 GN=LDHA PE=1 SV=2	P00338	L-lactate dehydrogenase A chain	Caco-2	9	6	6	5	0	0	2	0	0	0	3	3	2	1	1	0	3	6	1	1	27992000	0	0	5507800	0	0	0	2808500	4767400	1308400	226430	713280	0	1599400	9857000	288470	915000	0	0	2	0	0	0	3	3	2
sp|P01040|CYTA_HUMAN Cystatin-A OS=Homo sapiens OX=9606 GN=CSTA PE=1 SV=1;tr|C9J0E4|C9J0E4_HUMAN Cystatin A OS=Homo sapiens OX=9606 GN=CSTA PE=1 SV=1	P01040	Cystatin-A	Caco-2	2	2	2	2	1	1	1	0	1	0	1	1	2	1	1	1	1	1	1	1	41966000	2838200	2560500	1735600	0	1224000	0	2959400	2457600	3861500	3298900	6593800	3352200	4109900	1345600	1675900	3953200	1	1	1	0	1	0	1	1	2
sp|P04083|ANXA1_HUMAN Annexin A1 OS=Homo sapiens OX=9606 GN=ANXA1 PE=1 SV=2;tr|Q5T3N1|Q5T3N1_HUMAN Annexin (Fragment) OS=Homo sapiens OX=9606 GN=ANXA1 PE=1 SV=1	P04083	Annexin A1	Caco-2	3	3	3	3	0	0	0	0	0	0	0	1	0	0	0	0	1	2	0	2	11693000	0	0	0	0	0	0	0	832880	0	0	0	0	729180	4536600	0	5594700	0	0	0	0	0	0	0	1	0
sp|P04279|SEMG1_HUMAN Semenogelin-1 OS=Homo sapiens OX=9606 GN=SEMG1 PE=1 SV=2	P04279	Semenogelin-1	Caco-2	1	2	2	2	2	1	2	0	1	0	2	2	1	1	2	2	2	2	2	1	18618000	1299500	730170	1225800	0	187770	0	2089700	1234300	99406	186820	3166300	3542700	1079700	1324100	1714000	737840	2	1	2	0	1	0	2	2	1
sp|P05023|AT1A1_HUMAN Sodium/potassium-transporting ATPase subunit alpha-1 OS=Homo sapiens OX=9606 GN=ATP1A1 PE=1 SV=1;tr|M0R116|M0R116_HUMAN Sodium/potassium-transporting ATPase subunit alpha OS=Homo sapiens OX=9606 GN=ATP1A3 PE=1 SV=1;tr|A0A2R8YEY8|A0A2R	P05023	Sodium/potassium-transporting ATPase subunit alpha-1	Caco-2	12	4	4	4	0	0	2	0	0	0	2	2	0	0	0	0	2	4	0	2	13804000	0	0	902480	0	0	0	656120	3301300	0	0	0	0	1420000	6616100	0	908040	0	0	2	0	0	0	2	2	0
sp|P05089|ARGI1_HUMAN Arginase-1 OS=Homo sapiens OX=9606 GN=ARG1 PE=1 SV=2;tr|A0A5F9ZGN6|A0A5F9ZGN6_HUMAN Arginase OS=Homo sapiens OX=9606 GN=ARG1 PE=1 SV=1;tr|A0A5F9ZH78|A0A5F9ZH78_HUMAN Arginase 1 OS=Homo sapiens OX=9606 GN=ARG1 PE=1 SV=1	P05089	Arginase-1	Caco-2	3	4	4	4	4	3	2	2	4	2	3	2	4	4	3	2	3	3	3	2	79027000	5046200	4015900	1809100	702830	8297300	5360400	5107200	4323800	9528700	9228100	9821100	4462700	4302900	2878600	2598100	1544400	4	3	2	2	4	2	3	2	4
sp|P05109|S10A8_HUMAN Protein S100-A8 OS=Homo sapiens OX=9606 GN=S100A8 PE=1 SV=1	P05109	Protein S100-A8	Caco-2	1	5	5	5	5	3	5	4	5	4	5	5	4	5	5	5	4	5	4	2	262330000	7637800	5001300	6554300	4636400	13938000	5557100	109330000	17022000	14646000	15387000	23361000	12926000	8722300	6990800	5806800	4812400	5	3	5	4	5	4	5	5	4
sp|P05141|ADT2_HUMAN ADP/ATP translocase 2 OS=Homo sapiens OX=9606 GN=SLC25A5 PE=1 SV=7;tr|V9GYG0|V9GYG0_HUMAN ADP/ATP translocase OS=Homo sapiens OX=9606 GN=SLC25A4 PE=1 SV=1;sp|P12236|ADT3_HUMAN ADP/ATP translocase 3 OS=Homo sapiens OX=9606 GN=SLC25A6 PE	P05141	ADP/ATP translocase 2	Caco-2	4	2	2	2	0	0	2	1	0	0	1	2	0	0	1	1	0	1	0	0	8886500	0	0	1180800	107430	0	0	674290	5939800	0	0	162420	273750	0	548020	0	0	0	0	2	1	0	0	1	2	0
sp|P06702|S10A9_HUMAN Protein S100-A9 OS=Homo sapiens OX=9606 GN=S100A9 PE=1 SV=1	P06702	Protein S100-A9	Caco-2	1	6	6	6	4	6	3	1	5	5	6	6	5	5	5	5	5	3	5	1	362070000	7845800	13274000	3847700	198320	12039000	8044400	124610000	21646000	52799000	43086000	25160000	16502000	16919000	6504800	8304400	1289000	4	6	3	1	5	5	6	6	5
sp|P07355|ANXA2_HUMAN Annexin A2 OS=Homo sapiens OX=9606 GN=ANXA2 PE=1 SV=2;tr|H0YMW4|H0YMW4_HUMAN Annexin OS=Homo sapiens OX=9606 GN=ANXA2 PE=1 SV=2;tr|H0YN42|H0YN42_HUMAN Annexin (Fragment) OS=Homo sapiens OX=9606 GN=ANXA2 PE=1 SV=1;tr|H0YMU9|H0YMU9_HUMA	P07355	Annexin A2	Caco-2	24	18	18	18	2	2	8	5	5	3	12	15	6	6	8	7	12	18	11	10	461590000	1137600	758530	27131000	3239800	8119400	3366800	34699000	53545000	9543200	6248300	20095000	11505000	36303000	191720000	27034000	27140000	2	2	8	5	5	3	12	15	6
sp|P07437|TBB5_HUMAN Tubulin beta chain OS=Homo sapiens OX=9606 GN=TUBB PE=1 SV=2;tr|Q5JP53|Q5JP53_HUMAN Tubulin beta chain OS=Homo sapiens OX=9606 GN=TUBB PE=1 SV=1;sp|P68371|TBB4B_HUMAN Tubulin beta-4B chain OS=Homo sapiens OX=9606 GN=TUBB4B PE=1 SV=1;tr	P07437	Tubulin beta chain	Caco-2	25	7	6	6	2	1	2	1	2	1	3	7	2	1	1	1	4	7	2	5	83161000	10247000	0	3375400	255110	10200000	0	2191000	19456000	11052000	0	0	0	2248600	21925000	255260	1955200	1	0	1	1	1	0	2	6	1
sp|P08238|HS90B_HUMAN Heat shock protein HSP 90-beta OS=Homo sapiens OX=9606 GN=HSP90AB1 PE=1 SV=4	P08238	Heat shock protein HSP 90-beta	Caco-2	5	5	4	4	0	0	0	0	0	0	2	4	0	1	0	1	3	5	0	1	24358000	0	0	0	0	0	0	1282800	6681600	0	0	0	0	1669600	14059000	0	665040	0	0	0	0	0	0	1	3	0
sp|P08758|ANXA5_HUMAN Annexin A5 OS=Homo sapiens OX=9606 GN=ANXA5 PE=1 SV=2;tr|D6RBL5|D6RBL5_HUMAN Annexin OS=Homo sapiens OX=9606 GN=ANXA5 PE=1 SV=1;tr|E9PHT9|E9PHT9_HUMAN Annexin OS=Homo sapiens OX=9606 GN=ANXA5 PE=1 SV=1;tr|D6RBE9|D6RBE9_HUMAN Annexin O	P08758	Annexin A5	Caco-2	4	4	4	4	0	0	1	1	0	0	2	2	0	1	1	1	2	2	1	4	53251000	0	0	2610500	1009800	0	0	2623800	7043300	0	186270	1102900	706700	4012300	13288000	1651700	19015000	0	0	1	1	0	0	2	2	0
sp|P11021|BIP_HUMAN Endoplasmic reticulum chaperone BiP OS=Homo sapiens OX=9606 GN=HSPA5 PE=1 SV=2;tr|A0A7P0TAI0|A0A7P0TAI0_HUMAN 78 kDa glucose-regulated protein OS=Homo sapiens OX=9606 GN=HSPA5 PE=1 SV=1;tr|A0A7P0TB36|A0A7P0TB36_HUMAN 78 kDa glucose-regu	P11021	Endoplasmic reticulum chaperone BiP	Caco-2	3	11	11	11	2	0	7	5	1	0	7	10	1	2	1	4	7	8	2	3	133880000	406700	0	8872900	5407300	111830	0	14338000	56832000	913330	373530	364850	5146900	4324100	29569000	3181100	4037600	2	0	7	5	1	0	7	10	1
sp|P11166|GTR1_HUMAN Solute carrier family 2, facilitated glucose transporter member 1 OS=Homo sapiens OX=9606 GN=SLC2A1 PE=1 SV=2	P11166	Solute carrier family 2 facilitated glucose transporter member	Caco-2	1	1	1	1	0	0	0	0	0	0	1	1	0	0	0	0	0	1	0	1	4317200	0	0	0	0	0	0	186540	597160	0	0	0	0	0	2039600	0	1493800	0	0	0	0	0	0	1	1	0
sp|P12273|PIP_HUMAN Prolactin-inducible protein OS=Homo sapiens OX=9606 GN=PIP PE=1 SV=1	P12273	Prolactin-inducible protein	Caco-2	1	3	3	3	3	2	0	1	3	3	2	2	3	3	2	2	2	2	1	1	42150000	3815400	1754300	0	161290	4423600	5937700	2175800	3431200	3390300	6294500	1805800	2775500	1248900	2162000	560150	2213400	3	2	0	1	3	3	2	2	3
sp|P14923|PLAK_HUMAN Junction plakoglobin OS=Homo sapiens OX=9606 GN=JUP PE=1 SV=3;tr|C9JTX4|C9JTX4_HUMAN Junction plakoglobin (Fragment) OS=Homo sapiens OX=9606 GN=JUP PE=1 SV=1;tr|C9J826|C9J826_HUMAN Junction plakoglobin (Fragment) OS=Homo sapiens OX=960	P14923	Junction plakoglobin	Caco-2	16	15	15	15	7	9	5	3	12	10	10	11	12	13	11	8	8	8	8	5	196050000	6114000	6436600	4928400	1313800	23934000	23073000	9778200	13058000	35840000	29297000	16746000	5791400	6986700	4726000	4379300	3646800	7	9	5	3	12	10	10	11	12
sp|P15121|ALDR_HUMAN Aldo-keto reductase family 1 member B1 OS=Homo sapiens OX=9606 GN=AKR1B1 PE=1 SV=3;tr|E9PCX2|E9PCX2_HUMAN Aldo-keto reductase family 1 member B OS=Homo sapiens OX=9606 GN=AKR1B1 PE=1 SV=1	P15121	Aldo-keto reductase family 1 member B1	Caco-2	4	3	3	3	0	0	1	0	0	0	2	2	0	0	2	0	2	3	1	2	27679000	0	0	126040	0	0	0	1919800	2776200	0	0	347760	0	2072900	18647000	502150	1287400	0	0	1	0	0	0	2	2	0
sp|P15924|DESP_HUMAN Desmoplakin OS=Homo sapiens OX=9606 GN=DSP PE=1 SV=3	P15924	Desmoplakin	Caco-2	1	17	17	17	6	6	8	5	11	8	8	8	11	12	8	6	8	7	6	2	188610000	6420300	5118500	8616900	1162900	22103000	12509000	12272000	8105200	27595000	34717000	17211000	7758800	8134300	6640500	9467100	781710	6	6	8	5	11	8	8	8	11
sp|P48741|HSP77_HUMAN Putative heat shock 70 kDa protein 7 OS=Homo sapiens OX=9606 GN=HSPA7 PE=5 SV=2;sp|P17066|HSP76_HUMAN Heat shock 70 kDa protein 6 OS=Homo sapiens OX=9606 GN=HSPA6 PE=1 SV=2	P48741	Putative heat shock 70 kDa protein 7	Caco-2	2	1	1	1	1	0	1	1	1	0	1	1	1	1	1	1	1	1	1	0	24788000	350570	0	2970700	89520	1448400	0	4091700	1483700	1955500	1542700	2096700	1246900	1014500	5285300	1212200	0	1	0	1	1	1	0	1	1	1
sp|P35326|SPR2A_HUMAN Small proline-rich protein 2A OS=Homo sapiens OX=9606 GN=SPRR2A PE=1 SV=1;sp|P35325|SPR2B_HUMAN Small proline-rich protein 2B OS=Homo sapiens OX=9606 GN=SPRR2B PE=2 SV=1;sp|P22532|SPR2D_HUMAN Small proline-rich protein 2D OS=Homo sapi	P35326	Small proline-rich protein 2A	Caco-2	6	2	2	2	2	1	2	0	2	1	1	2	2	2	2	2	2	2	2	2	30050000	1221200	693160	1275800	0	4246800	215450	2044900	888590	4069600	4260500	3295800	2441700	1542200	1119500	1695200	1039500	2	1	2	0	2	1	1	2	2
sp|P22735|TGM1_HUMAN Protein-glutamine gamma-glutamyltransferase K OS=Homo sapiens OX=9606 GN=TGM1 PE=1 SV=4	P22735	Protein-glutamine gamma-glutamyltransferase K	Caco-2	1	2	2	2	2	1	2	1	2	0	2	2	1	2	2	2	2	2	2	1	46965000	2186100	445040	1297800	712920	4468900	0	8554300	2976100	582170	6564500	5425400	6391000	3390500	1364200	2321000	284860	2	1	2	1	2	0	2	2	1
sp|P25311|ZA2G_HUMAN Zinc-alpha-2-glycoprotein OS=Homo sapiens OX=9606 GN=AZGP1 PE=1 SV=2	P25311	Zinc-alpha-2-glycoprotein	Caco-2	2	3	3	3	3	2	2	0	3	1	2	2	3	3	2	2	1	2	2	3	46446000	3033300	731510	2449100	0	3114700	87387	2141200	1452500	7099500	3817800	5480200	2731800	1529700	2910600	2599600	7267300	3	2	2	0	3	1	2	2	3
sp|P26641|EF1G_HUMAN Elongation factor 1-gamma OS=Homo sapiens OX=9606 GN=EEF1G PE=1 SV=3	P26641	Elongation factor 1-gamma	Caco-2	1	1	1	1	0	0	0	1	0	0	1	1	0	0	0	0	1	0	0	0	3312600	0	0	0	166590	0	0	620690	2078800	0	0	0	0	446590	0	0	0	0	0	0	1	0	0	1	1	0
sp|P29508|SPB3_HUMAN Serpin B3 OS=Homo sapiens OX=9606 GN=SERPINB3 PE=1 SV=2	P29508	Serpin B3	Caco-2	3	3	3	3	2	2	1	1	2	2	3	2	2	3	2	1	2	1	2	1	81958000	4808800	3487900	505620	707130	5896800	8544900	25611000	4631900	6643600	9116500	3486600	2081800	2858800	1734500	1301000	540900	2	2	1	1	2	2	3	2	2
sp|P31025|LCN1_HUMAN Lipocalin-1 OS=Homo sapiens OX=9606 GN=LCN1 PE=1 SV=1;sp|Q5VSP4|LC1L1_HUMAN Putative lipocalin 1-like protein 1 OS=Homo sapiens OX=9606 GN=LCN1P1 PE=5 SV=1	P31025	Lipocalin-1	Caco-2	2	2	2	2	2	2	2	1	2	1	2	2	1	2	2	2	2	2	2	0	53377000	4546600	2829500	830310	625080	3686000	3871700	3782700	4374600	2945600	3104100	4726600	3143800	4953400	4643700	5313800	0	2	2	2	1	2	1	2	2	1
sp|P31151|S10A7_HUMAN Protein S100-A7 OS=Homo sapiens OX=9606 GN=S100A7 PE=1 SV=4	P31151	Protein S100-A7	Caco-2	2	3	3	3	1	2	0	0	2	2	2	2	3	2	0	0	0	0	0	2	67367000	5902800	4909500	0	0	6534900	9659200	12473000	2306200	8576000	10648000	0	0	0	0	0	6356800	1	2	0	0	2	2	2	2	3
sp|P31944|CASPE_HUMAN Caspase-14 OS=Homo sapiens OX=9606 GN=CASP14 PE=1 SV=2	P31944	Caspase-14	Caco-2	1	4	4	4	4	4	4	3	4	1	4	4	3	4	4	4	4	4	4	3	114330000	7932300	4996100	4732000	600770	12067000	150780	8481400	1733600	11945000	9874700	12297000	6494800	7041700	6687700	7733300	11563000	4	4	4	3	4	1	4	4	3
sp|P32455|GBP1_HUMAN Guanylate-binding protein 1 OS=Homo sapiens OX=9606 GN=GBP1 PE=1 SV=2	P32455	Guanylate-binding protein 1	Caco-2	1	1	1	1	0	1	1	1	1	0	1	0	1	1	0	1	0	1	1	1	118670000	0	26740000	1221000	8036100	7517100	0	39549000	0	4986700	11146000	0	8079500	0	5155400	3012400	3229200	0	1	1	1	1	0	1	0	1
sp|P60842|IF4A1_HUMAN Eukaryotic initiation factor 4A-I OS=Homo sapiens OX=9606 GN=EIF4A1 PE=1 SV=1;tr|J3KSZ0|J3KSZ0_HUMAN Eukaryotic translation initiation factor 4A1 (Fragment) OS=Homo sapiens OX=9606 GN=EIF4A1 PE=1 SV=1;tr|J3KT12|J3KT12_HUMAN ATP-depend	P60842	Eukaryotic initiation factor 4A-I	Caco-2	13	3	3	3	1	1	2	0	1	1	1	3	1	1	2	0	1	3	2	0	33902000	1522300	750470	6561800	0	319880	2863400	338330	10125000	1022800	1476600	2445200	0	1654500	3600900	1221200	0	1	1	2	0	1	1	1	3	1
sp|P61626|LYSC_HUMAN Lysozyme C OS=Homo sapiens OX=9606 GN=LYZ PE=1 SV=1;tr|F8VV32|F8VV32_HUMAN Lysozyme OS=Homo sapiens OX=9606 GN=LYZ PE=1 SV=1;tr|A0A0B4J259|A0A0B4J259_HUMAN Lysozyme OS=Homo sapiens OX=9606 GN=LYZ PE=1 SV=1	P61626	Lysozyme C	Caco-2	3	2	2	2	2	2	1	1	2	2	2	2	2	1	2	1	2	2	2	1	43939000	4209900	3344300	546880	157730	3313100	1397300	4801200	5035000	2778200	1346900	3460500	3094300	3077500	2681600	1991700	2702700	2	2	1	1	2	2	2	2	2
sp|P62266|RS23_HUMAN 40S ribosomal protein S23 OS=Homo sapiens OX=9606 GN=RPS23 PE=1 SV=3	P62266	40S ribosomal protein S23	Caco-2	1	1	1	1	0	0	0	0	0	0	0	0	0	0	0	0	0	1	0	0	1113400	0	0	0	0	0	0	0	0	0	0	0	0	0	1113400	0	0	0	0	0	0	0	0	0	0	0
sp|P62701|RS4X_HUMAN 40S ribosomal protein S4, X isoform OS=Homo sapiens OX=9606 GN=RPS4X PE=1 SV=2;tr|C9JEH7|C9JEH7_HUMAN Ribosomal protein S4 Y-linked 1 (Fragment) OS=Homo sapiens OX=9606 GN=RPS4Y1 PE=1 SV=1;sp|P22090|RS4Y1_HUMAN 40S ribosomal protein S4	P62701	40S ribosomal protein S4, X isoform	Caco-2	4	4	4	4	0	0	1	1	0	0	1	4	0	0	0	0	2	4	0	0	33645000	0	0	933970	203700	0	0	734730	15225000	0	0	0	0	1348100	15200000	0	0	0	0	1	1	0	0	1	4	0
sp|P62805|H4_HUMAN Histone H4 OS=Homo sapiens OX=9606 GN=H4C1 PE=1 SV=2	P62805	Histone H4	Caco-2	1	5	5	5	1	0	4	2	1	1	4	5	1	1	4	3	5	5	4	2	398300000	964810	0	41726000	2608200	635630	391140	63116000	107640000	541580	496350	26226000	4783700	18882000	107620000	18591000	4076300	1	0	4	2	1	1	4	5	1
sp|P62937|PPIA_HUMAN Peptidyl-prolyl cis-trans isomerase A OS=Homo sapiens OX=9606 GN=PPIA PE=1 SV=2	P62937	Peptidyl-prolyl cis-trans isomerase A	Caco-2	4	3	3	3	0	0	2	0	0	0	2	2	1	0	1	1	0	2	1	2	11428000	0	0	1375800	0	0	0	1522000	1242800	298470	0	555430	197020	0	3174500	266970	2795200	0	0	2	0	0	0	2	2	1
sp|P81605|DCD_HUMAN Dermcidin OS=Homo sapiens OX=9606 GN=DCD PE=1 SV=2	P81605	Dermcidin	Caco-2	1	2	2	2	2	2	2	2	2	2	2	2	2	2	2	2	2	2	2	2	445390000	39189000	18567000	16053000	8497900	21205000	25910000	30314000	42454000	48029000	27158000	39199000	33831000	25631000	23929000	21285000	24138000	2	2	2	2	2	2	2	2	2
sp|Q02413|DSG1_HUMAN Desmoglein-1 OS=Homo sapiens OX=9606 GN=DSG1 PE=1 SV=2	Q02413	Desmoglein-1	Caco-2	1	13	13	13	10	9	6	4	13	8	11	10	9	10	10	9	10	10	8	8	261650000	17698000	11171000	5254300	2190400	28302000	21310000	20835000	27006000	20389000	20083000	26536000	16757000	18644000	11106000	9145100	5219700	10	9	6	4	13	8	11	10	9
sp|Q08554|DSC1_HUMAN Desmocollin-1 OS=Homo sapiens OX=9606 GN=DSC1 PE=1 SV=2	Q08554	Desmocollin-1	Caco-2	1	9	9	9	7	6	7	4	8	6	7	5	8	7	8	8	8	7	8	6	269290000	12212000	9733600	13231000	2175600	21865000	9202400	15290000	11202000	28761000	24959000	43377000	21663000	19061000	16198000	14860000	5495500	7	6	7	4	8	6	7	5	8
sp|Q13200|PSMD2_HUMAN 26S proteasome non-ATPase regulatory subunit 2 OS=Homo sapiens OX=9606 GN=PSMD2 PE=1 SV=3	Q13200	26S proteasome non-ATPase regulatory subunit 2	Caco-2	1	1	1	1	0	0	0	0	0	0	0	1	0	0	0	0	0	1	0	0	955660	0	0	0	0	0	0	0	468130	0	0	0	0	0	487530	0	0	0	0	0	0	0	0	0	1	0
sp|Q13835|PKP1_HUMAN Plakophilin-1 OS=Homo sapiens OX=9606 GN=PKP1 PE=1 SV=2	Q13835	Plakophilin-1	Caco-2	1	2	2	2	0	1	0	0	1	1	1	1	2	2	2	1	0	0	0	1	7268300	0	218270	0	0	639110	61146	274890	77185	1434100	1883200	2040400	301290	0	0	0	338780	0	1	0	0	1	1	1	1	2
sp|Q562R1|ACTBL_HUMAN Beta-actin-like protein 2 OS=Homo sapiens OX=9606 GN=ACTBL2 PE=1 SV=2	Q562R1	Beta-actin-like protein 2	Caco-2	1	4	1	1	1	0	2	2	1	0	3	4	2	2	3	3	3	3	3	3	29982000	0	0	0	0	0	0	0	29982000	0	0	0	0	0	0	0	0	0	0	0	0	0	0	0	1	0
sp|Q5T749|KPRP_HUMAN Keratinocyte proline-rich protein OS=Homo sapiens OX=9606 GN=KPRP PE=1 SV=1	Q5T749	Keratinocyte proline-rich protein	Caco-2	1	5	5	5	5	2	4	3	5	4	4	5	5	5	5	5	5	5	5	4	453050000	12424000	8049000	12885000	3185200	31713000	19226000	40044000	32982000	46098000	60431000	66279000	37245000	30456000	20645000	26381000	5008900	5	2	4	3	5	4	4	5	5
sp|Q5T750|XP32_HUMAN Skin-specific protein 32 OS=Homo sapiens OX=9606 GN=XP32 PE=1 SV=1	Q5T750	Skin-specific protein 32	Caco-2	1	2	2	2	0	0	1	0	1	0	0	0	1	0	1	0	1	0	0	0	7972500	0	0	893980	0	0	0	0	0	1568400	0	4660600	0	849460	0	0	0	0	0	1	0	1	0	0	0	1
sp|Q6UWP8|SBSN_HUMAN Suprabasin OS=Homo sapiens OX=9606 GN=SBSN PE=1 SV=2	Q6UWP8	Suprabasin	Caco-2	2	10	10	10	8	9	6	7	9	6	9	8	9	8	8	8	7	6	9	7	506740000	53665000	48852000	9784100	6554900	38221000	4388900	48928000	19219000	35539000	40328000	32238000	66036000	32670000	11853000	41793000	16667000	8	9	6	7	9	6	9	8	9
sp|Q6ZVX7|FBX50_HUMAN F-box only protein 50 OS=Homo sapiens OX=9606 GN=NCCRP1 PE=1 SV=1	Q6ZVX7	F-box only protein 50	Caco-2	1	2	2	2	0	0	0	0	0	0	0	0	1	0	0	0	0	2	0	0	856520	0	0	0	0	0	0	0	0	671690	0	0	0	0	184830	0	0	0	0	0	0	0	0	0	0	1
sp|Q8WUM4|PDC6I_HUMAN Programmed cell death 6-interacting protein OS=Homo sapiens OX=9606 GN=PDCD6IP PE=1 SV=1	Q8WUM4	Programmed cell death 6-interacting protein	Caco-2	1	1	1	1	0	0	0	0	0	0	0	1	0	0	0	0	1	1	0	0	1325000	0	0	0	0	0	0	0	79539	0	0	0	0	110790	1134700	0	0	0	0	0	0	0	0	0	1	0
sp|Q96P63|SPB12_HUMAN Serpin B12 OS=Homo sapiens OX=9606 GN=SERPINB12 PE=1 SV=1	Q96P63	Serpin B12	Caco-2	1	3	3	3	3	3	1	1	3	2	3	2	3	3	3	3	2	2	1	2	46092000	3048400	2321200	429350	202920	3782900	3972000	2863600	4515200	5052600	4119400	6152700	3255300	2544100	1248200	1092900	1491600	3	3	1	1	3	2	3	2	3
sp|Q9GZZ8|LACRT_HUMAN Extracellular glycoprotein lacritin OS=Homo sapiens OX=9606 GN=LACRT PE=1 SV=1	Q9GZZ8	Extracellular glycoprotein lacritin	Caco-2	1	1	1	1	1	1	0	1	1	1	1	1	1	1	1	1	1	1	1	1	45474000	3711500	2312000	0	336390	328880	932220	3909100	6040800	1196600	1170200	4388100	3953100	3443900	3407200	3202600	7141600	1	1	0	1	1	1	1	1	1
sp|Q9HB96|FANCE_HUMAN Fanconi anemia group E protein OS=Homo sapiens OX=9606 GN=FANCE PE=1 SV=1	Q9HB96	Fanconi anemia group E protein	Caco-2	1	1	1	1	0	0	1	0	1	0	1	0	1	1	1	0	0	1	1	1	21172000	0	0	3975900	0	3856300	0	1786300	0	1654900	422740	2495900	0	0	3392800	2997300	589400	0	0	1	0	1	0	1	0	1
sp|Q9Y696|CLIC4_HUMAN Chloride intracellular channel protein 4 OS=Homo sapiens OX=9606 GN=CLIC4 PE=1 SV=4	Q9Y696	Chloride intracellular channel protein 4	Caco-2	1	2	2	2	0	0	0	0	0	0	1	1	0	0	0	0	1	2	1	0	3853300	0	0	0	0	0	0	284900	638430	0	0	0	0	463330	1707800	758890	0	0	0	0	0	0	0	1	1	0
tr|Q4D5X0|Q4D5X0_TRYCC Elongation factor 2, putative OS=Trypanosoma cruzi (strain CL Brener) OX=353153 GN=Tc00.1047053508169.20 PE=3 SV=1;tr|Q4D3T1|Q4D3T1_TRYCC Elongation factor 2, putative OS=Trypanosoma cruzi (strain CL Brener) OX=353153 GN=Tc00.1047053	Q4D5X0	Elongation factor 2 putative	TcCLB	12	3	3	3	2	2	2	0	2	1	1	1	3	3	0	0	0	1	2	0	10458000	1348400	429230	374590	0	1416600	35992	58435	499600	2749300	2555100	0	0	0	577830	412680	0	2	2	2	0	2	1	1	1	3
tr|Q4DGX6|Q4DGX6_TRYCC Peptidase M20/M25/M40, putative OS=Trypanosoma cruzi (strain CL Brener) OX=353153 GN=Tc00.1047053509213.120 PE=4 SV=1;tr|Q4DBK5|Q4DBK5_TRYCC Peptidase M20/M25/M40, putative OS=Trypanosoma cruzi (strain CL Brener) OX=353153 GN=Tc00.10	Q4DGX6	Peptidase M20/M25/M40, putative	TcCLB	3	3	3	3	1	1	0	0	1	2	0	0	3	2	0	0	0	0	0	0	8654900	639620	243200	0	0	685800	954030	0	0	2962800	3169500	0	0	0	0	0	0	1	1	0	0	1	2	0	0	3
tr|Q4DHF0|Q4DHF0_TRYCC Glyceraldehyde-3-phosphate dehydrogenase OS=Trypanosoma cruzi (strain CL Brener) OX=353153 GN=Tc00.1047053509065.60 PE=3 SV=1;tr|Q4DCN9|Q4DCN9_TRYCC Glyceraldehyde-3-phosphate dehydrogenase OS=Trypanosoma cruzi (strain CL Brener) OX=	Q4DHF0	Glyceraldehyde-3-phosphate dehydrogenase	TcCLB	4	3	3	3	3	2	2	0	2	2	1	3	2	2	1	1	0	2	1	0	23870000	3385700	2146700	1163200	0	765130	200500	925150	6404800	3378200	2935500	262040	1332200	0	532800	438540	0	3	2	2	0	2	2	1	3	2
tr|Q4CL09|Q4CL09_TRYCC Heat shock 70 kDa protein, mitochondrial, putative (Fragment) OS=Trypanosoma cruzi (strain CL Brener) OX=353153 GN=Tc00.1047053432677.20 PE=4 SV=1;tr|Q4CVR9|Q4CVR9_TRYCC Heat shock 70 kDa protein, mitochondrial, putative OS=Trypanoso	Q4CL09	Heat shock 70 kDa protein, mitochondrial, putative (Fragment)	TcCLB	6	2	2	2	2	1	2	0	2	1	2	1	2	2	2	1	0	0	1	1	23201000	2963100	2504700	534930	0	3540500	674260	898710	1652400	4823100	3415100	1065800	589900	0	0	437450	100650	2	1	2	0	2	1	2	1	2
tr|Q4CTW9|Q4CTW9_TRYCC Flagellar calcium-binding protein, putative OS=Trypanosoma cruzi (strain CL Brener) OX=353153 GN=Tc00.1047053507891.56 PE=3 SV=1;C4B63_35g95-t42_1-p1 | transcript=C4B63_35g95-t42_1 | gene=C4B63_35g95 | organism=Trypanosoma_cruzi_Dm28	Q4CTW9	Flagellar calcium-binding protein, putative	TcCLB	58	1	1	1	1	1	1	0	1	1	1	1	1	1	1	1	1	1	1	1	50119000	1389500	439460	2550700	0	1386600	295060	3129000	9707700	2783600	2481500	1636200	2203800	1616000	3703600	2011200	14786000	1	1	1	0	1	1	1	1	1
tr|Q4CVR5|Q4CVR5_TRYCC Tryparedoxin peroxidase, putative OS=Trypanosoma cruzi (strain CL Brener) OX=353153 GN=Tc00.1047053487507.10 PE=3 SV=1;tr|Q4CM56|Q4CM56_TRYCC Tryparedoxin peroxidase, putative OS=Trypanosoma cruzi (strain CL Brener) OX=353153 GN=Tc00	Q4CVR5	Tryparedoxin peroxidase, putative	TcCLB	11	4	4	3	3	2	1	1	2	2	1	3	4	4	2	2	1	2	1	1	66545000	5603600	2968600	3235500	417130	3741400	1830000	2378800	8879700	12747000	11983000	2057500	3003800	1510500	2689900	1908900	1589500	3	2	1	1	2	2	1	3	4
tr|Q4E4E5|Q4E4E5_TRYCC Glyceraldehyde-3-phosphate dehydrogenase OS=Trypanosoma cruzi (strain CL Brener) OX=353153 GN=Tc00.1047053510187.60 PE=3 SV=1;tr|Q4DZT1|Q4DZT1_TRYCC Glyceraldehyde-3-phosphate dehydrogenase OS=Trypanosoma cruzi (strain CL Brener) OX=	Q4E4E5	Glyceraldehyde-3-phosphate dehydrogenase	TcCLB	4	1	1	1	0	0	0	0	0	0	0	1	0	0	0	0	0	1	0	0	13690000	0	0	0	0	0	0	0	5185900	0	0	0	0	0	8503700	0	0	0	0	0	0	0	0	0	1	0
tr|Q4DC12|Q4DC12_TRYCC Gim5A protein, putative OS=Trypanosoma cruzi (strain CL Brener) OX=353153 GN=Tc00.1047053507009.10 PE=4 SV=1;tr|Q4E4Q2|Q4E4Q2_TRYCC Gim5A protein, putative OS=Trypanosoma cruzi (strain CL Brener) OX=353153 GN=Tc00.1047053508461.570 P	Q4DC12	Gim5A protein, putative	TcCLB	7	1	1	1	1	1	0	0	1	1	0	1	1	1	0	0	0	0	0	0	11538000	1231600	952620	0	0	1708600	1701400	0	968730	2400700	2574200	0	0	0	0	0	0	1	1	0	0	1	1	0	1	1
tr|Q4CTD8|Q4CTD8_TRYCC Histone H2B OS=Trypanosoma cruzi (strain CL Brener) OX=353153 GN=Tc00.1047053511635.10 PE=3 SV=1;tr|Q4CTD7|Q4CTD7_TRYCC Histone H2B OS=Trypanosoma cruzi (strain CL Brener) OX=353153 GN=Tc00.1047053511635.20 PE=3 SV=1;C4B63_303g6-t42_	Q4CTD8	Histone H2B	TcCLB	4	4	4	4	4	3	3	0	4	3	2	3	4	4	2	1	2	3	2	4	191610000	13473000	9834100	27074000	0	14216000	10253000	6261100	18185000	30087000	26312000	7049600	429110	2667000	11347000	5764200	8657600	4	3	3	0	4	3	2	3	4
tr|Q4E349|Q4E349_TRYCC Uncharacterized protein OS=Trypanosoma cruzi (strain CL Brener) OX=353153 GN=Tc00.1047053508741.229 PE=4 SV=1;tr|Q4DTG3|Q4DTG3_TRYCC Mitochondrial outer membrane protein porin OS=Trypanosoma cruzi (strain CL Brener) OX=353153 GN=Tc00	Q4E349	Uncharacterized protein	TcCLB	10	2	2	2	1	1	1	0	1	1	0	1	1	2	0	1	0	1	0	1	32373000	1819300	1768300	843110	0	858530	2552200	0	3364300	4804900	8733700	0	227090	0	331350	0	7070100	1	1	1	0	1	1	0	1	1
tr|Q4D4A0|Q4D4A0_TRYCC Malate dehydrogenase (Fragment) OS=Trypanosoma cruzi (strain CL Brener) OX=353153 GN=Tc00.1047053507883.109 PE=3 SV=1;tr|Q4DXL5|Q4DXL5_TRYCC Malate dehydrogenase OS=Trypanosoma cruzi (strain CL Brener) OX=353153 GN=Tc00.1047053506195	Q4D4A0	Malate dehydrogenase (Fragment)	TcCLB	3	4	4	4	3	2	1	0	3	3	1	2	4	4	0	0	0	0	0	0	38250000	4175700	965170	258330	0	4566000	5282000	626850	2271800	12737000	7367000	0	0	0	0	0	0	3	2	1	0	3	3	1	2	4
tr|Q4DRD8|Q4DRD8_TRYCC malate dehydrogenase OS=Trypanosoma cruzi (strain CL Brener) OX=353153 GN=Tc00.1047053506503.69 PE=1 SV=1;tr|Q4DDK8|Q4DDK8_TRYCC malate dehydrogenase OS=Trypanosoma cruzi (strain CL Brener) OX=353153 GN=Tc00.1047053511293.69 PE=3 SV=	Q4DRD8	malate dehydrogenase	TcCLB	3	2	2	2	1	2	1	0	1	1	0	0	2	2	0	0	0	0	0	0	8272500	810680	622120	181990	0	840130	1307600	0	0	2620600	1889300	0	0	0	0	0	0	1	2	1	0	1	1	0	0	2
tr|Q4D066|Q4D066_TRYCC Calpain-like cysteine peptidase, putative OS=Trypanosoma cruzi (strain CL Brener) OX=353153 GN=Tc00.1047053508675.29 PE=4 SV=1;tr|Q4CYU3|Q4CYU3_TRYCC Calpain-like cysteine peptidase, putative OS=Trypanosoma cruzi (strain CL Brener) O	Q4D066	Calpain-like cysteine peptidase, putative	TcCLB	4	1	1	1	1	1	1	0	1	1	0	1	1	1	1	1	1	0	1	1	36027000	2448100	1992500	3146800	0	1039700	686180	0	2070900	8157700	6732200	1998300	1963600	342530	0	1136500	4312000	1	1	1	0	1	1	0	1	1
tr|Q4CNR6|Q4CNR6_TRYCC ATP synthase, alpha chain, mitochondrial, putative (Fragment) OS=Trypanosoma cruzi (strain CL Brener) OX=353153 GN=Tc00.1047053510395.10 PE=3 SV=1;C4B63_91g38-t42_1-p1 | transcript=C4B63_91g38-t42_1 | gene=C4B63_91g38 | organism=Tryp	Q4CNR6	ATP synthase, alpha chain, mitochondrial, putative (Fragment)	TcCLB	9	2	2	2	1	1	1	0	2	0	2	2	2	2	2	1	1	2	2	1	23569000	808800	897190	711570	0	1610400	0	1315100	2267500	2585000	2745000	1263800	892530	1044800	5490900	1641600	294790	1	1	1	0	2	0	2	2	2
tr|Q4DIW5|Q4DIW5_TRYCC DNA ligase, putative OS=Trypanosoma cruzi (strain CL Brener) OX=353153 GN=Tc00.1047053506287.209 PE=4 SV=1;tr|Q4DMH8|Q4DMH8_TRYCC DNA ligase, putative OS=Trypanosoma cruzi (strain CL Brener) OX=353153 GN=Tc00.1047053508881.70 PE=4 SV	Q4DIW5	DNA ligase, putative	TcCLB	3	1	1	1	0	0	0	0	0	0	0	0	0	0	1	0	0	0	0	0	1219400	0	0	0	0	0	0	0	0	0	0	1219400	0	0	0	0	0	0	0	0	0	0	0	0	0	0
tr|Q4D673|Q4D673_TRYCC Heat shock protein, putative (Fragment) OS=Trypanosoma cruzi (strain CL Brener) OX=353153 GN=Tc00.1047053511263.9 PE=4 SV=1;tr|Q4DI67|Q4DI67_TRYCC Heat shock protein, putative OS=Trypanosoma cruzi (strain CL Brener) OX=353153 GN=Tc00	Q4D673	Heat shock protein, putative (Fragment)	TcCLB	3	1	1	1	0	0	0	0	0	1	0	1	1	0	0	0	0	0	0	0	3370100	0	0	0	0	0	300050	0	2827600	242420	0	0	0	0	0	0	0	0	0	0	0	0	1	0	1	1
tr|Q4CYH9|Q4CYH9_TRYCC Histone H2A (Fragment) OS=Trypanosoma cruzi (strain CL Brener) OX=353153 GN=Tc00.1047053508321.11 PE=3 SV=1;tr|Q4DYB1|Q4DYB1_TRYCC Histone H2A OS=Trypanosoma cruzi (strain CL Brener) OX=353153 GN=Tc00.1047053511817.151 PE=3 SV=1;tr|Q	Q4CYH9	Histone H2A (Fragment)	TcCLB	9	2	2	2	2	1	1	0	1	1	0	2	2	2	0	0	1	2	1	1	81942000	10767000	2826300	5895800	0	4176300	1268200	0	14287000	14179000	18616000	0	0	454870	6571000	817480	2084000	2	1	1	0	1	1	0	2	2
tr|Q4DUU1|Q4DUU1_TRYCC Thymidylate kinase-like domain-containing protein OS=Trypanosoma cruzi (strain CL Brener) OX=353153 GN=Tc00.1047053508501.250 PE=3 SV=1;tr|Q4D0C9|Q4D0C9_TRYCC Thymidylate kinase-like domain-containing protein OS=Trypanosoma cruzi (st	Q4DUU1	Thymidylate kinase-like domain-containing protein	TcCLB	4	2	2	2	0	1	0	0	1	0	0	0	1	2	0	0	0	0	0	0	2057800	0	371410	0	0	273600	0	0	0	452420	960340	0	0	0	0	0	0	0	1	0	0	1	0	0	0	1
tr|Q4E093|Q4E093_TRYCC 40S ribosomal protein S18, putative OS=Trypanosoma cruzi (strain CL Brener) OX=353153 GN=Tc00.1047053506679.100 PE=1 SV=1;C4B63_13g236-t42_1-p1 | transcript=C4B63_13g236-t42_1 | gene=C4B63_13g236 | organism=Trypanosoma_cruzi_Dm28c_20	Q4E093	40S ribosomal protein S18, putative	TcCLB;TcDm	4	2	2	2	1	1	0	0	1	0	0	0	2	2	0	0	0	0	0	0	3539200	69095	59749	0	0	88396	0	0	0	1547900	1774100	0	0	0	0	0	0	1	1	0	0	1	0	0	0	2
tr|Q4D5P4|Q4D5P4_TRYCC 40S ribosomal protein S4 OS=Trypanosoma cruzi (strain CL Brener) OX=353153 GN=Tc00.1047053509683.117 PE=1 SV=1;C4B63_46g77-t42_1-p1 | transcript=C4B63_46g77-t42_1 | gene=C4B63_46g77 | organism=Trypanosoma_cruzi_Dm28c_2018 | gene_prod	Q4D5P4	40S ribosomal protein S4	TcCLB;TcDm	9	2	2	2	1	1	1	0	1	1	2	2	2	2	0	0	1	1	1	0	12772000	1311700	896290	655960	0	1305400	49486	470480	1951900	1812600	3268000	0	0	67464	724020	258900	0	1	1	1	0	1	1	2	2	2
tr|Q4DPL9|Q4DPL9_TRYCC Tubulin-tyrosine ligase, putative OS=Trypanosoma cruzi (strain CL Brener) OX=353153 GN=Tc00.1047053507801.50 PE=4 SV=1;C4B63_175g18-t42_1-p1 | transcript=C4B63_175g18-t42_1 | gene=C4B63_175g18 | organism=Trypanosoma_cruzi_Dm28c_2018	Q4DPL9	Tubulin-tyrosine ligase, putative	TcCLB;TcDm	2	1	1	1	1	1	1	1	0	1	1	1	1	1	1	1	1	1	0	0	8479900	619610	436700	852660	663140	0	210960	2540500	450700	134940	441040	589610	565060	615970	358940	0	0	1	1	1	1	0	1	1	1	1
tr|Q4E4L9|Q4E4L9_TRYCC Peptidyl-prolyl cis-trans isomerase OS=Trypanosoma cruzi (strain CL Brener) OX=353153 GN=Tc00.1047053506925.300 PE=3 SV=1;C4B63_19g183-t42_1-p1 | transcript=C4B63_19g183-t42_1 | gene=C4B63_19g183 | organism=Trypanosoma_cruzi_Dm28c_20	Q4E4L9	Peptidyl-prolyl cis-trans isomerase	TcCLB;TcDm	2	4	4	4	4	3	3	0	4	3	2	2	4	4	2	2	0	1	3	3	91477000	9613300	6044400	9047700	0	8273600	3573200	3439800	789590	15292000	17144000	3431500	708410	0	1149200	3637200	9333400	4	3	3	0	4	3	2	2	4
tr|Q4D5L9|Q4D5L9_TRYCC Amidinotransferase OS=Trypanosoma cruzi (strain CL Brener) OX=353153 GN=Tc00.1047053505989.110 PE=4 SV=1;C4B63_263g4-t42_1-p1 | transcript=C4B63_263g4-t42_1 | gene=C4B63_263g4 | organism=Trypanosoma_cruzi_Dm28c_2018 | gene_product=am	Q4D5L9	Amidinotransferase	TcCLB;TcDm	4	2	2	2	1	1	1	0	1	0	1	1	1	2	0	1	0	0	0	0	9605000	862260	489580	483240	0	520460	0	385780	3407200	1190800	1822100	0	443600	0	0	0	0	1	1	1	0	1	0	1	1	1
tr|Q4CWA5|Q4CWA5_TRYCC Arginine kinase, putative OS=Trypanosoma cruzi (strain CL Brener) OX=353153 GN=Tc00.1047053507241.30 PE=3 SV=1;C4B63_26g286-t42_1-p1 | transcript=C4B63_26g286-t42_1 | gene=C4B63_26g286 | organism=Trypanosoma_cruzi_Dm28c_2018 | gene_p	Q4CWA5	Arginine kinase, putative	TcCLB;TcDm	4	1	1	1	1	0	0	0	1	0	1	1	1	1	0	0	0	0	0	0	5621800	288860	0	0	0	162420	0	550060	2788800	874050	957560	0	0	0	0	0	0	1	0	0	0	1	0	1	1	1
tr|Q4D3A7|Q4D3A7_TRYCC Kinetoplastid membrane protein KMP-11 OS=Trypanosoma cruzi (strain CL Brener) OX=353153 GN=Tc00.1047053508413.68 PE=3 SV=1;C4B63_2g165c-t42_1-p1 | transcript=C4B63_2g165c-t42_1 | gene=C4B63_2g165c | organism=Trypanosoma_cruzi_Dm28c_2	Q4D3A7	Kinetoplastid membrane protein KMP-11	TcCLB;TcDm	6	2	2	2	1	0	0	0	1	0	1	1	1	0	0	0	0	0	0	0	5826700	1117600	0	0	0	363380	0	673350	1405400	2267100	0	0	0	0	0	0	0	1	0	0	0	1	0	1	1	1
tr|Q4CLA1|Q4CLA1_TRYCC Tubulin alpha chain OS=Trypanosoma cruzi (strain CL Brener) OX=353153 GN=Tc00.1047053411235.9 PE=3 SV=1;C4B63_51g126-t42_1-p1 | transcript=C4B63_51g126-t42_1 | gene=C4B63_51g126 | organism=Trypanosoma_cruzi_Dm28c_2018 | gene_product=	Q4CLA1	Tubulin alpha chain	TcCLB;TcDm	12	13	13	11	11	12	9	2	11	10	11	13	13	12	7	8	3	10	8	5	747920000	51068000	38151000	11467000	856530	68502000	47447000	54152000	178360000	110290000	99162000	17684000	22517000	4391800	19957000	15596000	8319700	11	12	9	2	11	10	11	13	13
tr|Q4DZ98|Q4DZ98_TRYCC phosphopyruvate hydratase OS=Trypanosoma cruzi (strain CL Brener) OX=353153 GN=Tc00.1047053504105.140 PE=1 SV=1;C4B63_47g72-t42_1-p1 | transcript=C4B63_47g72-t42_1 | gene=C4B63_47g72 | organism=Trypanosoma_cruzi_Dm28c_2018 | gene_pro	Q4DZ98	phosphopyruvate hydratase	TcCLB;TcDm	2	3	3	3	2	1	2	0	2	0	1	3	3	3	2	1	0	1	2	3	17784000	1020800	479740	1109200	0	1458700	0	429890	2685100	4089900	2005400	692040	270440	0	274590	976080	2292000	2	1	2	0	2	0	1	3	3
tr|Q4D620|Q4D620_TRYCC Glucose-regulated protein 78, putative OS=Trypanosoma cruzi (strain CL Brener) OX=353153 GN=Tc00.1047053506585.40 PE=3 SV=1;C4B63_6g136-t42_1-p1 | transcript=C4B63_6g136-t42_1 | gene=C4B63_6g136 | organism=Trypanosoma_cruzi_Dm28c_201	Q4D620	Glucose-regulated protein 78 putative	TcCLB;TcDm	6	9	9	9	1	1	1	0	2	0	5	9	4	2	4	6	0	3	2	2	45734000	453750	550870	397940	0	944690	0	3547300	23303000	4098100	1441800	3095900	5761500	0	787160	748900	603700	1	1	1	0	2	0	5	9	4
tr|Q4E256|Q4E256_TRYCC Nucleoside diphosphate kinase OS=Trypanosoma cruzi (strain CL Brener) OX=353153 GN=Tc00.1047053508707.200 PE=1 SV=1;C4B63_80g21-t42_1-p1 | transcript=C4B63_80g21-t42_1 | gene=C4B63_80g21 | organism=Trypanosoma_cruzi_Dm28c_2018 | gene	Q4E256	Nucleoside diphosphate kinase	TcCLB;TcDm	2	1	1	1	0	0	0	0	1	1	0	1	1	1	0	0	0	0	0	1	7783300	0	0	0	0	435540	1099900	0	516730	2012700	2258800	0	0	0	0	0	1459600	0	0	0	0	1	1	0	1	1
tr|Q4E4B8|Q4E4B8_TRYCC J domain-containing protein OS=Trypanosoma cruzi (strain CL Brener) OX=353153 GN=Tc00.1047053510187.330 PE=4 SV=1;C4B63_81g34-t42_1-p1 | transcript=C4B63_81g34-t42_1 | gene=C4B63_81g34 | organism=Trypanosoma_cruzi_Dm28c_2018 | gene_p	Q4E4B8	J domain-containing protein	TcCLB;TcDm	2	1	1	1	0	0	0	1	1	1	1	1	0	1	1	1	1	1	1	1	75280000	0	0	0	2183600	5505600	4530900	7517600	10597000	0	3698700	5692900	2087000	4908900	1771200	3873600	22913000	0	0	0	1	1	1	1	1	0
C4B63_101g1-t42_1-p1 | transcript=C4B63_101g1-t42_1 | gene=C4B63_101g1 | organism=Trypanosoma_cruzi_Dm28c_2018 | gene_product=tyrosine aminotransferase | transcript_product=tyrosine aminotransferase | location=PRFA01000101:393-1643(+) | protein_length=416	C4B63_101g1	tyrosine aminotransferase	TcDm	21	5	5	5	3	3	0	0	4	2	0	0	5	5	0	0	0	0	0	0	28965000	2396300	824010	0	0	5469500	2862700	0	0	10578000	6835100	0	0	0	0	0	0	3	3	0	0	4	2	0	0	5
C4B63_255g21-t42_1-p1 | transcript=C4B63_255g21-t42_1 | gene=C4B63_255g21 | organism=Trypanosoma_cruzi_Dm28c_2018 | gene_product=calreticulin | transcript_product=calreticulin | location=PRFA01000255:14248-15459(-) | protein_length=403 | sequence_SO=contig	C4B63_255g21	calreticulin	TcDm	4	3	3	3	1	2	0	0	1	2	3	3	2	3	3	3	2	3	2	1	58656000	503430	1131300	0	0	412650	742050	7252600	16338000	4457600	3161300	4626800	6461000	1953000	3480200	5184200	2951500	1	2	0	0	1	2	3	3	2
C4B63_113g25-t42_1-p1 | transcript=C4B63_113g25-t42_1 | gene=C4B63_113g25 | organism=Trypanosoma_cruzi_Dm28c_2018 | gene_product=heat shock protein 85 | transcript_product=heat shock protein 85 | location=PRFA01000113:94881-96995(-) | protein_length=704 |	C4B63_113g25	heat shock protein 85	TcDm	20	12	12	11	7	7	4	1	8	4	9	10	10	10	7	8	3	8	4	6	178840000	10188000	10444000	2208900	73102	9769500	3312700	9110100	57154000	26757000	20475000	6464900	5977300	1727000	8819600	3080500	3280300	7	7	4	1	8	4	9	10	10
C4B63_128g301c-t42_1-p1 | transcript=C4B63_128g301c-t42_1 | gene=C4B63_128g301c | organism=Trypanosoma_cruzi_Dm28c_2018 | gene_product=histone H4 | transcript_product=histone H4 | location=PRFA01000128:9970-10272(-) | protein_length=100 | sequence_SO=conti	C4B63_128g301c	histone H4	TcDm	50	5	5	5	4	3	5	0	2	2	1	3	5	5	2	0	0	4	1	3	116780000	8113600	5706400	17061000	0	3535900	6116500	478640	12167000	23842000	24744000	1130400	0	0	8626000	1294700	3966800	4	3	5	0	2	2	1	3	5
C4B63_12g221-t42_1-p1 | transcript=C4B63_12g221-t42_1 | gene=C4B63_12g221 | organism=Trypanosoma_cruzi_Dm28c_2018 | gene_product=pyruvate phosphate dikinase | transcript_product=pyruvate phosphate dikinase | location=PRFA01000012:449058-451799(-) | protein	C4B63_12g221	pyruvate phosphate dikinase	TcDm	4	7	7	7	5	4	1	0	6	1	2	3	5	6	2	2	0	1	2	1	57346000	7605700	6989800	346840	0	9147200	1145200	896310	2015300	13251000	12592000	1315300	996340	0	304570	642500	98419	5	4	1	0	6	1	2	3	5
C4B63_12g330-t42_1-p1 | transcript=C4B63_12g330-t42_1 | gene=C4B63_12g330 | organism=Trypanosoma_cruzi_Dm28c_2018 | gene_product=ATP synthase subunit beta, mitochondrial | transcript_product=ATP synthase subunit beta, mitochondrial | location=PRFA01000012:	C4B63_12g330	ATP synthase subunit beta, mitochondrial	TcDm	3	2	2	2	1	0	0	0	0	0	1	1	2	1	1	1	1	2	1	2	3203900	113900	0	0	0	0	0	92748	315710	509250	207510	399300	52675	144390	822480	281570	264340	1	0	0	0	0	0	1	1	2
C4B63_133g58-t42_1-p1 | transcript=C4B63_133g58-t42_1 | gene=C4B63_133g58 | organism=Trypanosoma_cruzi_Dm28c_2018 | gene_product=heat shock protein 70 (hsp70) | transcript_product=heat shock protein 70 (hsp70) | location=PRFA01000133:7881-9941(-) | protein	C4B63_133g58	heat shock protein 70 (hsp70)	TcDm	34	8	8	7	7	5	3	1	6	3	5	6	7	7	5	4	1	5	4	3	149770000	9824300	7730800	1838800	231310	6549900	2550100	8479200	34806000	20768000	23545000	6495000	9928900	1479900	6467100	5706700	3373000	7	5	3	1	6	3	5	6	7
C4B63_137g5-t42_1-p1 | transcript=C4B63_137g5-t42_1 | gene=C4B63_137g5 | organism=Trypanosoma_cruzi_Dm28c_2018 | gene_product=40S ribosomal protein S17 | transcript_product=40S ribosomal protein S17 | location=PRFA01000137:15443-15868(+) | protein_length=1	C4B63_137g5	40S ribosomal protein S17	TcDm	3	2	2	2	1	2	0	0	2	1	0	1	2	2	0	0	0	0	0	1	10989000	744680	1303600	0	0	889890	974940	0	366730	2598400	3023000	0	0	0	0	0	1087800	1	2	0	0	2	1	0	1	2
C4B63_292g27-t42_1-p1 | transcript=C4B63_292g27-t42_1 | gene=C4B63_292g27 | organism=Trypanosoma_cruzi_Dm28c_2018 | gene_product=polyubiquitin(fragment) | transcript_product=polyubiquitin(fragment) | location=PRFA01000292:11249-11719(-) | protein_length=15	C4B63_292g27	polyubiquitin(fragment)	TcDm	19	4	1	1	3	4	3	1	2	1	3	3	3	4	3	3	3	3	3	2	1311000	0	323280	0	0	0	0	0	766510	0	221190	0	0	0	0	0	0	0	1	0	0	0	0	0	1	0
C4B63_80g53-t42_1-p1 | transcript=C4B63_80g53-t42_1 | gene=C4B63_80g53 | organism=Trypanosoma_cruzi_Dm28c_2018 | gene_product=iron superoxide dismutase | transcript_product=iron superoxide dismutase | location=PRFA01000080:113225-113635(+) | protein_length	C4B63_80g53	iron superoxide dismutase	TcDm	6	1	1	1	0	1	1	0	1	0	1	1	1	1	1	1	0	0	1	1	6773200	0	412710	659260	0	484570	0	524260	428400	1113600	1061100	665100	270470	0	0	681340	472450	0	1	1	0	1	0	1	1	1
C4B63_14g126-t42_1-p1 | transcript=C4B63_14g126-t42_1 | gene=C4B63_14g126 | organism=Trypanosoma_cruzi_Dm28c_2018 | gene_product=trans-sialidase, Group I | transcript_product=trans-sialidase, Group I | location=PRFA01000014:284930-287284(+) | protein_lengt	C4B63_14g126	trans-sialidase, Group I	TcDm	5	2	2	2	0	0	0	0	0	0	1	2	0	0	0	2	0	0	0	1	6814800	0	0	0	0	0	0	347600	4283100	0	0	0	881790	0	0	0	1302300	0	0	0	0	0	0	1	2	0
C4B63_20g10-t42_1-p1 | transcript=C4B63_20g10-t42_1 | gene=C4B63_20g10 | organism=Trypanosoma_cruzi_Dm28c_2018 | gene_product=D-isomer specific 2-hydroxyacid dehydrogenase-protein | transcript_product=D-isomer specific 2-hydroxyacid dehydrogenase-protein |	C4B63_20g10	D-isomer specific 2-hydroxyacid dehydrogenase-protein	TcDm	11	2	2	2	2	1	0	0	2	1	0	0	2	2	0	0	0	0	0	0	10316000	1658400	314140	0	0	1682200	429540	0	0	2699100	3532400	0	0	0	0	0	0	2	1	0	0	2	1	0	0	2
C4B63_51g127-t42_1-p1 | transcript=C4B63_51g127-t42_1 | gene=C4B63_51g127 | organism=Trypanosoma_cruzi_Dm28c_2018 | gene_product=beta tubulin | transcript_product=beta tubulin | location=PRFA01000051:292811-294139(+) | protein_length=442 | sequence_SO=cont	C4B63_51g127	beta tubulin	TcDm	11	19	19	18	17	18	7	0	17	15	14	19	17	18	9	11	4	11	8	5	906750000	74050000	60295000	13222000	0	91947000	77528000	34404000	169630000	154230000	149860000	16041000	15112000	4451800	21063000	12756000	12163000	17	18	7	0	17	15	14	19	17
C4B63_396g6-t42_1-p1 | transcript=C4B63_396g6-t42_1 | gene=C4B63_396g6 | organism=Trypanosoma_cruzi_Dm28c_2018 | gene_product=prostaglandin F2alpha synthase | transcript_product=prostaglandin F2alpha synthase | location=PRFA01000396:17001-18140(-) | protei	C4B63_396g6	prostaglandin F2alpha synthase	TcDm	13	7	7	1	7	6	0	0	7	6	0	0	7	7	1	1	0	0	1	0	187110000	21161000	17592000	0	0	21503000	20637000	0	0	61912000	43023000	568730	256680	0	0	459880	0	7	6	0	0	7	6	0	0	7
C4B63_302g19-t42_1-p1 | transcript=C4B63_302g19-t42_1 | gene=C4B63_302g19 | organism=Trypanosoma_cruzi_Dm28c_2018 | gene_product=histone H3 | transcript_product=histone H3 | location=PRFA01000302:28271-28672(-) | protein_length=133 | sequence_SO=contig | S	C4B63_302g19	histone H3	TcDm	68	3	3	3	2	1	2	0	1	2	1	1	2	2	1	0	0	2	0	0	26405000	2070300	516250	5694000	0	583180	495980	442570	979330	6698100	4951700	701340	0	0	3272600	0	0	2	1	2	0	1	2	1	1	2
C4B63_40g107-t42_1-p1 | transcript=C4B63_40g107-t42_1 | gene=C4B63_40g107 | organism=Trypanosoma_cruzi_Dm28c_2018 | gene_product=conserved hypothetical protein | transcript_product=conserved hypothetical protein | location=PRFA01000040:197848-201234(+) | p	C4B63_40g107	conserved hypothetical protein	TcDm	3	1	1	1	1	1	1	1	1	1	1	1	1	1	1	1	1	1	1	1	258490000	15416000	10501000	11337000	682600	20249000	410250	10536000	858850	26803000	19576000	20727000	17622000	8066800	15790000	18457000	61460000	1	1	1	1	1	1	1	1	1
C4B63_81g106-t42_1-p1 | transcript=C4B63_81g106-t42_1 | gene=C4B63_81g106 | organism=Trypanosoma_cruzi_Dm28c_2018 | gene_product=chaperonin HSP60, mitochondrial precursor | transcript_product=chaperonin HSP60, mitochondrial precursor | location=PRFA0100008	C4B63_81g106	chaperonin HSP60, mitochondrial precursor	TcDm	21	6	6	6	2	1	1	0	2	2	1	6	4	6	1	0	0	1	1	1	32903000	580010	394810	377930	0	1459500	1004300	466960	11401000	8958200	6398700	411110	0	0	324890	871780	253510	2	1	1	0	2	2	1	6	4
C4B63_57g131-t42_1-p1 | transcript=C4B63_57g131-t42_1 | gene=C4B63_57g131 | organism=Trypanosoma_cruzi_Dm28c_2018 | gene_product=glutamate dehydrogenase | transcript_product=glutamate dehydrogenase | location=PRFA01000057:8372-9715(-) | protein_length=447	C4B63_57g131	glutamate dehydrogenase	TcDm	6	9	9	9	5	6	2	0	6	3	2	4	9	8	5	4	0	3	3	0	67085000	6363100	5703100	358890	0	7796000	3550200	441780	3129700	18955000	13517000	3019800	2941600	0	341340	967500	0	5	6	2	0	6	3	2	4	9
C4B63_58g92-t42_1-p1 | transcript=C4B63_58g92-t42_1 | gene=C4B63_58g92 | organism=Trypanosoma_cruzi_Dm28c_2018 | gene_product=elongation factor 1-alpha | transcript_product=elongation factor 1-alpha | location=PRFA01000058:145438-146787(+) | protein_length	C4B63_58g92	elongation factor 1-alpha	TcDm	33	6	4	4	5	4	4	1	5	4	4	6	6	6	4	4	3	4	3	3	94579000	9711200	5074900	1268600	0	10833000	9505100	4449000	14124000	13376000	18871000	1759900	2402100	263560	1176700	1528100	234910	3	3	2	0	4	3	2	4	4
C4B63_8g476-t42_1-p1 | transcript=C4B63_8g476-t42_1 | gene=C4B63_8g476 | organism=Trypanosoma_cruzi_Dm28c_2018 | gene_product=40S ribosomal protein S16 | transcript_product=40S ribosomal protein S16 | location=PRFA01000008:186053-186502(-) | protein_length	C4B63_8g476	40S ribosomal protein S16	TcDm	2	1	1	1	0	0	0	0	1	0	0	0	1	1	0	0	0	0	0	0	1193300	0	0	0	0	271950	0	0	0	401110	520200	0	0	0	0	0	0	0	0	0	0	1	0	0	0	1
C4B63_8g2656c-t42_1-p1 | transcript=C4B63_8g2656c-t42_1 | gene=C4B63_8g2656c | organism=Trypanosoma_cruzi_Dm28c_2018 | gene_product=10 kDa heat shock protein | transcript_product=10 kDa heat shock protein | location=PRFA01000008:113490-113792(-) | protein_	C4B63_8g2656c	10 kDa heat shock protein	TcDm	6	2	2	2	1	1	1	0	2	1	0	1	2	2	1	0	0	0	0	0	23862000	1734100	1172700	1451000	0	2514300	2524000	0	2308600	4225800	7329200	602630	0	0	0	0	0	1	1	1	0	2	1	0	1	2
[truncated: 132 more columns]

## Sheet: Proteins Caco (final)
Caco2 Ctrl 2h			Caco2 CLBre 2h			Caco2 Dm 2h			Caco2 Ctrl 24h			Caco2 CLBre 24h			Caco2 TcDm 24h			Peptides TcCL_ctrl_2h_1				Peptides TcDm_ctrl_2h_1
																		Peptides TcCL_ctrl_2h_1				Peptides TcDm_ctrl_2h_1
A0A7P0TBC2	Heat shock protein 90 beta family member 1	Caco-2	A0A7P0TBC2	Heat shock protein 90 beta family member 1	Caco-2	H0Y304	Dystrophin (Fragment)	Caco-2	A0A7I2V3H3	Elongation factor 1-alpha	Caco-2	A0A7I2V3H3	Elongation factor 1-alpha	Caco-2	A0A7I2V3H3	Elongation factor 1-alpha	Caco-2	Q00610;A0A8V8TQ14;K7EJJ5;A0A087WVQ6;A0A8V8TR47;A0A8V8TRF0;A0A8V8TQK1;A0A8V8TRE8;A0A8V8TQK3;A0A8V8TQ18;J3KS13;J3KRF5;A0A8V8TQK7;A0A087WX41;P53675;F5H5N6;J3QL20	Q00610	Clathrin heavy chain 1	Caco-2	A0A7I2V3H3;A0A7I2V5N4;A0A7I2V659;A0A087WVQ9;Q5VTE0;P68104;A0A087WV01;A0A2U3TZH3;Q05639;A6PW80;Q5JR01;A0A2R8Y660;A0A2R8Y488;A0A6Q8PFK6;A0A2R8YDN5	A0A7I2V3H3	Elongation factor 1-alpha	Caco-2
A0A7I2V3H3	Elongation factor 1-alpha	Caco-2	Q00610	Clathrin heavy chain 1	Caco-2	Q00610	Clathrin heavy chain 1	Caco-2	A0A0A0MRQ5	Peroxiredoxin 1	Caco-2	A0A0A0MRQ5	Peroxiredoxin 1	Caco-2	A0A0A0MRQ5	Peroxiredoxin 1	Caco-2	A0A7I2V3H3;A0A7I2V5N4;A0A7I2V659;A0A087WVQ9;Q5VTE0;P68104;A0A087WV01;A0A2U3TZH3;Q05639;A6PW80;Q5JR01;A0A2R8Y660;A0A2R8Y488;A0A6Q8PFK6;A0A2R8YDN5	A0A7I2V3H3	Elongation factor 1-alpha	Caco-2	A0A0A0MRQ5;Q06830;A0A0A0MSI0;P32119	A0A0A0MRQ5	Peroxiredoxin 1	Caco-2
A0A0A0MRQ5	Peroxiredoxin 1	Caco-2	A0A7I2V3H3	Elongation factor 1-alpha	Caco-2	A0A7I2V3H3	Elongation factor 1-alpha	Caco-2	A0A0A0MS07	Immunoglobulin heavy constant gamma 1 (Fragment)	Caco-2	A0A0A0MS07	Immunoglobulin heavy constant gamma 1 (Fragment)	Caco-2	A0A0A0MS07	Immunoglobulin heavy constant gamma 1 (Fragment)	Caco-2	A0A0A0MRQ5;Q06830;A0A0A0MSI0;P32119	A0A0A0MRQ5	Peroxiredoxin 1	Caco-2	A0A0A0MS07;A0A0A0MS08;P01857;A0A4W9A917;A0A286YEY4;A0A286YFJ8;A0A286YES1;P01859;P01861;P01860	A0A0A0MS07	Immunoglobulin heavy constant gamma 1 (Fragment)	Caco-2
Q16777	Histone H2A type 2-C	Caco-2	A0A0A0MRQ5	Peroxiredoxin 1	Caco-2	A0A0A0MRQ5	Peroxiredoxin 1	Caco-2	A0A0G2JMB2	Immunoglobulin heavy constant alpha 2 (Fragment)	Caco-2	F8W6P5	Hemoglobin subunit beta (Fragment)	Caco-2	A0A0G2JMB2	Immunoglobulin heavy constant alpha 2 (Fragment)	Caco-2	A0A0A0MS07;A0A0A0MS08;P01857;A0A4W9A917;A0A286YEY4;A0A286YFJ8;A0A286YES1;P01859;P01861;P01860	A0A0A0MS07	Immunoglobulin heavy constant gamma 1 (Fragment)	Caco-2	A0A1W2PS56;A0A1W2PRX1;A0A1W2PNZ7;A0A1W2PR11;A0A140T9W2;Q5RIP0;Q5QT33;Q53YP1;A0A140T9U0;A0A140T962;A0A0G2JIF0;A0A140T9M0;A0A140T9J9;A0A0G2JH50;A2BF26;A0A140T9B3	A0A1W2PS56	HLA class I histocompatibility antigen, C alpha chain	Caco-2
P06733	Alpha-enolase	Caco-2	A0A0A0MS07	Immunoglobulin heavy constant gamma 1 (Fragment)	Caco-2	A0A0A0MS07	Immunoglobulin heavy constant gamma 1 (Fragment)	Caco-2	F8W6P5	Hemoglobin subunit beta (Fragment)	Caco-2	P68032	Actin, alpha cardiac muscle 1	Caco-2	Q16777	Histone H2A type 2-C	Caco-2	A0A1W2PS56;A0A1W2PRX1;A0A1W2PNZ7;A0A1W2PR11;A0A140T9W2;Q5RIP0;Q5QT33;Q53YP1;A0A140T9U0;A0A140T962;A0A0G2JIF0;A0A140T9M0;A0A140T9J9;A0A0G2JH50;A2BF26;A0A140T9B3	A0A1W2PS56	HLA class I histocompatibility antigen, C alpha chain	Caco-2	A0A0G2JMB2;A0A286YEY5;A0A286YEY1;P01877;P01876	A0A0G2JMB2	Immunoglobulin heavy constant alpha 2 (Fragment)	Caco-2
F8W6P5	Hemoglobin subunit beta (Fragment)	Caco-2	A0A1W2PS56	HLA class I histocompatibility antigen, C alpha chain	Caco-2	A0A0G2JMB2	Immunoglobulin heavy constant alpha 2 (Fragment)	Caco-2	P68032	Actin, alpha cardiac muscle 1	Caco-2	P08670	Vimentin	Caco-2	P06733	Alpha-enolase	Caco-2	A0A0G2JMB2;A0A286YEY5;A0A286YEY1;P01877;P01876	A0A0G2JMB2	Immunoglobulin heavy constant alpha 2 (Fragment)	Caco-2	Q16777;P20671;A0A0U1RR32;A0A0U1RRH7;Q99878;Q9BTM1;Q96KK5;P0C0S8;Q6FI13;H0YFX9;Q96QV6;A0A3B3IS11;P16104;Q71UI9;P0C0S5;C9J0D1;A0A494C189;Q8IUE6;C9J386	Q16777	Histone H2A type 2-C	Caco-2
K7EMV3	Histone H3	Caco-2	A0A0G2JMB2	Immunoglobulin heavy constant alpha 2 (Fragment)	Caco-2	Q16777	Histone H2A type 2-C	Caco-2	P08670	Vimentin	Caco-2	P0CG48	Polyubiquitin-C	Caco-2	F8W6P5	Hemoglobin subunit beta (Fragment)	Caco-2	Q16777;P20671;A0A0U1RR32;A0A0U1RRH7;Q99878;Q9BTM1;Q96KK5;P0C0S8;Q6FI13;H0YFX9;Q96QV6;A0A3B3IS11;P16104;Q71UI9;P0C0S5;C9J0D1;A0A494C189;Q8IUE6;C9J386	Q16777	Histone H2A type 2-C	Caco-2	P06733;A0A2R8Y6G6;K7EM90;A0A2R8Y879;A0A2R8YEM5;A0A2R8Y798;A0A2R8YEG5;K7ERS8;K7EPM1;F5H0C8;E5RGZ4;K7EKN2;E5RG95;E5RI09;F5H1C3;P13929;P09104	P06733	Alpha-enolase	Caco-2
A0A7I2YQK6	60 kDa heat shock protein, mitochondrial	Caco-2	Q16777	Histone H2A type 2-C	Caco-2	P06733	Alpha-enolase	Caco-2	P0CG48	Polyubiquitin-C	Caco-2	E7EQB2	Lactotransferrin (Fragment)	Caco-2	A0A8V8TMM5	Pyruvate kinase	Caco-2	A0A140T974;A0A140T9W4;A0A140T9R1;O75955	A0A140T974	Flotillin (Fragment)	Caco-2	F8W6P5;A0A2R8Y7R2;P68871;E9PEW8;E9PFT6;P02042;A0A0J9YWK4;C9JRG0;A0A2R8Y7X9;P69892;P69891;P02100	F8W6P5	Hemoglobin subunit beta (Fragment)	Caco-2
A0A8I5KW00	Protein disulfide-isomerase	Caco-2	A0A1W2PRZ7	Heterogeneous nuclear ribonucleoprotein U (Fragment)	Caco-2	F8W6P5	Hemoglobin subunit beta (Fragment)	Caco-2	E7EQB2	Lactotransferrin (Fragment)	Caco-2	E7EUT5	Glyceraldehyde-3-phosphate dehydrogenase	Caco-2	A0A8I5KW00	Protein disulfide-isomerase	Caco-2	A0A1W2PRZ7;A0A1W2PQ74;A0A1W2PQL0;A0A1W2PP34;A0A1W2PPL4;A0A1W2PPH7;Q5RI18;A0A1W2PP35;A0A1X7SBS1;A0A1W2PPS1;Q00839;A0A1W2PQD4	A0A1W2PRZ7	Heterogeneous nuclear ribonucleoprotein U (Fragment)	Caco-2	A0A7P0NMY4;Q60FE5;P21333	A0A7P0NMY4	Filamin A	Caco-2
P68032	Actin, alpha cardiac muscle 1	Caco-2	P06733	Alpha-enolase	Caco-2	K7EMV3	Histone H3	Caco-2	E7EUT5	Glyceraldehyde-3-phosphate dehydrogenase	Caco-2	E7EVS6	Actin beta	Caco-2	P68032	Actin, alpha cardiac muscle 1	Caco-2	P06733;A0A2R8Y6G6;K7EM90;A0A2R8Y879;A0A2R8YEM5;A0A2R8Y798;A0A2R8YEG5;K7ERS8;K7EPM1;F5H0C8;E5RGZ4;K7EKN2;E5RG95;E5RI09;F5H1C3;P13929;P09104	P06733	Alpha-enolase	Caco-2	P08195;A0A7P0Z4P5;A0A7P0TAN7;A0A7P0Z4A0;A0A7P0T9F7;F5GZS6;A0A7P0TBF8;A0A7P0TAS6;F5H056;F5H867;F5H0E2;F5GZI0;A0A7P0T8F1;A0A7P0TAT7;H0YFS2;H0YH36;A0A7P0T853;A0A7P0T8U7	P08195	4F2 cell-surface antigen heavy chain	Caco-2
P08670	Vimentin	Caco-2	A0A2R8Y6J3	Ribosomal protein L5 (Fragment)	Caco-2	A0A8I5KW00	Protein disulfide-isomerase	Caco-2	E7EVS6	Actin beta	Caco-2	P68363	Tubulin alpha-1B chain	Caco-2	P08670	Vimentin	Caco-2	A0A2R8Y6J3;P46777	A0A2R8Y6J3	Ribosomal protein L5 (Fragment)	Caco-2	A0A8V8TMM5;H3BTN5;A0A804F6T5;A0A8V8TNX9;A0A804F729;P14618;H3BT25;H3BUW1;H3BTJ2;H3BQ34;B4DNK4;H3BU13;P30613	A0A8V8TMM5	Pyruvate kinase	Caco-2
P0CG48	Polyubiquitin-C	Caco-2	F8W6P5	Hemoglobin subunit beta (Fragment)	Caco-2	A0A8I5KWT8	Myosin heavy chain 9	Caco-2	E9PKE3	Heat shock protein family A (Hsp70) member 8	Caco-2	Q2L6G8	Corneodesmosin	Caco-2	P0CG48	Polyubiquitin-C	Caco-2	F8W6P5;A0A2R8Y7R2;P68871;E9PEW8;E9PFT6;P02042;A0A0J9YWK4;C9JRG0;A0A2R8Y7X9;P69892;P69891;P02100	F8W6P5	Hemoglobin subunit beta (Fragment)	Caco-2	A0A8I5KW00;A0A8I5QKQ5;A0A8I5KNU9;A0A8I5KS72;A0A8I5KW33;A0A8I5KT88;P30101;A0A8I5QJM1;A0A8I5KP58;A0A8I5KXE2;A0A8I5KYJ6;A0A8I5KRV3;A0A8I5KPY2;A0A8I5KXC9;A0A8I5QKT6;H7BZJ3	A0A8I5KW00	Protein disulfide-isomerase	Caco-2
E7EQB2	Lactotransferrin (Fragment)	Caco-2	K7EMV3	Histone H3	Caco-2	P68032	Actin, alpha cardiac muscle 1	Caco-2	P68363	Tubulin alpha-1B chain	Caco-2	K7ES02	Bleomycin hydrolase (Fragment)	Caco-2	C9JF17	Apolipoprotein D (Fragment)	Caco-2	K7EMV3;K7EP01;A0A590UJJ6;B4DEB1;K7EK07;Q5TEC6;K7ES00;Q6NXT2;Q71DI3;Q16695;P84243;P68431	K7EMV3	Histone H3	Caco-2	A0A8V8TKR9;P26038	A0A8V8TKR9	Moesin	Caco-2
E7EUT5	Glyceraldehyde-3-phosphate dehydrogenase	Caco-2	A0A7I2YQK6	60 kDa heat shock protein, mitochondrial	Caco-2	P08670	Vimentin	Caco-2	Q2L6G8	Corneodesmosin	Caco-2	M0QZK8	gamma-glutamylcyclotransferase	Caco-2	E7EQB2	Lactotransferrin (Fragment)	Caco-2	C9JD14;C9JXA5;E9PCP0;A0A7I2S2S9;A0A6Q8PFV8;A0A6Q8PFE0;A0A6Q8PG88;E7EP32;B1AKQ8;F5H0S8;A0A6Q8PFW8;H7C5J5;F5H100;F5H8J8;C9JIS1;F6UT28;F6X3N5;C9JZN1;P62879;P16520;P62873;Q9HAV0	C9JD14	G protein subunit beta 4 (Fragment)	Caco-2	P68032;P68133;A6NL76;P62736;P63267;C9JZR7;Q6S8J3;A5A3E0;A0A804HKV3;F6UVQ4;F8WB63;C9JUM1;F6QUT6;C9JFL5;B8ZZJ2;C9JTX5;P0CG38;F8WCH0;Q9BYX7;P0CG39;C4B63_38g38-t42_1-p1;Q4CYQ8;C4B63_38g39-t42_1-p1;A0A6Q8PGD7;Q4D7A6;A0A7P0TBL1;A0A2R8YFE2;Q4CYQ7	P68032	Actin, alpha cardiac muscle 1	Caco-2
E7EVS6	Actin beta	Caco-2	A0A804HK61	Actinin alpha 1	Caco-2	P0CG48	Polyubiquitin-C	Caco-2	J3KPS3	Fructose-bisphosphate aldolase	Caco-2	P05089	Arginase-1	Caco-2	E7EUT5	Glyceraldehyde-3-phosphate dehydrogenase	Caco-2	A0A804HK61;A0A804HII9;P12814;A0A804HKE2;H9KV75;A0A804HLF4;A0A804HL31;A0A804HLD0;A0A804HJU8;A0A7I2V4Y4;A0A804HIN7;H0YJ11;F5GXS2;H7C144;A0A804HI95;H0YJW3;A0A8V8TL71;A0A494C1A0;A0A494C060;H7C5W8;P35609;O43707	A0A804HK61	Actinin alpha 1	Caco-2	P08670;B0YJC4;B0YJC5	P08670	Vimentin	Caco-2
P29401	Transketolase	Caco-2	A0A7P0NMY4	Filamin A	Caco-2	E7EQB2	Lactotransferrin (Fragment)	Caco-2	K7ES02	Bleomycin hydrolase (Fragment)	Caco-2	P05109	Protein S100-A8	Caco-2	E7EVS6	Actin beta	Caco-2	A0A7P0NMY4;Q60FE5;P21333	A0A7P0NMY4	Filamin A	Caco-2	P0CG48;F5GYU3;Q96C32;J3QKN0;F5GXK7;F5H747;F5H388;B4DV12;F5H265;F5H2Z3;F5H6Q2;J3QTR3;J3QS39;P62987;P62979;P0CG47;M0R2S1;M0R1M6;M0R1V7;F5GZ39;J3QSA3	P0CG48	Polyubiquitin-C	Caco-2
E9PKE3	Heat shock protein family A (Hsp70) member 8	Caco-2	P07237	Protein disulfide-isomerase	Caco-2	E7EUT5	Glyceraldehyde-3-phosphate dehydrogenase	Caco-2	M0QZK8	gamma-glutamylcyclotransferase	Caco-2	P06702	Protein S100-A9	Caco-2	E7EX29	Tyrosine 3-monooxygenase/tryptophan 5-monooxygenase activation protein zeta (Fragment)	Caco-2	P08195;A0A7P0Z4P5;A0A7P0TAN7;A0A7P0Z4A0;A0A7P0T9F7;F5GZS6;A0A7P0TBF8;A0A7P0TAS6;F5H056;F5H867;F5H0E2;F5GZI0;A0A7P0T8F1;A0A7P0TAT7;H0YFS2;H0YH36;A0A7P0T853;A0A7P0T8U7	P08195	4F2 cell-surface antigen heavy chain	Caco-2	E7EQB2;E7ER44;P02788;C9JCF5	E7EQB2	Lactotransferrin (Fragment)	Caco-2
P68363	Tubulin alpha-1B chain	Caco-2	P08195	4F2 cell-surface antigen heavy chain	Caco-2	E7EVS6	Actin beta	Caco-2	P01040	Cystatin-A	Caco-2	P07355	Annexin A2	Caco-2	E9PKE3	Heat shock protein family A (Hsp70) member 8	Caco-2	A0A8V8TMM5;H3BTN5;A0A804F6T5;A0A8V8TNX9;A0A804F729;P14618;H3BT25;H3BUW1;H3BTJ2;H3BQ34;B4DNK4;H3BU13;P30613	A0A8V8TMM5	Pyruvate kinase	Caco-2	E7EUT5;P04406	E7EUT5	Glyceraldehyde-3-phosphate dehydrogenase	Caco-2
Q2L6G8	Corneodesmosin	Caco-2	A0A8V8TMM5	Pyruvate kinase	Caco-2	E7EX29	Tyrosine 3-monooxygenase/tryptophan 5-monooxygenase activation protein zeta (Fragment)	Caco-2	P04279	Semenogelin-1	Caco-2	P07437	Tubulin beta chain	Caco-2	P68363	Tubulin alpha-1B chain	Caco-2	A0A8I5KW00;A0A8I5QKQ5;A0A8I5KNU9;A0A8I5KS72;A0A8I5KW33;A0A8I5KT88;P30101;A0A8I5QJM1;A0A8I5KP58;A0A8I5KXE2;A0A8I5KYJ6;A0A8I5KRV3;A0A8I5KPY2;A0A8I5KXC9;A0A8I5QKT6;H7BZJ3	A0A8I5KW00	Protein disulfide-isomerase	Caco-2	E7EVS6;I3L4N8;P63261;P60709;A0A2R8Y793;A0A804GS07;I3L3I0;I3L1U9;A0A6Q8PFE4;G5E9R0;K7EM38;A0A6Q8PH58;I3L3R2;A0A2R8YGF8;J3KT65;A0A2R8YEA7	E7EVS6	Actin beta	Caco-2
J3KPS3	Fructose-bisphosphate aldolase	Caco-2	A0A8I5KW00	Protein disulfide-isomerase	Caco-2	P29401	Transketolase	Caco-2	P05089	Arginase-1	Caco-2	P12273	Prolactin-inducible protein	Caco-2	Q2L6G8	Corneodesmosin	Caco-2	A0A8V8TKR9;P26038	A0A8V8TKR9	Moesin	Caco-2	E7EX29;P63104;E5RGE1;E5RIR4;E9PD24;E7EVZ2;E7ESK7;B7Z2E6;H0YB80;B0AZS6	E7EX29	Tyrosine 3-monooxygenase/tryptophan 5-monooxygenase activation protein zeta (Fragment)	Caco-2
K7ES02	Bleomycin hydrolase (Fragment)	Caco-2	A0A8I5KWT8	Myosin heavy chain 9	Caco-2	P68363	Tubulin alpha-1B chain	Caco-2	P05109	Protein S100-A8	Caco-2	P14923	Junction plakoglobin	Caco-2	J3KPS3	Fructose-bisphosphate aldolase	Caco-2	P68032;P68133;A6NL76;P62736;P63267;C9JZR7;Q6S8J3;A5A3E0;A0A804HKV3;F6UVQ4;F8WB63;C9JUM1;F6QUT6;C9JFL5;B8ZZJ2;C9JTX5;P0CG38;F8WCH0;Q9BYX7;P0CG39;C4B63_38g38-t42_1-p1;Q4CYQ8;C4B63_38g39-t42_1-p1;A0A6Q8PGD7;Q4D7A6;A0A7P0TBL1;A0A2R8YFE2;Q4CYQ7	P68032	Actin, alpha cardiac muscle 1	Caco-2	P29401;E9PFF2;F8W888	P29401	Transketolase	Caco-2
Q99877	Histone H2B type 1-N	Caco-2	A0A8V8TKR9	Moesin	Caco-2	Q2L6G8	Corneodesmosin	Caco-2	P06702	Protein S100-A9	Caco-2	P15924	Desmoplakin	Caco-2	K7ES02	Bleomycin hydrolase (Fragment)	Caco-2	P08670;B0YJC4;B0YJC5	P08670	Vimentin	Caco-2	P68363;Q71U36;Q9BQE3;F5H5D3;P0DPH8;P0DPH7;Q6PEY2;P68366;F8VVB9;F8VQQ4;Q9NY65;C9J2C0;A0A7P0T945;C9JDS9;F8VS66;V9GZ17;F8VX09;F8VRZ4;F8VWV9;A6NHL2;F8VRK0;A0A7P0Z4A1;F8W0F6	P68363	Tubulin alpha-1B chain	Caco-2
P05089	Arginase-1	Caco-2	P68032	Actin, alpha cardiac muscle 1	Caco-2	J3KPS3	Fructose-bisphosphate aldolase	Caco-2	P07355	Annexin A2	Caco-2	P35326	Small proline-rich protein 2A	Caco-2	M0QZK8	gamma-glutamylcyclotransferase	Caco-2	P0CG48;F5GYU3;Q96C32;J3QKN0;F5GXK7;F5H747;F5H388;B4DV12;F5H265;F5H2Z3;F5H6Q2;J3QTR3;J3QS39;P62987;P62979;P0CG47;M0R2S1;M0R1M6;M0R1V7;F5GZ39;J3QSA3	P0CG48	Polyubiquitin-C	Caco-2	F8VWV4;F8VS58;F8VQY6;F8VPE8;F8VRK7;G3V210;F8VW21;F8VZS0;F8VU65;F8VWS0;Q8NHW5;P05388	F8VWV4	Ribosomal protein lateral stalk subunit P0 (Fragment)	Caco-2
P05109	Protein S100-A8	Caco-2	P08670	Vimentin	Caco-2	K7ES02	Bleomycin hydrolase (Fragment)	Caco-2	P07437	Tubulin beta chain	Caco-2	P25311	Zinc-alpha-2-glycoprotein	Caco-2	P00338	L-lactate dehydrogenase A chain	Caco-2	E7EQB2;E7ER44;P02788;C9JCF5	E7EQB2	Lactotransferrin (Fragment)	Caco-2	J3KPS3;P04075;H3BUH7;H3BPS8;H3BQN4;H3BR68;H3BMQ8;H3BR04	J3KPS3	Fructose-bisphosphate aldolase	Caco-2
P05141	ADP/ATP translocase 2	Caco-2	P0CG48	Polyubiquitin-C	Caco-2	P01040	Cystatin-A	Caco-2	P12273	Prolactin-inducible protein	Caco-2	P29508	Serpin B3	Caco-2	P01040	Cystatin-A	Caco-2	E7EUT5;P04406	E7EUT5	Glyceraldehyde-3-phosphate dehydrogenase	Caco-2	K7ES02;Q13867;J3KS79;K7ENH5;K7ESE8;J3KSD8	K7ES02	Bleomycin hydrolase (Fragment)	Caco-2
P06702	Protein S100-A9	Caco-2	C9JF17	Apolipoprotein D (Fragment)	Caco-2	P04279	Semenogelin-1	Caco-2	P14923	Junction plakoglobin	Caco-2	P31025	Lipocalin-1	Caco-2	P04279	Semenogelin-1	Caco-2	E7EVS6;I3L4N8;P63261;P60709;A0A2R8Y793;A0A804GS07;I3L3I0;I3L1U9;A0A6Q8PFE4;G5E9R0;K7EM38;A0A6Q8PH58;I3L3R2;A0A2R8YGF8;J3KT65;A0A2R8YEA7	E7EVS6	Actin beta	Caco-2	O60218	O60218	Aldo-keto reductase family 1 member B10	Caco-2
P07355	Annexin A2	Caco-2	E7EQB2	Lactotransferrin (Fragment)	Caco-2	P05089	Arginase-1	Caco-2	P15924	Desmoplakin	Caco-2	P31151	Protein S100-A7	Caco-2	P05089	Arginase-1	Caco-2	E7EX29;P63104;E5RGE1;E5RIR4;E9PD24;E7EVZ2;E7ESK7;B7Z2E6;H0YB80;B0AZS6	E7EX29	Tyrosine 3-monooxygenase/tryptophan 5-monooxygenase activation protein zeta (Fragment)	Caco-2	Q99877;Q93079;Q99879;O60814;P57053;P58876;P62807;Q5QNW6;Q99880;U3KQK0;Q8N257;Q16778;P06899;P23527;P33778;Q96A08;A0A2R8Y619	Q99877	Histone H2B type 1-N	Caco-2
P07437	Tubulin beta chain	Caco-2	E7EUT5	Glyceraldehyde-3-phosphate dehydrogenase	Caco-2	P05109	Protein S100-A8	Caco-2	P35326	Small proline-rich protein 2A	Caco-2	P31944	Caspase-14	Caco-2	P05109	Protein S100-A8	Caco-2	P29401;E9PFF2;F8W888	P29401	Transketolase	Caco-2	P00338;F5GXH2;F5GYU2;F5GXY2;F5H5G7;A8MW50;A0A3B3IS95;F5H245;Q6ZMR3	P00338	L-lactate dehydrogenase A chain	Caco-2
P08758	Annexin A5	Caco-2	E7EVS6	Actin beta	Caco-2	P05141	ADP/ATP translocase 2	Caco-2	P22735	Protein-glutamine gamma-glutamyltransferase K	Caco-2	P60842	Eukaryotic initiation factor 4A-I	Caco-2	P06702	Protein S100-A9	Caco-2	E9PKH2;E9PJH8;P50454	E9PKH2	Serpin family H member 1	Caco-2	P01040;C9J0E4	P01040	Cystatin-A	Caco-2
P11021	Endoplasmic reticulum chaperone BiP	Caco-2	E7EX29	Tyrosine 3-monooxygenase/tryptophan 5-monooxygenase activation protein zeta (Fragment)	Caco-2	P06702	Protein S100-A9	Caco-2	P25311	Zinc-alpha-2-glycoprotein	Caco-2	P61626	Lysozyme C	Caco-2	P07355	Annexin A2	Caco-2	E9PKE3;P11142;E9PN89;A8K7Q2;E9PNE6;E9PI65;E9PQQ4;E9PQK7;E9PK54;E9PLF4;P54652;E9PN25;E9PPY6;E9PM13;E9PS65	E9PKE3	Heat shock protein family A (Hsp70) member 8	Caco-2	P04279	P04279	Semenogelin-1	Caco-2
P14923	Junction plakoglobin	Caco-2	P29401	Transketolase	Caco-2	P07355	Annexin A2	Caco-2	P29508	Serpin B3	Caco-2	P62805	Histone H4	Caco-2	P07437	Tubulin beta chain	Caco-2	E9PSF4;E9PPU1;H0YEU2;E9PL09;P23396	E9PSF4	Ribosomal protein S3	Caco-2	P05089;A0A5F9ZGN6;A0A5F9ZH78	P05089	Arginase-1	Caco-2
P15924	Desmoplakin	Caco-2	E9PKH2	Serpin family H member 1	Caco-2	P07437	Tubulin beta chain	Caco-2	P31025	Lipocalin-1	Caco-2	P81605	Dermcidin	Caco-2	P11021	Endoplasmic reticulum chaperone BiP	Caco-2	P68363;Q71U36;Q9BQE3;F5H5D3;P0DPH8;P0DPH7;Q6PEY2;P68366;F8VVB9;F8VQQ4;Q9NY65;C9J2C0;A0A7P0T945;C9JDS9;F8VS66;V9GZ17;F8VX09;F8VRZ4;F8VWV9;A6NHL2;F8VRK0;A0A7P0Z4A1;F8W0F6	P68363	Tubulin alpha-1B chain	Caco-2	P05109	P05109	Protein S100-A8	Caco-2
P48741	Putative heat shock 70 kDa protein 7	Caco-2	E9PKE3	Heat shock protein family A (Hsp70) member 8	Caco-2	P08758	Annexin A5	Caco-2	P31151	Protein S100-A7	Caco-2	Q02413	Desmoglein-1	Caco-2	P12273	Prolactin-inducible protein	Caco-2	F8VWV4;F8VS58;F8VQY6;F8VPE8;F8VRK7;G3V210;F8VW21;F8VZS0;F8VU65;F8VWS0;Q8NHW5;P05388	F8VWV4	Ribosomal protein lateral stalk subunit P0 (Fragment)	Caco-2	P06702	P06702	Protein S100-A9	Caco-2
P22735	Protein-glutamine gamma-glutamyltransferase K	Caco-2	E9PP36	60S ribosomal protein L8	Caco-2	P11021	Endoplasmic reticulum chaperone BiP	Caco-2	P31944	Caspase-14	Caco-2	Q08554	Desmocollin-1	Caco-2	P14923	Junction plakoglobin	Caco-2	Q2L6G8;G8JLG2;Q15517	Q2L6G8	Corneodesmosin	Caco-2	P07355;H0YMW4;H0YN42;H0YMU9;H0YMD0;H0YNB8;H0YKS4;H0YNP5;A6NMY6;H0YM50;H0YL33;H0YN28;H0YMM1;A0A7I2V4P4;H0YNA0;H0YKX9;H0YMT9;H0YLV6;H0YKZ7;H0YKL9;H0YKV8;H0YMD9;H0YKN4;H0YLE2	P07355	Annexin A2	Caco-2
P29508	Serpin B3	Caco-2	P68363	Tubulin alpha-1B chain	Caco-2	P12273	Prolactin-inducible protein	Caco-2	P60842	Eukaryotic initiation factor 4A-I	Caco-2	Q13835	Plakophilin-1	Caco-2	P15924	Desmoplakin	Caco-2	J3KPS3;P04075;H3BUH7;H3BPS8;H3BQN4;H3BR68;H3BMQ8;H3BR04	J3KPS3	Fructose-bisphosphate aldolase	Caco-2	P07437;Q5JP53;P68371;Q5ST81;Q13885;Q9BVA1;P04350;A0A0B4J269;Q13509;K7ESM5;Q5SQY0;A0A075B736;Q3ZCM7;A6NNZ2;Q9BUF5;M0R2D3;G3V2A3;Q9H4B7;CON__ENSEMBL:ENSBTAP00000025008;G3V2N6;M0R042;G3V3R4;M0QYM7;G3V2R8;G3V5W4	P07437	Tubulin beta chain	Caco-2
P31025	Lipocalin-1	Caco-2	F8VWV4	Ribosomal protein lateral stalk subunit P0 (Fragment)	Caco-2	P14923	Junction plakoglobin	Caco-2	P61626	Lysozyme C	Caco-2	Q5T749	Keratinocyte proline-rich protein	Caco-2	P48741	Putative heat shock 70 kDa protein 7	Caco-2	K7ELC7;P61353	K7ELC7	60S ribosomal protein L27 (Fragment)	Caco-2	P08758;D6RBL5;E9PHT9;D6RBE9	P08758	Annexin A5	Caco-2
P31944	Caspase-14	Caco-2	Q2L6G8	Corneodesmosin	Caco-2	P15924	Desmoplakin	Caco-2	P81605	Dermcidin	Caco-2	Q6UWP8	Suprabasin	Caco-2	P35326	Small proline-rich protein 2A	Caco-2	O60218	O60218	Aldo-keto reductase family 1 member B10	Caco-2	P11021;A0A7P0TAI0;A0A7P0TB36	P11021	Endoplasmic reticulum chaperone BiP	Caco-2
P32455	Guanylate-binding protein 1	Caco-2	P06576	ATP synthase subunit beta, mitochondrial	Caco-2	P48741	Putative heat shock 70 kDa protein 7	Caco-2	Q02413	Desmoglein-1	Caco-2	Q96P63	Serpin B12	Caco-2	P22735	Protein-glutamine gamma-glutamyltransferase K	Caco-2	Q99877;Q93079;Q99879;O60814;P57053;P58876;P62807;Q5QNW6;Q99880;U3KQK0;Q8N257;Q16778;P06899;P23527;P33778;Q96A08;A0A2R8Y619	Q99877	Histone H2B type 1-N	Caco-2	P12273	P12273	Prolactin-inducible protein	Caco-2
P61626	Lysozyme C	Caco-2	J3KPS3	Fructose-bisphosphate aldolase	Caco-2	P35326	Small proline-rich protein 2A	Caco-2	Q08554	Desmocollin-1	Caco-2	Q9GZZ8	Extracellular glycoprotein lacritin	Caco-2	P25311	Zinc-alpha-2-glycoprotein	Caco-2	P00338;F5GXH2;F5GYU2;F5GXY2;F5H5G7;A8MW50;A0A3B3IS95;F5H245;Q6ZMR3	P00338	L-lactate dehydrogenase A chain	Caco-2	P14923;C9JTX4;C9J826;C9JK18;C9JKY1;A0A2R8Y6G0;A0A2R8Y804;A0A2R8Y543;A0A2R8Y5C3;A0A2R8Y750;A0A2R8Y5Z1;B4DGU4;A0A2R8YCH5;A0A2R8Y7Z0;A0A2R8Y5A3;P35222	P14923	Junction plakoglobin	Caco-2
P62701	40S ribosomal protein S4, X isoform	Caco-2	K7ES02	Bleomycin hydrolase (Fragment)	Caco-2	P22735	Protein-glutamine gamma-glutamyltransferase K	Caco-2	Q5T749	Keratinocyte proline-rich protein	Caco-2	Q4D5X0	Elongation factor 2 putative	TcCLB	P29508	Serpin B3	Caco-2	P01040;C9J0E4	P01040	Cystatin-A	Caco-2	P15121;E9PCX2;E9PEF9;C9JRZ8	P15121	Aldo-keto reductase family 1 member B1	Caco-2
P62805	Histone H4	Caco-2	M0QZK8	gamma-glutamylcyclotransferase	Caco-2	P25311	Zinc-alpha-2-glycoprotein	Caco-2	Q6UWP8	Suprabasin	Caco-2	Q4DGX6	Peptidase M20/M25/M40, putative	TcCLB	P31025	Lipocalin-1	Caco-2	P04083;Q5T3N1;Q5T3N0	P04083	Annexin A1	Caco-2	P15924	P15924	Desmoplakin	Caco-2
P81605	Dermcidin	Caco-2	O60218	Aldo-keto reductase family 1 member B10	Caco-2	P29508	Serpin B3	Caco-2	Q96P63	Serpin B12	Caco-2	Q4DHF0	Glyceraldehyde-3-phosphate dehydrogenase	TcCLB	P31151	Protein S100-A7	Caco-2	P04279	P04279	Semenogelin-1	Caco-2	P35326;P35325;P22532;P22531;Q9BYE4;Q96RM1	P35326	Small proline-rich protein 2A	Caco-2
Q02413	Desmoglein-1	Caco-2	Q99877	Histone H2B type 1-N	Caco-2	P31025	Lipocalin-1	Caco-2	Q9GZZ8	Extracellular glycoprotein lacritin	Caco-2	Q4CL09	Heat shock 70 kDa protein, mitochondrial, putative (Fragment)	TcCLB	P31944	Caspase-14	Caco-2	P05023;M0R116;A0A2R8YEY8;A0A0A0MT26;P13637;B1AKY9;P50993;P20648;M0QXF2;H0Y7C1;Q13733;P54707	P05023	Sodium/potassium-transporting ATPase subunit alpha-1	Caco-2	P22735	P22735	Protein-glutamine gamma-glutamyltransferase K	Caco-2
Q08554	Desmocollin-1	Caco-2	P00338	L-lactate dehydrogenase A chain	Caco-2	P31944	Caspase-14	Caco-2				Q4CTW9	Flagellar calcium-binding protein, putative	TcCLB	P32455	Guanylate-binding protein 1	Caco-2	P05089;A0A5F9ZGN6;A0A5F9ZH78	P05089	Arginase-1	Caco-2	P25311;C9JEV0	P25311	Zinc-alpha-2-glycoprotein	Caco-2
Q562R1	Beta-actin-like protein 2	Caco-2	P01040	Cystatin-A	Caco-2	P61626	Lysozyme C	Caco-2				Q4CVR5	Tryparedoxin peroxidase, putative	TcCLB	P60842	Eukaryotic initiation factor 4A-I	Caco-2	P05109	P05109	Protein S100-A8	Caco-2	P29508;H0Y5H9;P48594	P29508	Serpin B3	Caco-2
Q5T749	Keratinocyte proline-rich protein	Caco-2	P04279	Semenogelin-1	Caco-2	P62805	Histone H4	Caco-2				Q4DC12	Gim5A protein, putative	TcCLB	P61626	Lysozyme C	Caco-2	P06702	P06702	Protein S100-A9	Caco-2	P31944	P31944	Caspase-14	Caco-2
Q6UWP8	Suprabasin	Caco-2	P05023	Sodium/potassium-transporting ATPase subunit alpha-1	Caco-2	P62937	Peptidyl-prolyl cis-trans isomerase A	Caco-2				Q4CTD8	Histone H2B	TcCLB	P62805	Histone H4	Caco-2	P07355;H0YMW4;H0YN42;H0YMU9;H0YMD0;H0YNB8;H0YKS4;H0YNP5;A6NMY6;H0YM50;H0YL33;H0YN28;H0YMM1;A0A7I2V4P4;H0YNA0;H0YKX9;H0YMT9;H0YLV6;H0YKZ7;H0YKL9;H0YKV8;H0YMD9;H0YKN4;H0YLE2	P07355	Annexin A2	Caco-2	P32455	P32455	Guanylate-binding protein 1	Caco-2
Q96P63	Serpin B12	Caco-2	P05089	Arginase-1	Caco-2	P81605	Dermcidin	Caco-2				Q4E349	Uncharacterized protein	TcCLB	P81605	Dermcidin	Caco-2	P07437;Q5JP53;P68371;Q5ST81;Q13885;Q9BVA1;P04350;A0A0B4J269;Q13509;K7ESM5;Q5SQY0;A0A075B736;Q3ZCM7;A6NNZ2;Q9BUF5;M0R2D3;G3V2A3;Q9H4B7;CON__ENSEMBL:ENSBTAP00000025008;G3V2N6;M0R042;G3V3R4;M0QYM7;G3V2R8;G3V5W4	P07437	Tubulin beta chain	Caco-2	P61626;F8VV32;A0A0B4J259	P61626	Lysozyme C	Caco-2
			P05109	Protein S100-A8	Caco-2	Q02413	Desmoglein-1	Caco-2				Q4D4A0	Malate dehydrogenase (Fragment)	TcCLB	Q02413	Desmoglein-1	Caco-2	P08238;Q58FF8;P07900;Q14568;Q58FF7	P08238	Heat shock protein HSP 90-beta	Caco-2	P62805	P62805	Histone H4	Caco-2
			P05141	ADP/ATP translocase 2	Caco-2	Q08554	Desmocollin-1	Caco-2				Q4DRD8	malate dehydrogenase	TcCLB	Q08554	Desmocollin-1	Caco-2	P08758;D6RBL5;E9PHT9;D6RBE9	P08758	Annexin A5	Caco-2	P62937;A0A7I2V5J5;F8WE65;C9J5S7	P62937	Peptidyl-prolyl cis-trans isomerase A	Caco-2
			P06702	Protein S100-A9	Caco-2	Q13835	Plakophilin-1	Caco-2				Q4D066	Calpain-like cysteine peptidase, putative	TcCLB	Q13835	Plakophilin-1	Caco-2	P11021;A0A7P0TAI0;A0A7P0TB36	P11021	Endoplasmic reticulum chaperone BiP	Caco-2	P81605	P81605	Dermcidin	Caco-2
			P07355	Annexin A2	Caco-2	Q562R1	Beta-actin-like protein 2	Caco-2				Q4CYH9	Histone H2A (Fragment)	TcCLB	Q562R1	Beta-actin-like protein 2	Caco-2	P12273	P12273	Prolactin-inducible protein	Caco-2	Q02413	Q02413	Desmoglein-1	Caco-2
			P07437	Tubulin beta chain	Caco-2	Q5T749	Keratinocyte proline-rich protein	Caco-2				Q4D5P4	40S ribosomal protein S4	TcCLB;TcDm	Q5T749	Keratinocyte proline-rich protein	Caco-2	P14923;C9JTX4;C9J826;C9JK18;C9JKY1;A0A2R8Y6G0;A0A2R8Y804;A0A2R8Y543;A0A2R8Y5C3;A0A2R8Y750;A0A2R8Y5Z1;B4DGU4;A0A2R8YCH5;A0A2R8Y7Z0;A0A2R8Y5A3;P35222	P14923	Junction plakoglobin	Caco-2	Q08554	Q08554	Desmocollin-1	Caco-2
			P08238	Heat shock protein HSP 90-beta	Caco-2	Q6UWP8	Suprabasin	Caco-2				Q4E4L9	Peptidyl-prolyl cis-trans isomerase	TcCLB;TcDm	Q6UWP8	Suprabasin	Caco-2	P15121;E9PCX2;E9PEF9;C9JRZ8	P15121	Aldo-keto reductase family 1 member B1	Caco-2	Q562R1	Q562R1	Beta-actin-like protein 2	Caco-2
			P08758	Annexin A5	Caco-2	Q96P63	Serpin B12	Caco-2				Q4CLA1	Tubulin alpha chain	TcCLB;TcDm	Q96P63	Serpin B12	Caco-2	P15924	P15924	Desmoplakin	Caco-2	Q5T749	Q5T749	Keratinocyte proline-rich protein	Caco-2
			P11021	Endoplasmic reticulum chaperone BiP	Caco-2	Q9GZZ8	Extracellular glycoprotein lacritin	Caco-2				Q4E256	Nucleoside diphosphate kinase	TcCLB;TcDm	Q9GZZ8	Extracellular glycoprotein lacritin	Caco-2	P48741;P17066	P48741	Putative heat shock 70 kDa protein 7	Caco-2	Q6UWP8;K7ESC4	Q6UWP8	Suprabasin	Caco-2
			P11166	Solute carrier family 2 facilitated glucose transporter member	Caco-2	Q4DPL9	Tubulin-tyrosine ligase, putative	TcCLB;TcDm				Q4E4B8	J domain-containing protein	TcCLB;TcDm	Q9HB96	Fanconi anemia group E protein	Caco-2	P35326;P35325;P22532;P22531;Q9BYE4;Q96RM1	P35326	Small proline-rich protein 2A	Caco-2	Q96P63	Q96P63	Serpin B12	Caco-2
			P12273	Prolactin-inducible protein	Caco-2	Q4E4L9	Peptidyl-prolyl cis-trans isomerase	TcCLB;TcDm							Q4E093	40S ribosomal protein S18, putative	TcCLB;TcDm	P22735	P22735	Protein-glutamine gamma-glutamyltransferase K	Caco-2	Q9GZZ8	Q9GZZ8	Extracellular glycoprotein lacritin	Caco-2
			P14923	Junction plakoglobin	Caco-2	Q4CLA1	Tubulin alpha chain	TcCLB;TcDm							Q4D5P4	40S ribosomal protein S4	TcCLB;TcDm	P25311;C9JEV0	P25311	Zinc-alpha-2-glycoprotein	Caco-2	Q9HB96	Q9HB96	Fanconi anemia group E protein	Caco-2
			P15121	Aldo-keto reductase family 1 member B1	Caco-2	Q4DZ98	phosphopyruvate hydratase	TcCLB;TcDm							Q4DPL9	Tubulin-tyrosine ligase, putative	TcCLB;TcDm	P29508;H0Y5H9;P48594	P29508	Serpin B3	Caco-2	Q4CL09;Q4CVR9;C4B63_18g293-t42_1-p1;C4B63_18g288-t42_1-p1;C4B63_18g287-t42_1-p1;Q4DMV2	Q4CL09	Heat shock 70 kDa protein, mitochondrial, putative (Fragment)	TcCLB
			P15924	Desmoplakin	Caco-2	Q4D620	Glucose-regulated protein 78 putative	TcCLB;TcDm							Q4E4L9	Peptidyl-prolyl cis-trans isomerase	TcCLB;TcDm	P31025;Q5VSP4	P31025	Lipocalin-1	Caco-2	Q4CTW9;C4B63_35g95-t42_1-p1;C4B63_35g81-t42_1-p1;C4B63_35g78-t42_1-p1;C4B63_35g93-t42_1-p1;Q4D1Q2;Q4CTX2;Q4CTX1;Q4CTX0;Q4CS05;C4B63_35g99-t42_1-p1;C4B63_35g98-t42_1-p1;C4B63_35g97-t42_1-p1;C4B63_35g96-t42_1-p1;C4B63_35g92-t42_1-p1;C4B63_35g66-t42_1-p1;Q4CS04;C4B63_35g80-t42_1-p1;C4B63_35g91-t42_1-p1;C4B63_35g90-t42_1-p1;C4B63_35g89-t42_1-p1;C4B63_35g88-t42_1-p1;C4B63_35g87-t42_1-p1;C4B63_35g86-t4…	Q4CTW9	Flagellar calcium-binding protein, putative	TcCLB
			P48741	Putative heat shock 70 kDa protein 7	Caco-2	Q4E4B8	J domain-containing protein	TcCLB;TcDm							Q4D5L9	Amidinotransferase	TcCLB;TcDm	P31944	P31944	Caspase-14	Caco-2	Q4CVR5;Q4CM56;C4B63_295g22-t42_1-p1;C4B63_295g20-t42_1-p1;C4B63_295g18-t42_1-p1;C4B63_295g16-t42_1-p1;C4B63_26g257-t42_1-p1;C4B63_26g255-t42_1-p1;C4B63_26g253-t42_1-p1;Q4D301;Q4D2Z9	Q4CVR5	Tryparedoxin peroxidase, putative	TcCLB
			P35326	Small proline-rich protein 2A	Caco-2	C4B63_255g21	calreticulin	TcDm							Q4CWA5	Arginine kinase, putative	TcCLB;TcDm	P60842;J3KSZ0;J3KT12;J3QL52;J3QKZ9;J3QLN6;J3KS25;J3QR64;J3KTB5;J3QL43;J3QS69;E7EQG2;Q14240	P60842	Eukaryotic initiation factor 4A-I	Caco-2	Q4CTD8;Q4CTD7;C4B63_303g6-t42_1-p1;C4B63_303g7-t42_1-p1	Q4CTD8	Histone H2B	TcCLB
			P22735	Protein-glutamine gamma-glutamyltransferase K	Caco-2	C4B63_113g25	heat shock protein 85	TcDm							Q4CLA1	Tubulin alpha chain	TcCLB;TcDm	P61626;F8VV32;A0A0B4J259	P61626	Lysozyme C	Caco-2	Q4D066;Q4CYU3;C4B63_52g313c-t42_1-p1;C4B63_52g312c-t42_1-p1	Q4D066	Calpain-like cysteine peptidase, putative	TcCLB
			P25311	Zinc-alpha-2-glycoprotein	Caco-2	C4B63_12g221	pyruvate phosphate dikinase	TcDm							Q4DZ98	phosphopyruvate hydratase	TcCLB;TcDm	P62701;C9JEH7;P22090;Q8TD47	P62701	40S ribosomal protein S4, X isoform	Caco-2	Q4CNR6;C4B63_91g38-t42_1-p1;C4B63_91g37-t42_1-p1;C4B63_91g36-t42_1-p1;C4B63_56g37-t42_1-p1;C4B63_56g36-t42_1-p1;C4B63_56g35-t42_1-p1;C4B63_56g34-t42_1-p1;C4B63_56g33-t42_1-p1	Q4CNR6	ATP synthase, alpha chain, mitochondrial, putative (Fragment)	TcCLB
			P26641	Elongation factor 1-gamma	Caco-2	C4B63_12g330	ATP synthase subunit beta, mitochondrial	TcDm							Q4D620	Glucose-regulated protein 78 putative	TcCLB;TcDm	P62805	P62805	Histone H4	Caco-2	Q4CYH9;Q4DYB1;Q4DYB0;Q4DYA8;Q4CYH8;Q4D6W0;Q4D6V9;C4B63_49g106-t42_1-p1;C4B63_242g10-t42_1-p1	Q4CYH9	Histone H2A (Fragment)	TcCLB
			P29508	Serpin B3	Caco-2	C4B63_133g58	heat shock protein 70 (hsp70)	TcDm							Q4E256	Nucleoside diphosphate kinase	TcCLB;TcDm	P81605	P81605	Dermcidin	Caco-2	Q4E4L9;C4B63_19g183-t42_1-p1	Q4E4L9	Peptidyl-prolyl cis-trans isomerase	TcCLB;TcDm
			P31025	Lipocalin-1	Caco-2	C4B63_292g27	polyubiquitin(fragment)	TcDm							C4B63_101g1	tyrosine aminotransferase	TcDm	Q02413	Q02413	Desmoglein-1	Caco-2	Q4CLA1;C4B63_51g126-t42_1-p1;C4B63_333g15-t42_1-p1;C4B63_333g13-t42_1-p1;C4B63_333g19-t42_1-p1;C4B63_279g11-t42_1-p1;C4B63_333g17-t42_1-p1;C4B63_333g18-t42_1-p1;C4B63_51g129-t42_1-p1;C4B63_222g21-t42_1-p1;C4B63_367g4-t42_1-p1;A0A7P0TA31	Q4CLA1	Tubulin alpha chain	TcCLB;TcDm
			P31151	Protein S100-A7	Caco-2	C4B63_80g53	iron superoxide dismutase	TcDm							C4B63_255g21	calreticulin	TcDm	Q08554	Q08554	Desmocollin-1	Caco-2	Q4DZ98;C4B63_47g72-t42_1-p1	Q4DZ98	phosphopyruvate hydratase	TcCLB;TcDm
			P31944	Caspase-14	Caco-2	C4B63_51g127	beta tubulin	TcDm							C4B63_128g301c	histone H4	TcDm	Q562R1	Q562R1	Beta-actin-like protein 2	Caco-2	Q4D620;C4B63_6g136-t42_1-p1;C4B63_6g132-t42_1-p1;C4B63_6g129-t42_1-p1;Q4CK86;C4B63_6g130-t42_1-p1	Q4D620	Glucose-regulated protein 78 putative	TcCLB;TcDm
			P60842	Eukaryotic initiation factor 4A-I	Caco-2	C4B63_396g6	prostaglandin F2alpha synthase	TcDm							C4B63_12g221	pyruvate phosphate dikinase	TcDm	Q5T749	Q5T749	Keratinocyte proline-rich protein	Caco-2	Q4E4B8;C4B63_81g34-t42_1-p1	Q4E4B8	J domain-containing protein	TcCLB;TcDm
			P61626	Lysozyme C	Caco-2	C4B63_40g107	conserved hypothetical protein	TcDm							C4B63_12g330	ATP synthase subunit beta, mitochondrial	TcDm	Q6UWP8;K7ESC4	Q6UWP8	Suprabasin	Caco-2	C4B63_255g21-t42_1-p1;C4B63_104g78-t42_1-p1;Q4DDX3;Q4CPZ0	C4B63_255g21	calreticulin	TcDm
			P62701	40S ribosomal protein S4, X isoform	Caco-2	C4B63_57g131	glutamate dehydrogenase	TcDm							C4B63_137g5	40S ribosomal protein S17	TcDm	Q8WUM4	Q8WUM4	Programmed cell death 6-interacting protein	Caco-2	C4B63_113g25-t42_1-p1;Q4DBM7;C4B63_113g29-t42_1-p1;C4B63_113g30-t42_1-p1;C4B63_113g33-t42_1-p1;C4B63_84g87-t42_1-p1;C4B63_84g88-t42_1-p1;C4B63_84g89-t42_1-p1;Q4CQS6;Q4DKH8;C4B63_113g32-t42_1-p1;C4B63_113g26-t42_1-p1;C4B63_113g28-t42_1-p1;C4B63_113g24-t42_1-p1;C4B63_84g90-t42_1-p1;Q4DBM6;C4B63_113g27-t42_1-p1;C4B63_113g31-t42_1-p1;C4B63_113g23-t42_1-p1;C4B63_113g22-t42_1-p1	C4B63_113g25	heat shock protein 85	TcDm
			P62805	Histone H4	Caco-2	C4B63_58g92	elongation factor 1-alpha	TcDm							C4B63_292g27	polyubiquitin(fragment)	TcDm	Q96P63	Q96P63	Serpin B12	Caco-2	C4B63_128g301c-t42_1-p1;C4B63_188g159c-t42_1-p1;C4B63_188g145c-t42_1-p1;C4B63_188g147c-t42_1-p1;C4B63_188g146c-t42_1-p1;Q4DEL1;C4B63_188g164c-t42_1-p1;C4B63_188g163c-t42_1-p1;C4B63_188g162c-t42_1-p1;C4B63_188g161c-t42_1-p1;C4B63_188g160c-t42_1-p1;C4B63_188g157c-t42_1-p1;C4B63_188g143c-t42_1-p1;C4B63_188g156c-t42_1-p1;C4B63_188g155c-t42_1-p1;C4B63_188g154c-t42_1-p1;C4B63_188g153c-t42_1-p1;C4B63_18…	C4B63_128g301c	histone H4	TcDm
			P62937	Peptidyl-prolyl cis-trans isomerase A	Caco-2										C4B63_80g53	iron superoxide dismutase	TcDm	Q9GZZ8	Q9GZZ8	Extracellular glycoprotein lacritin	Caco-2	C4B63_12g221-t42_1-p1;C4B63_12g220-t42_1-p1;Q4E3P5;Q4E0Q0	C4B63_12g221	pyruvate phosphate dikinase	TcDm
			P81605	Dermcidin	Caco-2										C4B63_20g10	D-isomer specific 2-hydroxyacid dehydrogenase-protein	TcDm	Q9Y696	Q9Y696	Chloride intracellular channel protein 4	Caco-2	C4B63_12g330-t42_1-p1;Q4DTX7;Q4CQJ3	C4B63_12g330	ATP synthase subunit beta, mitochondrial	TcDm
			Q02413	Desmoglein-1	Caco-2										C4B63_302g19	histone H3	TcDm	Q4CTW9;C4B63_35g95-t42_1-p1;C4B63_35g81-t42_1-p1;C4B63_35g78-t42_1-p1;C4B63_35g93-t42_1-p1;Q4D1Q2;Q4CTX2;Q4CTX1;Q4CTX0;Q4CS05;C4B63_35g99-t42_1-p1;C4B63_35g98-t42_1-p1;C4B63_35g97-t42_1-p1;C4B63_35g96-t42_1-p1;C4B63_35g92-t42_1-p1;C4B63_35g66-t42_1-p1;Q4CS04;C4B63_35g80-t42_1-p1;C4B63_35g91-t42_1-p1;C4B63_35g90-t42_1-p1;C4B63_35g89-t42_1-p1;C4B63_35g88-t42_1-p1;C4B63_35g87-t42_1-p1;C4B63_35g86-t4…	Q4CTW9	Flagellar calcium-binding protein, putative	TcCLB	C4B63_133g58-t42_1-p1;C4B63_6g317-t42_1-p1;C4B63_133g56-t42_1-p1;C4B63_6g316-t42_1-p1;C4B63_137g41-t42_1-p1;C4B63_6g315-t42_1-p1;C4B63_133g57-t42_1-p1;Q4DTM8;C4B63_133g59-t42_1-p1;Q4DTM9;C4B63_137g39-t42_1-p1;C4B63_6g308-t42_1-p1;C4B63_133g60-t42_1-p1;C4B63_6g312-t42_1-p1;Q4CU95;C4B63_137g34-t42_1-p1;C4B63_6g306-t42_1-p1;C4B63_6g310-t42_1-p1;C4B63_133g62-t42_1-p1;C4B63_6g314-t42_1-p1;C4B63_137g37…	C4B63_133g58	heat shock protein 70 (hsp70)	TcDm
			Q08554	Desmocollin-1	Caco-2										C4B63_40g107	conserved hypothetical protein	TcDm	Q4CVR5;Q4CM56;C4B63_295g22-t42_1-p1;C4B63_295g20-t42_1-p1;C4B63_295g18-t42_1-p1;C4B63_295g16-t42_1-p1;C4B63_26g257-t42_1-p1;C4B63_26g255-t42_1-p1;C4B63_26g253-t42_1-p1;Q4D301;Q4D2Z9	Q4CVR5	Tryparedoxin peroxidase, putative	TcCLB	C4B63_292g27-t42_1-p1;C4B63_292g25-t42_1-p1;C4B63_275g4-t42_1-p1;C4B63_275g8-t42_1-p1;C4B63_292g23-t42_1-p1;C4B63_292g21-t42_1-p1;C4B63_275g2-t42_1-p1;C4B63_292g20-t42_1-p1;C4B63_292g19-t42_1-p1;C4B63_138g29-t42_1-p1;C4B63_275g5-t42_1-p1;C4B63_292g24-t42_1-p1;C4B63_292g26-t42_1-p1;C4B63_275g3-t42_1-p1;C4B63_138g31-t42_1-p1;C4B63_275g7-t42_1-p1;C4B63_275g6-t42_1-p1;C4B63_292g22-t42_1-p1;C4B63_138g…	C4B63_292g27	polyubiquitin(fragment)	TcDm
			Q13835	Plakophilin-1	Caco-2										C4B63_81g106	chaperonin HSP60, mitochondrial precursor	TcDm	Q4CTD8;Q4CTD7;C4B63_303g6-t42_1-p1;C4B63_303g7-t42_1-p1	Q4CTD8	Histone H2B	TcCLB	C4B63_80g53-t42_1-p1;Q4DI29;C4B63_392g17-t42_1-p1;Q4D5A6;Q4D4J5;C4B63_148g27-t42_1-p1	C4B63_80g53	iron superoxide dismutase	TcDm
			Q562R1	Beta-actin-like protein 2	Caco-2										C4B63_57g131	glutamate dehydrogenase	TcDm	Q4CNR6;C4B63_91g38-t42_1-p1;C4B63_91g37-t42_1-p1;C4B63_91g36-t42_1-p1;C4B63_56g37-t42_1-p1;C4B63_56g36-t42_1-p1;C4B63_56g35-t42_1-p1;C4B63_56g34-t42_1-p1;C4B63_56g33-t42_1-p1	Q4CNR6	ATP synthase, alpha chain, mitochondrial, putative (Fragment)	TcCLB	C4B63_51g127-t42_1-p1;C4B63_333g16-t42_1-p1;C4B63_333g14-t42_1-p1;C4B63_22g172-t42_1-p1;Q4DQP2;C4B63_333g21-t42_1-p1;C4B63_463g2-t42_1-p1;C4B63_51g125-t42_1-p1;C4B63_333g12-t42_1-p1;C4B63_173g51-t42_1-p1;C4B63_279g12-t42_1-p1	C4B63_51g127	beta tubulin	TcDm
			Q5T749	Keratinocyte proline-rich protein	Caco-2										C4B63_58g92	elongation factor 1-alpha	TcDm	Q4CYH9;Q4DYB1;Q4DYB0;Q4DYA8;Q4CYH8;Q4D6W0;Q4D6V9;C4B63_49g106-t42_1-p1;C4B63_242g10-t42_1-p1	Q4CYH9	Histone H2A (Fragment)	TcCLB	C4B63_40g107-t42_1-p1;Q4D6C5;Q4DNF1	C4B63_40g107	conserved hypothetical protein	TcDm
			Q6UWP8	Suprabasin	Caco-2										C4B63_8g476	40S ribosomal protein S16	TcDm	Q4D5P4;C4B63_46g77-t42_1-p1;C4B63_46g76-t42_1-p1;C4B63_170g22-t42_1-p1;C4B63_170g21-t42_1-p1;C4B63_170g20-t42_1-p1;C4B63_170g19-t42_1-p1;C4B63_170g18-t42_1-p1;C4B63_170g17-t42_1-p1	Q4D5P4	40S ribosomal protein S4	TcCLB;TcDm	C4B63_81g106-t42_1-p1;C4B63_48g87-t42_1-p1;C4B63_81g103-t42_1-p1;C4B63_81g100-t42_1-p1;C4B63_48g86-t42_1-p1;C4B63_81g102-t42_1-p1;C4B63_81g101-t42_1-p1;C4B63_81g19-t42_1-p1;C4B63_48g89-t42_1-p1;C4B63_48g88-t42_1-p1;C4B63_48g90-t42_1-p1;Q4DYP5;Q4DYP6;C4B63_81g104-t42_1-p1;C4B63_81g105-t42_1-p1;C4B63_48g91-t42_1-p1;C4B63_48g85-t42_1-p1;C4B63_48g92-t42_1-p1;Q4E496;Q4DYP4;C4B63_81g18-t42_1-p1	C4B63_81g106	chaperonin HSP60, mitochondrial precursor	TcDm
			Q96P63	Serpin B12	Caco-2										C4B63_8g2656c	10 kDa heat shock protein	TcDm	Q4DPL9;C4B63_175g18-t42_1-p1	Q4DPL9	Tubulin-tyrosine ligase, putative	TcCLB;TcDm	C4B63_58g92-t42_1-p1;C4B63_58g79-t42_1-p1;Q4CXI1;Q4CRF6;C4B63_58g99-t42_1-p1;C4B63_58g98-t42_1-p1;C4B63_58g97-t42_1-p1;C4B63_58g96-t42_1-p1;C4B63_58g95-t42_1-p1;C4B63_58g94-t42_1-p1;C4B63_58g93-t42_1-p1;C4B63_58g91-t42_1-p1;C4B63_58g90-t42_1-p1;C4B63_58g89-t42_1-p1;C4B63_58g86-t42_1-p1;C4B63_58g85-t42_1-p1;C4B63_58g109-t42_1-p1;C4B63_58g107-t42_1-p1;C4B63_58g106-t42_1-p1;C4B63_58g105-t42_1-p1;C4B…	C4B63_58g92	elongation factor 1-alpha	TcDm
			Q9GZZ8	Extracellular glycoprotein lacritin	Caco-2													Q4CLA1;C4B63_51g126-t42_1-p1;C4B63_333g15-t42_1-p1;C4B63_333g13-t42_1-p1;C4B63_333g19-t42_1-p1;C4B63_279g11-t42_1-p1;C4B63_333g17-t42_1-p1;C4B63_333g18-t42_1-p1;C4B63_51g129-t42_1-p1;C4B63_222g21-t42_1-p1;C4B63_367g4-t42_1-p1;A0A7P0TA31	Q4CLA1	Tubulin alpha chain	TcCLB;TcDm
			Q9Y696	Chloride intracellular channel protein 4	Caco-2													Q4E4B8;C4B63_81g34-t42_1-p1	Q4E4B8	J domain-containing protein	TcCLB;TcDm
			Q4D5X0	Elongation factor 2 putative	TcCLB													C4B63_255g21-t42_1-p1;C4B63_104g78-t42_1-p1;Q4DDX3;Q4CPZ0	C4B63_255g21	calreticulin	TcDm
			Q4DHF0	Glyceraldehyde-3-phosphate dehydrogenase	TcCLB													C4B63_113g25-t42_1-p1;Q4DBM7;C4B63_113g29-t42_1-p1;C4B63_113g30-t42_1-p1;C4B63_113g33-t42_1-p1;C4B63_84g87-t42_1-p1;C4B63_84g88-t42_1-p1;C4B63_84g89-t42_1-p1;Q4CQS6;Q4DKH8;C4B63_113g32-t42_1-p1;C4B63_113g26-t42_1-p1;C4B63_113g28-t42_1-p1;C4B63_113g24-t42_1-p1;C4B63_84g90-t42_1-p1;Q4DBM6;C4B63_113g27-t42_1-p1;C4B63_113g31-t42_1-p1;C4B63_113g23-t42_1-p1;C4B63_113g22-t42_1-p1	C4B63_113g25	heat shock protein 85	TcDm
			Q4CL09	Heat shock 70 kDa protein, mitochondrial, putative (Fragment)	TcCLB													C4B63_12g330-t42_1-p1;Q4DTX7;Q4CQJ3	C4B63_12g330	ATP synthase subunit beta, mitochondrial	TcDm
			Q4CTW9	Flagellar calcium-binding protein, putative	TcCLB													C4B63_133g58-t42_1-p1;C4B63_6g317-t42_1-p1;C4B63_133g56-t42_1-p1;C4B63_6g316-t42_1-p1;C4B63_137g41-t42_1-p1;C4B63_6g315-t42_1-p1;C4B63_133g57-t42_1-p1;Q4DTM8;C4B63_133g59-t42_1-p1;Q4DTM9;C4B63_137g39-t42_1-p1;C4B63_6g308-t42_1-p1;C4B63_133g60-t42_1-p1;C4B63_6g312-t42_1-p1;Q4CU95;C4B63_137g34-t42_1-p1;C4B63_6g306-t42_1-p1;C4B63_6g310-t42_1-p1;C4B63_133g62-t42_1-p1;C4B63_6g314-t42_1-p1;C4B63_137g37…	C4B63_133g58	heat shock protein 70 (hsp70)	TcDm
			Q4CVR5	Tryparedoxin peroxidase, putative	TcCLB													C4B63_292g27-t42_1-p1;C4B63_292g25-t42_1-p1;C4B63_275g4-t42_1-p1;C4B63_275g8-t42_1-p1;C4B63_292g23-t42_1-p1;C4B63_292g21-t42_1-p1;C4B63_275g2-t42_1-p1;C4B63_292g20-t42_1-p1;C4B63_292g19-t42_1-p1;C4B63_138g29-t42_1-p1;C4B63_275g5-t42_1-p1;C4B63_292g24-t42_1-p1;C4B63_292g26-t42_1-p1;C4B63_275g3-t42_1-p1;C4B63_138g31-t42_1-p1;C4B63_275g7-t42_1-p1;C4B63_275g6-t42_1-p1;C4B63_292g22-t42_1-p1;C4B63_138g…	C4B63_292g27	polyubiquitin(fragment)	TcDm
			Q4CTD8	Histone H2B	TcCLB													C4B63_51g127-t42_1-p1;C4B63_333g16-t42_1-p1;C4B63_333g14-t42_1-p1;C4B63_22g172-t42_1-p1;Q4DQP2;C4B63_333g21-t42_1-p1;C4B63_463g2-t42_1-p1;C4B63_51g125-t42_1-p1;C4B63_333g12-t42_1-p1;C4B63_173g51-t42_1-p1;C4B63_279g12-t42_1-p1	C4B63_51g127	beta tubulin	TcDm
			Q4D4A0	Malate dehydrogenase (Fragment)	TcCLB													C4B63_40g107-t42_1-p1;Q4D6C5;Q4DNF1	C4B63_40g107	conserved hypothetical protein	TcDm
			Q4CNR6	ATP synthase, alpha chain, mitochondrial, putative (Fragment)	TcCLB													C4B63_58g92-t42_1-p1;C4B63_58g79-t42_1-p1;Q4CXI1;Q4CRF6;C4B63_58g99-t42_1-p1;C4B63_58g98-t42_1-p1;C4B63_58g97-t42_1-p1;C4B63_58g96-t42_1-p1;C4B63_58g95-t42_1-p1;C4B63_58g94-t42_1-p1;C4B63_58g93-t42_1-p1;C4B63_58g91-t42_1-p1;C4B63_58g90-t42_1-p1;C4B63_58g89-t42_1-p1;C4B63_58g86-t42_1-p1;C4B63_58g85-t42_1-p1;C4B63_58g109-t42_1-p1;C4B63_58g107-t42_1-p1;C4B63_58g106-t42_1-p1;C4B63_58g105-t42_1-p1;C4B…	C4B63_58g92	elongation factor 1-alpha	TcDm
			Q4D5P4	40S ribosomal protein S4	TcCLB;TcDm
			Q4DPL9	Tubulin-tyrosine ligase, putative	TcCLB;TcDm
			Q4E4L9	Peptidyl-prolyl cis-trans isomerase	TcCLB;TcDm
			Q4D5L9	Amidinotransferase	TcCLB;TcDm
			Q4CWA5	Arginine kinase, putative	TcCLB;TcDm
			Q4D3A7	Kinetoplastid membrane protein KMP-11	TcCLB;TcDm
			Q4CLA1	Tubulin alpha chain	TcCLB;TcDm
			Q4DZ98	phosphopyruvate hydratase	TcCLB;TcDm
			Q4D620	Glucose-regulated protein 78 putative	TcCLB;TcDm
			Q4E4B8	J domain-containing protein	TcCLB;TcDm
	Total	48			103			74			43			57			83
	Host	48			85			56			43			39			57
	T. cruzi	0			18			18			0			18			26
