# Supplementary material for: Trypanosoma cruzi interaction with host tissues modulate the composition of large extracellular vesicles
Source: Sci Rep. 2024 Feb 29;14:5000. doi: 10.1038/s41598-024-55302-3 (PMC10904747; doi:10.1038/s41598-024-55302-3)
Supplement: Supplementary file 3 — Supplementary Table S2. [file 41598_2024_55302_MOESM3_ESM.xlsx]

## Sheet: Resume data
	LEVs 2h
			C2C12 Ctle	%	C2C12 + CLB	%	C2C12 + Dm28c	%	Caco Ctle	%	Caco + CLB	%	Caco + Dm	%
	Nucleus		5	16.6667	10	12.1951	7	14	4	8.33333	4	4.70588	3	5.35714
	Cytoplasm		13	43.3333	37	45.122	22	44	25	52.0833	43	50.5882	29	51.7857
	Extracellular		4	13.3333	6	7.31707	4	8	6	12.5	13	15.2941	12	21.4286
	Mitochondrion		1	3.33333	10	12.1951	6	12	2	4.16667	3	3.52941	1	1.78571
	Cell membrane		0	0	4	4.87805	1	2	2	4.16667	6	7.05882	2	3.57143
	Endoplasmic reticulum		1	3.33333	5	6.09756	4	8	1	2.08333	2	2.35294	1	1.78571
	Chloroplast		0	0	0	0	0	0	0	0	0	0	0	0
	Golgi apparatus		0	0	0	0	0	0	0	0	0	0	0	0
	Lysosome/Vacuole		0	0	0	0	0	0	1	2.08333	1	1.17647	1	1.78571
	Peroxisome		0	0	0	0	0	0	0	0	0	0	0	0
	Cytoplasm|Nucleus		5	16.6667	7	8.53659	5	10	3	6.25	8	9.41176	4	7.14286
	Cytoplasm|Cell membrane		1	3.33333	1	1.21951	0	0	2	4.16667	1	1.17647	1	1.78571
	Cytoplasm|Lysosome/Vacuole		0	0	1	1.21951	0	0	0	0	0	0	0	0
	Endoplasmic reticulum|Lysosome/Vacuole		0	0	1	1.21951	1	2	1	2.08333	1	1.17647	0	0
	Cytoplasm|Extracellular		0	0	0	0	0	0	1	2.08333	2	2.35294	2	3.57143
	Extracellular|Endoplasmic reticulum		0	0	0	0	0	0	0	0	1	1.17647	0	0
	Total		30	100	82	100	50	100	48	100	85	100	56	100
	LEVs 24 h
			C2C12 Ctle	%	C2C12 + CLB	%	C2C12 + Dm28c	%	Caco Ctle	%	Caco + CLB	%	Caco + Dm	%
	Nucleus		3	12.5	1	4.34783	1	4.16667	0	0	1	2.5641	3	5.26316
	Cytoplasm		12	50	12	52.1739	14	58.3333	20	46.5116	19	48.7179	27	47.3684
	Extracellular		3	12.5	4	17.3913	2	8.33333	12	27.907	10	25.641	13	22.807
	Mitochondrion		0	0	0	0	0	0	0	0	0	0	0	0
	Cell membrane		0	0	0	0	0	0	2	4.65116	2	5.12821	2	3.50877
	Endoplasmic reticulum		1	4.16667	1	4.34783	1	4.16667	0	0	0	0	1	1.75439
	Chloroplast		0	0	0	0	0	0	0	0	0	0	0	0
	Golgi apparatus		0	0	0	0	0	0	0	0	0	0	0	0
	Lysosome/Vacuole		0	0	0	0	0	0	0	0	0	0	1	1.75439
	Peroxisome		0	0	0	0	0	0	0	0	0	0	0	0
	Cytoplasm|Nucleus		5	20.8333	5	21.7391	5	20.8333	6	13.9535	5	12.8205	6	10.5263
	Cytoplasm|Cell membrane		0	0	0	0	1	4.16667	1	2.32558	0	0	2	3.50877
	Cytoplasm|Lysosome/Vacuole		0	0	0	0	0	0	0	0	0	0	0	0
	Endoplasmic reticulum|Lysosome/Vacuole		0	0	0	0	0	0	0	0	0	0	0	0
	Cytoplasm|Extracellular		0	0	0	0	0	0	2	4.65116	2	5.12821	2	3.50877
	Extracellular|Endoplasmic reticulum		0	0	0	0	0	0	0	0	0	0	0	0
	Total		24	100	23	100	24	100	43	100	39	100	57	100

## Sheet: C2C12 Ctl (2h)
Protein_ID	Localizations	Signals	Cytoplasm	Nucleus	Extracellular	Cell membrane	Mitochondrion	Plastid	Endoplasmic reticulum	Lysosome/Vacuole	Golgi apparatus	Peroxisome
tr_Q3UHL6_Q3UHL6_MOUSE	Extracellular	Signal peptide	0.21389999985694885	0.09019999951124191	0.8927000164985657	0.3271999955177307	0.050700001418590546	0.015200000256299973	0.13660000264644623	0.21170000731945038	0.1964000016450882	0.017100000753998756
tr_A0A0A6YW67_A0A0A6YW67_MOUSE	Cytoplasm|Nucleus		0.4832000136375427	0.6202999949455261	0.36000001430511475	0.14489999413490295	0.059300001710653305	0.03590000048279762	0.35589998960494995	0.1843000054359436	0.15600000321865082	0.031599998474121094
sp_C0HKE1_H2A1B_MOUSE	Nucleus	Nuclear localization signal	0.44690001010894775	0.6488000154495239	0.22059999406337738	0.12120000272989273	0.13660000264644623	0.07930000126361847	0.14000000059604645	0.12030000239610672	0.16419999301433563	0.003800000064074993
tr_E0CZ27_E0CZ27_MOUSE	Nucleus		0.3370000123977661	0.6786999702453613	0.2957000136375427	0.10239999741315842	0.1046999990940094	0.26510000228881836	0.09679999947547913	0.043800000101327896	0.05810000002384186	0.05860000103712082
tr_A0A2I3BQ03_A0A2I3BQ03_MOUSE	Cytoplasm	Nuclear export signal	0.6919999718666077	0.4602999985218048	0.2809000015258789	0.14190000295639038	0.42160001397132874	0.015699999406933784	0.08760000020265579	0.3021000027656555	0.51419997215271	0.19830000400543213
tr_A6ZI44_A6ZI44_MOUSE	Cytoplasm		0.7630000114440918	0.2304999977350235	0.3889000117778778	0.3174000084400177	0.4844000041484833	0.035599999129772186	0.2515000104904175	0.16580000519752502	0.33570000529289246	0.06069999933242798
tr_E9PZ16_E9PZ16_MOUSE	Extracellular	Signal peptide	0.24869999289512634	0.11620000004768372	0.8264999985694885	0.3797000050544739	0.06610000133514404	0.005400000140070915	0.18320000171661377	0.3668999969959259	0.26899999380111694	0.012000000104308128
tr_B8JKK2_B8JKK2_MOUSE	Cytoplasm	Nuclear localization signal	0.5013999938964844	0.37310001254081726	0.1875	0.1371999979019165	0.21819999814033508	0.06440000236034393	0.36090001463890076	0.0551999993622303	0.15389999747276306	0.007400000002235174
tr_D3YZ06_D3YZ06_MOUSE	Cytoplasm		0.4927999973297119	0.2809999883174896	0.3792000114917755	0.14970000088214874	0.37860000133514404	0.012199999764561653	0.148499995470047	0.32260000705718994	0.13609999418258667	0.032999999821186066
sp_P05213_TBA1B_MOUSE	Cytoplasm	Nuclear export signal	0.7592999935150146	0.42489999532699585	0.12210000306367874	0.3005000054836273	0.23240000009536743	0.04610000178217888	0.08489999920129776	0.20250000059604645	0.15160000324249268	0.1324000060558319
sp_P07356_ANXA2_MOUSE	Cytoplasm	Nuclear export signal	0.6725999712944031	0.42750000953674316	0.475600004196167	0.5087000131607056	0.1347000002861023	0.008299999870359898	0.18719999492168427	0.43380001187324524	0.302700012922287	0.06019999831914902
sp_P08249_MDHM_MOUSE	Mitochondrion	Mitochondrial transit peptide	0.2362000048160553	0.07880000025033951	0.024800000712275505	0.2101999968290329	0.916100025177002	0.006800000090152025	0.05719999969005585	0.04390000179409981	0.04820000007748604	0.031599998474121094
sp_P10126_EF1A1_MOUSE	Cytoplasm|Nucleus	Nuclear localization signal	0.7261999845504761	0.5041999816894531	0.13519999384880066	0.28850001096725464	0.16269999742507935	0.14399999380111694	0.13289999961853027	0.11680000275373459	0.22169999778270721	0.04529999941587448
tr_Q8CBB6_Q8CBB6_MOUSE	Nucleus	Nuclear localization signal	0.4316999912261963	0.7681000232696533	0.2313999980688095	0.2485000044107437	0.20679999887943268	0.026399999856948853	0.13570000231266022	0.06310000270605087	0.12790000438690186	0.0010000000474974513
sp_P17182_ENOA_MOUSE	Cytoplasm		0.8492000102996826	0.35100001096725464	0.14239999651908875	0.19779999554157257	0.2734000086784363	0.03539999946951866	0.1421000063419342	0.13819999992847443	0.18649999797344208	0.29350000619888306
sp_P17742_PPIA_MOUSE	Cytoplasm		0.6980999708175659	0.3508000075817108	0.3869999945163727	0.40049999952316284	0.2362000048160553	0.06440000236034393	0.133200004696846	0.07699999958276749	0.08900000154972076	0.2969000041484833
sp_P19246_NFH_MOUSE	Cytoplasm	Nuclear localization signal|Nuclear export signal	0.7602999806404114	0.3253999948501587	0.12839999794960022	0.2858000099658966	0.18629999458789825	0.003100000089034438	0.09380000084638596	0.16200000047683716	0.36309999227523804	0.010200000368058681
sp_P19324_SERPH_MOUSE	Extracellular	Signal peptide	0.13899999856948853	0.05719999969005585	0.8518999814987183	0.2646999955177307	0.16040000319480896	0.0038999998942017555	0.5845999717712402	0.5109000205993652	0.3046000003814697	0.008100000210106373
sp_P26041_MOES_MOUSE	Cytoplasm	Nuclear export signal	0.6424999833106995	0.38760000467300415	0.02500000037252903	0.49140000343322754	0.15060000121593475	0.009800000116229057	0.13830000162124634	0.24650000035762787	0.39149999618530273	0.009800000116229057
sp_P27773_PDIA3_MOUSE	Endoplasmic reticulum	Signal peptide	0.15070000290870667	0.18520000576972961	0.30300000309944153	0.1932000070810318	0.08820000290870667	0.017500000074505806	0.8991000056266785	0.36340001225471497	0.21529999375343323	0.019999999552965164
sp_P48036_ANXA5_MOUSE	Cytoplasm	Nuclear export signal	0.7541000247001648	0.3736000061035156	0.2574999928474426	0.40790000557899475	0.1242000013589859	0.016300000250339508	0.3779999911785126	0.5333999991416931	0.2434999942779541	0.08079999685287476
sp_P52480_KPYM_MOUSE	Cytoplasm	Nuclear localization signal|Nuclear export signal	0.7444000244140625	0.4180999994277954	0.0803999975323677	0.4027000069618225	0.23090000450611115	0.05040000006556511	0.08219999819993973	0.19059999287128448	0.16910000145435333	0.023399999365210533
sp_P63260_ACTG_MOUSE	Cytoplasm|Nucleus	Nuclear export signal	0.6518999934196472	0.544700026512146	0.15889999270439148	0.2892000079154968	0.10270000249147415	0.06350000202655792	0.07020000368356705	0.13779999315738678	0.16949999332427979	0.250900000333786
sp_P62806_H4_MOUSE	Nucleus	Nuclear localization signal	0.310699999332428	0.7889000177383423	0.11590000241994858	0.29089999198913574	0.09700000286102295	0.18490000069141388	0.13050000369548798	0.06289999932050705	0.13830000162124634	0.0024999999441206455
tr_Q504P4_Q504P4_MOUSE	Cytoplasm	Nuclear export signal	0.7663999795913696	0.35600000619888306	0.38499999046325684	0.33239999413490295	0.17880000174045563	0.022700000554323196	0.13750000298023224	0.2712000012397766	0.25769999623298645	0.10849999636411667
sp_P68134_ACTS_MOUSE	Cytoplasm|Nucleus	Nuclear export signal	0.6556000113487244	0.5407999753952026	0.14100000262260437	0.31119999289512634	0.11550000309944153	0.05530000105500221	0.07919999957084656	0.12020000070333481	0.20090000331401825	0.29490000009536743
sp_Q02257_PLAK_MOUSE	Cytoplasm|Nucleus	Nuclear localization signal|Nuclear export signal	0.6144000291824341	0.6650000214576721	0.02019999921321869	0.5182999968528748	0.10019999742507935	0.00800000037997961	0.06960000097751617	0.0778999999165535	0.14560000598430634	0.046300001442432404
sp_Q64523_H2A2C_MOUSE	Nucleus	Nuclear localization signal	0.45089998841285706	0.7024999856948853	0.18029999732971191	0.12720000743865967	0.13750000298023224	0.052000001072883606	0.15080000460147858	0.13500000536441803	0.1492999941110611	0.003700000001117587
tr_Q9CPN9_Q9CPN9_MOUSE	Extracellular	Signal peptide	0.16300000250339508	0.06159999966621399	0.9365000128746033	0.05770000070333481	0.05050000175833702	0.0010999999940395355	0.07689999788999557	0.15639999508857727	0.05810000002384186	0.0007999999797903001
tr_S4R243_S4R243_MOUSE	Cytoplasm|Cell membrane	Nuclear localization signal	0.5812000036239624	0.45820000767707825	0.04690000042319298	0.5720000267028809	0.09139999747276306	0.024000000208616257	0.1460999995470047	0.5511999726295471	0.2143000066280365	0.0026000000070780516

## Sheet: C2C12 + CLB (2h)
Protein_ID	Localizations	Signals	Cytoplasm	Nucleus	Extracellular	Cell membrane	Mitochondrion	Plastid	Endoplasmic reticulum	Lysosome/Vacuole	Golgi apparatus	Peroxisome
tr_A0A087WNS0_A0A087WNS0_MOUSE	Cytoplasm		0.5450999736785889	0.44920000433921814	0.07280000299215317	0.04919999837875366	0.21690000593662262	0.08420000225305557	0.14090000092983246	0.07940000295639038	0.10159999877214432	0.01080000028014183
tr_Q3UHL6_Q3UHL6_MOUSE	Extracellular	Signal peptide	0.21389999985694885	0.09019999951124191	0.8927000164985657	0.3271999955177307	0.050700001418590546	0.015200000256299973	0.13660000264644623	0.21170000731945038	0.1964000016450882	0.017100000753998756
tr_A0A0A0MQF6_A0A0A0MQF6_MOUSE	Cytoplasm		0.6941999793052673	0.3774000108242035	0.25369998812675476	0.12020000070333481	0.48410001397132874	0.018799999728798866	0.21359999477863312	0.13680000603199005	0.2167000025510788	0.1736000031232834
tr_A0A0A6YW67_A0A0A6YW67_MOUSE	Cytoplasm|Nucleus		0.4832000136375427	0.6202999949455261	0.36000001430511475	0.14489999413490295	0.059300001710653305	0.03590000048279762	0.35589998960494995	0.1843000054359436	0.15600000321865082	0.031599998474121094
tr_A0A0A6YWC8_A0A0A6YWC8_MOUSE	Cytoplasm	Nuclear localization signal	0.7325000166893005	0.2806999981403351	0.10530000180006027	0.27160000801086426	0.2160000056028366	0.013500000350177288	0.053599998354911804	0.10679999738931656	0.3476000130176544	0.014399999752640724
tr_D3YYN7_D3YYN7_MOUSE	Cell membrane	Transmembrane domain	0.24310000240802765	0.09709999710321426	0.01720000058412552	0.843500018119812	0.19529999792575836	0.005200000014156103	0.4733000099658966	0.46050000190734863	0.42410001158714294	0.01679999940097332
sp_C0HKE1_H2A1B_MOUSE	Nucleus	Nuclear localization signal	0.44690001010894775	0.6488000154495239	0.22059999406337738	0.12120000272989273	0.13660000264644623	0.07930000126361847	0.14000000059604645	0.12030000239610672	0.16419999301433563	0.003800000064074993
tr_A0A0R4J0Z1_A0A0R4J0Z1_MOUSE	Endoplasmic reticulum	Signal peptide	0.16040000319480896	0.12690000236034393	0.3012000024318695	0.26829999685287476	0.041099999099969864	0.02669999934732914	0.8849999904632568	0.4875999987125397	0.40619999170303345	0.24220000207424164
tr_A0A0U1RNQ6_A0A0U1RNQ6_MOUSE	Cytoplasm	Nuclear export signal	0.8345999717712402	0.25220000743865967	0.15109999477863312	0.15029999613761902	0.27970001101493835	0.40709999203681946	0.11190000176429749	0.14730000495910645	0.17470000684261322	0.35499998927116394
tr_A0A140T8W1_A0A140T8W1_MOUSE	Extracellular	Signal peptide	0.2379000037908554	0.08780000358819962	0.8287000060081482	0.28110000491142273	0.07209999859333038	0.005799999926239252	0.24469999969005585	0.16099999845027924	0.18780000507831573	0.007000000216066837
tr_A0A1B0GSR9_A0A1B0GSR9_MOUSE	Cytoplasm		0.822700023651123	0.22190000116825104	0.06849999725818634	0.20090000331401825	0.18440000712871552	0.004999999888241291	0.11490000039339066	0.08309999853372574	0.17110000550746918	0.12110000103712082
tr_A0A1W2P6G5_A0A1W2P6G5_MOUSE	Cytoplasm	Nuclear export signal	0.7379999756813049	0.412200003862381	0.09950000047683716	0.17980000376701355	0.2513999938964844	0.03280000016093254	0.5303000211715698	0.1307000070810318	0.3458999991416931	0.048700001090765
tr_E0CZ27_E0CZ27_MOUSE	Nucleus		0.3370000123977661	0.6786999702453613	0.2957000136375427	0.10239999741315842	0.1046999990940094	0.26510000228881836	0.09679999947547913	0.043800000101327896	0.05810000002384186	0.05860000103712082
tr_S4R1N6_S4R1N6_MOUSE	Cytoplasm		0.6725999712944031	0.44440001249313354	0.05480000004172325	0.030500000342726707	0.5950999855995178	0.041999999433755875	0.11840000003576279	0.05350000038743019	0.10100000351667404	0.011699999682605267
tr_A0A2I3BQ03_A0A2I3BQ03_MOUSE	Cytoplasm	Nuclear export signal	0.6919999718666077	0.4602999985218048	0.2809000015258789	0.14190000295639038	0.42160001397132874	0.015699999406933784	0.08760000020265579	0.3021000027656555	0.51419997215271	0.19830000400543213
tr_A0A3B2WBF0_A0A3B2WBF0_MOUSE	Mitochondrion	Mitochondrial transit peptide	0.15119999647140503	0.14720000326633453	0.048900000751018524	0.08649999648332596	0.9100000262260437	0.00019999999494757503	0.0640999972820282	0.0851999968290329	0.05139999836683273	0.00860000029206276
tr_A0A494BBD8_A0A494BBD8_MOUSE	Cytoplasm		0.628000020980835	0.3544999957084656	0.397599995136261	0.4596000015735626	0.26489999890327454	0.012199999764561653	0.11680000275373459	0.46810001134872437	0.2070000022649765	0.15119999647140503
tr_A2A610_A2A610_MOUSE	Cell membrane		0.36570000648498535	0.16689999401569366	0.07569999992847443	0.8112999796867371	0.13590000569820404	0.010599999688565731	0.04149999842047691	0.3781999945640564	0.4465999901294708	0.0020000000949949026
tr_G3UZ71_G3UZ71_MOUSE	Nucleus	Nuclear localization signal	0.2387000024318695	0.9434999823570251	0.07760000228881836	0.066600002348423	0.07890000194311142	0.005200000014156103	0.03350000083446503	0.07209999859333038	0.05090000107884407	0.011599999852478504
tr_A6ZI44_A6ZI44_MOUSE	Cytoplasm		0.7630000114440918	0.2304999977350235	0.3889000117778778	0.3174000084400177	0.4844000041484833	0.035599999129772186	0.2515000104904175	0.16580000519752502	0.33570000529289246	0.06069999933242798
tr_B1AXW3_B1AXW3_MOUSE	Cytoplasm	Nuclear localization signal	0.7649000287055969	0.37860000133514404	0.13779999315738678	0.16060000658035278	0.3158000111579895	0.10530000180006027	0.11400000005960464	0.16419999301433563	0.10909999907016754	0.11379999667406082
tr_B1AXW5_B1AXW5_MOUSE	Cytoplasm		0.7311999797821045	0.3756999969482422	0.093299999833107	0.2076999992132187	0.382999986410141	0.008299999870359898	0.2150000035762787	0.29170000553131104	0.08309999853372574	0.22499999403953552
tr_E9PZ16_E9PZ16_MOUSE	Extracellular	Signal peptide	0.24869999289512634	0.11620000004768372	0.8264999985694885	0.3797000050544739	0.06610000133514404	0.005400000140070915	0.18320000171661377	0.3668999969959259	0.26899999380111694	0.012000000104308128
tr_B8JKK2_B8JKK2_MOUSE	Cytoplasm	Nuclear localization signal	0.5013999938964844	0.37310001254081726	0.1875	0.1371999979019165	0.21819999814033508	0.06440000236034393	0.36090001463890076	0.0551999993622303	0.15389999747276306	0.007400000002235174
tr_D3YUF7_D3YUF7_MOUSE	Cytoplasm|Nucleus	Nuclear localization signal	0.7232999801635742	0.5192000269889832	0.14509999752044678	0.2102999985218048	0.12039999663829803	0.004100000020116568	0.03799999877810478	0.1136000007390976	0.20479999482631683	0.01549999974668026
tr_H3BLF7_H3BLF7_MOUSE	Nucleus		0.31290000677108765	0.44029998779296875	0.10840000212192535	0.28850001096725464	0.09730000048875809	0.0017000000225380063	0.07450000196695328	0.12610000371932983	0.2567000091075897	0.013199999928474426
tr_D3Z494_D3Z494_MOUSE	Cytoplasm		0.7857999801635742	0.24490000307559967	0.21439999341964722	0.17000000178813934	0.3499999940395355	0.10010000318288803	0.1876000016927719	0.21960000693798065	0.16130000352859497	0.06199999898672104
tr_D3Z6F5_D3Z6F5_MOUSE	Cytoplasm		0.478300005197525	0.40149998664855957	0.1088000014424324	0.10419999808073044	0.2370000034570694	0.04100000113248825	0.19169999659061432	0.23029999434947968	0.20669999718666077	0.20749999582767487
tr_F7BHM1_F7BHM1_MOUSE	Cytoplasm	Nuclear localization signal	0.7001000046730042	0.47189998626708984	0.08879999816417694	0.10530000180006027	0.2554999887943268	0.0035000001080334187	0.20469999313354492	0.11620000004768372	0.4449000060558319	0.02930000051856041
tr_F8WIT2_F8WIT2_MOUSE	Cytoplasm		0.5374000072479248	0.41290000081062317	0.1956000030040741	0.36500000953674316	0.15109999477863312	0.015300000086426735	0.18549999594688416	0.439300000667572	0.1906999945640564	0.11180000007152557
tr_G3UYU4_G3UYU4_MOUSE	Cell membrane		0.28859999775886536	0.14259999990463257	0.09290000051259995	0.6141999959945679	0.4309999942779541	0.004699999932199717	0.18289999663829803	0.4530999958515167	0.37790000438690186	0.1476999968290329
tr_G5E902_G5E902_MOUSE	Mitochondrion	Mitochondrial transit peptide	0.2361000031232834	0.11569999903440475	0.06620000302791595	0.23999999463558197	0.7365000247955322	0.021900000050663948	0.376800000667572	0.08720000088214874	0.16359999775886536	0.193900004029274
sp_P05202_AATM_MOUSE	Mitochondrion	Mitochondrial transit peptide	0.22599999606609344	0.14419999718666077	0.053700000047683716	0.2468000054359436	0.911300003528595	0.002099999925121665	0.06880000233650208	0.1080000028014183	0.08649999648332596	0.023800000548362732
sp_P05213_TBA1B_MOUSE	Cytoplasm	Nuclear export signal	0.7592999935150146	0.42489999532699585	0.12210000306367874	0.3005000054836273	0.23240000009536743	0.04610000178217888	0.08489999920129776	0.20250000059604645	0.15160000324249268	0.1324000060558319
sp_P07356_ANXA2_MOUSE	Cytoplasm	Nuclear export signal	0.6725999712944031	0.42750000953674316	0.475600004196167	0.5087000131607056	0.1347000002861023	0.008299999870359898	0.18719999492168427	0.43380001187324524	0.302700012922287	0.06019999831914902
sp_P08113_ENPL_MOUSE	Endoplasmic reticulum|Lysosome/Vacuole	Signal peptide	0.22779999673366547	0.10499999672174454	0.2824999988079071	0.20589999854564667	0.12219999730587006	0.007699999958276749	0.9057000279426575	0.5999000072479248	0.5074999928474426	0.06040000170469284
sp_P08249_MDHM_MOUSE	Mitochondrion	Mitochondrial transit peptide	0.2362000048160553	0.07880000025033951	0.024800000712275505	0.2101999968290329	0.916100025177002	0.006800000090152025	0.05719999969005585	0.04390000179409981	0.04820000007748604	0.031599998474121094
sp_P09103_PDIA1_MOUSE	Endoplasmic reticulum	Signal peptide	0.25110000371932983	0.18690000474452972	0.3684999942779541	0.22429999709129333	0.11640000343322754	0.003700000001117587	0.8676999807357788	0.43479999899864197	0.3411000072956085	0.019999999552965164
sp_P09405_NUCL_MOUSE	Nucleus	Nuclear localization signal	0.29809999465942383	0.7131999731063843	0.24289999902248383	0.11460000276565552	0.050200000405311584	0.0203000009059906	0.11840000003576279	0.03840000182390213	0.051899999380111694	0.00019999999494757503
tr_S4R2M7_S4R2M7_MOUSE	Cytoplasm	Nuclear localization signal	0.7472000122070312	0.35370001196861267	0.133200004696846	0.14090000092983246	0.3970000147819519	0.053300000727176666	0.056299999356269836	0.07339999824762344	0.053599998354911804	0.17679999768733978
sp_P10126_EF1A1_MOUSE	Cytoplasm|Nucleus	Nuclear localization signal	0.7261999845504761	0.5041999816894531	0.13519999384880066	0.28850001096725464	0.16269999742507935	0.14399999380111694	0.13289999961853027	0.11680000275373459	0.22169999778270721	0.04529999941587448
tr_Q8CBB6_Q8CBB6_MOUSE	Nucleus	Nuclear localization signal	0.4316999912261963	0.7681000232696533	0.2313999980688095	0.2485000044107437	0.20679999887943268	0.026399999856948853	0.13570000231266022	0.06310000270605087	0.12790000438690186	0.0010000000474974513
sp_P11499_HS90B_MOUSE	Cytoplasm	Nuclear export signal	0.7069000005722046	0.3273000121116638	0.19349999725818634	0.30970001220703125	0.15680000185966492	0.016699999570846558	0.1996999979019165	0.22840000689029694	0.36399999260902405	0.042100001126527786
sp_P14211_CALR_MOUSE	Endoplasmic reticulum	Signal peptide	0.24269999563694	0.1615000069141388	0.38659998774528503	0.1941000074148178	0.1387999951839447	0.004800000227987766	0.8866999745368958	0.48330000042915344	0.3375999927520752	0.017100000753998756
sp_P15864_H12_MOUSE	Nucleus	Nuclear localization signal	0.4228000044822693	0.6898999810218811	0.3508000075817108	0.22110000252723694	0.10779999941587448	0.01860000006854534	0.11110000312328339	0.061400000005960464	0.12430000305175781	0.0007999999797903001
sp_P17182_ENOA_MOUSE	Cytoplasm		0.8492000102996826	0.35100001096725464	0.14239999651908875	0.19779999554157257	0.2734000086784363	0.03539999946951866	0.1421000063419342	0.13819999992847443	0.18649999797344208	0.29350000619888306
sp_P17809_GTR1_MOUSE	Cell membrane	Transmembrane domain	0.1518000066280365	0.05939999967813492	0.06129999831318855	0.8371999859809875	0.21400000154972076	0.004800000227987766	0.23340000212192535	0.3831999897956848	0.38440001010894775	0.05719999969005585
sp_P17897_LYZ1_MOUSE	Extracellular	Signal peptide	0.09570000320672989	0.04699999839067459	0.9674999713897705	0.10679999738931656	0.10249999910593033	0.002400000113993883	0.23070000112056732	0.27250000834465027	0.07180000096559525	0.0007999999797903001
sp_P19246_NFH_MOUSE	Cytoplasm	Nuclear localization signal|Nuclear export signal	0.7602999806404114	0.3253999948501587	0.12839999794960022	0.2858000099658966	0.18629999458789825	0.003100000089034438	0.09380000084638596	0.16200000047683716	0.36309999227523804	0.010200000368058681
sp_P19324_SERPH_MOUSE	Extracellular	Signal peptide	0.13899999856948853	0.05719999969005585	0.8518999814987183	0.2646999955177307	0.16040000319480896	0.0038999998942017555	0.5845999717712402	0.5109000205993652	0.3046000003814697	0.008100000210106373
sp_P20029_BIP_MOUSE	Endoplasmic reticulum	Signal peptide	0.21770000457763672	0.14790000021457672	0.3898000121116638	0.13490000367164612	0.15060000121593475	0.013000000268220901	0.8827999830245972	0.5360000133514404	0.26759999990463257	0.08619999885559082
sp_P26041_MOES_MOUSE	Cytoplasm	Nuclear export signal	0.6424999833106995	0.38760000467300415	0.02500000037252903	0.49140000343322754	0.15060000121593475	0.009800000116229057	0.13830000162124634	0.24650000035762787	0.39149999618530273	0.009800000116229057
sp_P27773_PDIA3_MOUSE	Endoplasmic reticulum	Signal peptide	0.15070000290870667	0.18520000576972961	0.30300000309944153	0.1932000070810318	0.08820000290870667	0.017500000074505806	0.8991000056266785	0.36340001225471497	0.21529999375343323	0.019999999552965164
sp_Q80WS3_FBLL1_MOUSE	Cytoplasm	Nuclear localization signal	0.7896999716758728	0.45419999957084656	0.03290000185370445	0.11089999973773956	0.13249999284744263	0.027000000700354576	0.36039999127388	0.030899999663233757	0.12210000306367874	0.0017000000225380063
sp_P38647_GRP75_MOUSE	Mitochondrion	Mitochondrial transit peptide	0.1054999977350235	0.15620000660419464	0.016300000250339508	0.12020000070333481	0.8497999906539917	0.08340000361204147	0.13609999418258667	0.07660000026226044	0.04270000010728836	0.20399999618530273
sp_P45376_ALDR_MOUSE	Cytoplasm		0.8288000226020813	0.2897999882698059	0.1046999990940094	0.1469999998807907	0.37040001153945923	0.15889999270439148	0.1468999981880188	0.3353999853134155	0.12099999934434891	0.2313999980688095
sp_P47962_RL5_MOUSE	Cytoplasm	Nuclear localization signal	0.6053000092506409	0.42739999294281006	0.05640000104904175	0.08500000089406967	0.15850000083446503	0.03550000116229057	0.18709999322891235	0.15520000457763672	0.24230000376701355	0.0034000000450760126
sp_P48036_ANXA5_MOUSE	Cytoplasm	Nuclear export signal	0.7541000247001648	0.3736000061035156	0.2574999928474426	0.40790000557899475	0.1242000013589859	0.016300000250339508	0.3779999911785126	0.5333999991416931	0.2434999942779541	0.08079999685287476
sp_P51881_ADT2_MOUSE	Mitochondrion	Transmembrane domain	0.19269999861717224	0.09740000218153	0.09030000120401382	0.46129998564720154	0.8532000184059143	0.04490000009536743	0.17710000276565552	0.10639999806880951	0.20489999651908875	0.1542000025510788
sp_P52480_KPYM_MOUSE	Cytoplasm	Nuclear localization signal|Nuclear export signal	0.7444000244140625	0.4180999994277954	0.0803999975323677	0.4027000069618225	0.23090000450611115	0.05040000006556511	0.08219999819993973	0.19059999287128448	0.16910000145435333	0.023399999365210533
sp_P56394_COX17_MOUSE	Cytoplasm	Peroxisomal targeting signal	0.4672999978065491	0.25369998812675476	0.10750000178813934	0.07000000029802322	0.4607999920845032	0.11479999870061874	0.2924000024795532	0.08579999953508377	0.21649999916553497	0.12549999356269836
sp_P56480_ATPB_MOUSE	Mitochondrion	Mitochondrial transit peptide	0.12710000574588776	0.12030000239610672	0.018400000408291817	0.11379999667406082	0.8694000244140625	0.019300000742077827	0.11659999936819077	0.09239999949932098	0.13289999961853027	0.155799999833107
sp_P63260_ACTG_MOUSE	Cytoplasm|Nucleus	Nuclear export signal	0.6518999934196472	0.544700026512146	0.15889999270439148	0.2892000079154968	0.10270000249147415	0.06350000202655792	0.07020000368356705	0.13779999315738678	0.16949999332427979	0.250900000333786
sp_P60843_IF4A1_MOUSE	Cytoplasm|Nucleus	Nuclear export signal	0.6348999738693237	0.6412000060081482	0.0754999965429306	0.2395000010728836	0.11330000311136246	0.022199999541044235	0.06480000168085098	0.07440000027418137	0.11299999803304672	0.032099999487400055
sp_P61358_RL27_MOUSE	Cytoplasm		0.5550000071525574	0.3116999864578247	0.08579999953508377	0.08810000121593475	0.19619999825954437	0.08709999918937683	0.3181999921798706	0.07810000330209732	0.25440001487731934	0.1103999987244606
sp_P62702_RS4X_MOUSE	Cytoplasm	Nuclear localization signal	0.5701000094413757	0.3912999927997589	0.07620000094175339	0.10379999876022339	0.2467000037431717	0.016300000250339508	0.38929998874664307	0.09380000084638596	0.17239999771118164	0.005900000222027302
sp_P62806_H4_MOUSE	Nucleus	Nuclear localization signal	0.310699999332428	0.7889000177383423	0.11590000241994858	0.29089999198913574	0.09700000286102295	0.18490000069141388	0.13050000369548798	0.06289999932050705	0.13830000162124634	0.0024999999441206455
sp_P62918_RL8_MOUSE	Cytoplasm	Nuclear localization signal	0.614799976348877	0.45739999413490295	0.06279999762773514	0.09799999743700027	0.311599999666214	0.053199999034404755	0.2777999937534332	0.164000004529953	0.12700000405311584	0.006000000052154064
tr_Q504P4_Q504P4_MOUSE	Cytoplasm	Nuclear export signal	0.7663999795913696	0.35600000619888306	0.38499999046325684	0.33239999413490295	0.17880000174045563	0.022700000554323196	0.13750000298023224	0.2712000012397766	0.25769999623298645	0.10849999636411667
sp_P63038_CH60_MOUSE	Mitochondrion	Mitochondrial transit peptide	0.12839999794960022	0.12919999659061432	0.03269999846816063	0.15399999916553497	0.8560000061988831	0.004100000020116568	0.08309999853372574	0.06719999760389328	0.0908999964594841	0.0203000009059906
tr_Q5SQG5_Q5SQG5_MOUSE	Mitochondrion	Transmembrane domain	0.25110000371932983	0.06530000269412994	0.13099999725818634	0.066600002348423	0.8543000221252441	0.06109999865293503	0.3221000134944916	0.17190000414848328	0.36820000410079956	0.03350000083446503
sp_P68134_ACTS_MOUSE	Cytoplasm|Nucleus	Nuclear export signal	0.6556000113487244	0.5407999753952026	0.14100000262260437	0.31119999289512634	0.11550000309944153	0.05530000105500221	0.07919999957084656	0.12020000070333481	0.20090000331401825	0.29490000009536743
sp_P99024_TBB5_MOUSE	Cytoplasm		0.6837999820709229	0.3294999897480011	0.19660000503063202	0.2721000015735626	0.17389999330043793	0.07460000365972519	0.0738999992609024	0.18629999458789825	0.163100004196167	0.0771000012755394
sp_Q02257_PLAK_MOUSE	Cytoplasm|Nucleus	Nuclear localization signal|Nuclear export signal	0.6144000291824341	0.6650000214576721	0.02019999921321869	0.5182999968528748	0.10019999742507935	0.00800000037997961	0.06960000097751617	0.0778999999165535	0.14560000598430634	0.046300001442432404
sp_Q68FD5_CLH1_MOUSE	Cytoplasm		0.5065000057220459	0.31859999895095825	0.047600001096725464	0.32190001010894775	0.10119999945163727	0.014100000262260437	0.28949999809265137	0.3294999897480011	0.4174000024795532	0.016499999910593033
sp_Q64523_H2A2C_MOUSE	Nucleus	Nuclear localization signal	0.45089998841285706	0.7024999856948853	0.18029999732971191	0.12720000743865967	0.13750000298023224	0.052000001072883606	0.15080000460147858	0.13500000536441803	0.1492999941110611	0.003700000001117587
sp_Q8VDD5_MYH9_MOUSE	Cytoplasm	Nuclear localization signal|Nuclear export signal	0.7271999716758728	0.3052000105381012	0.05270000174641609	0.39959999918937683	0.1703999936580658	0.01080000028014183	0.04830000177025795	0.1412000060081482	0.2387000024318695	0.04450000077486038
sp_Q8VEK3_HNRPU_MOUSE	Nucleus	Nuclear localization signal	0.4666999876499176	0.863099992275238	0.05400000140070915	0.094200000166893	0.04659999907016754	0.009800000116229057	0.2540999948978424	0.023600000888109207	0.045499999076128006	0.0006000000284984708
tr_Q9CPN9_Q9CPN9_MOUSE	Extracellular	Signal peptide	0.16300000250339508	0.06159999966621399	0.9365000128746033	0.05770000070333481	0.05050000175833702	0.0010999999940395355	0.07689999788999557	0.15639999508857727	0.05810000002384186	0.0007999999797903001
sp_Q9CZN7_GLYM_MOUSE	Mitochondrion	Mitochondrial transit peptide	0.2554999887943268	0.17389999330043793	0.03240000084042549	0.1436000019311905	0.9246000051498413	0.002099999925121665	0.10530000180006027	0.13349999487400055	0.1062999963760376	0.01720000058412552
sp_Q9WU78_PDC6I_MOUSE	Cytoplasm|Lysosome/Vacuole	Nuclear export signal	0.6280999779701233	0.26930001378059387	0.2685999870300293	0.3319999873638153	0.28780001401901245	0.008700000122189522	0.22179999947547913	0.7457000017166138	0.5422000288963318	0.039799999445676804
tr_S4R243_S4R243_MOUSE	Cytoplasm|Cell membrane	Nuclear localization signal	0.5812000036239624	0.45820000767707825	0.04690000042319298	0.5720000267028809	0.09139999747276306	0.024000000208616257	0.1460999995470047	0.5511999726295471	0.2143000066280365	0.0026000000070780516

## Sheet: C2C12 + Dm28c (2h)
Protein_ID	Localizations	Signals	Cytoplasm	Nucleus	Extracellular	Cell membrane	Mitochondrion	Plastid	Endoplasmic reticulum	Lysosome/Vacuole	Golgi apparatus	Peroxisome
tr_Q3UHL6_Q3UHL6_MOUSE	Extracellular	Signal peptide	0.21389999985694885	0.09019999951124191	0.8927000164985657	0.3271999955177307	0.050700001418590546	0.015200000256299973	0.13660000264644623	0.21170000731945038	0.1964000016450882	0.017100000753998756
tr_A0A0A6YW67_A0A0A6YW67_MOUSE	Cytoplasm|Nucleus		0.4832000136375427	0.6202999949455261	0.36000001430511475	0.14489999413490295	0.059300001710653305	0.03590000048279762	0.35589998960494995	0.1843000054359436	0.15600000321865082	0.031599998474121094
tr_A0A0A6YWC8_A0A0A6YWC8_MOUSE	Cytoplasm	Nuclear localization signal	0.7325000166893005	0.2806999981403351	0.10530000180006027	0.27160000801086426	0.2160000056028366	0.013500000350177288	0.053599998354911804	0.10679999738931656	0.3476000130176544	0.014399999752640724
tr_D3YYN7_D3YYN7_MOUSE	Cell membrane	Transmembrane domain	0.24310000240802765	0.09709999710321426	0.01720000058412552	0.843500018119812	0.19529999792575836	0.005200000014156103	0.4733000099658966	0.46050000190734863	0.42410001158714294	0.01679999940097332
sp_C0HKE1_H2A1B_MOUSE	Nucleus	Nuclear localization signal	0.44690001010894775	0.6488000154495239	0.22059999406337738	0.12120000272989273	0.13660000264644623	0.07930000126361847	0.14000000059604645	0.12030000239610672	0.16419999301433563	0.003800000064074993
tr_A0A140T8W1_A0A140T8W1_MOUSE	Extracellular	Signal peptide	0.2379000037908554	0.08780000358819962	0.8287000060081482	0.28110000491142273	0.07209999859333038	0.005799999926239252	0.24469999969005585	0.16099999845027924	0.18780000507831573	0.007000000216066837
tr_E0CZ27_E0CZ27_MOUSE	Nucleus		0.3370000123977661	0.6786999702453613	0.2957000136375427	0.10239999741315842	0.1046999990940094	0.26510000228881836	0.09679999947547913	0.043800000101327896	0.05810000002384186	0.05860000103712082
tr_S4R1N6_S4R1N6_MOUSE	Cytoplasm		0.6725999712944031	0.44440001249313354	0.05480000004172325	0.030500000342726707	0.5950999855995178	0.041999999433755875	0.11840000003576279	0.05350000038743019	0.10100000351667404	0.011699999682605267
tr_A0A2I3BQ03_A0A2I3BQ03_MOUSE	Cytoplasm	Nuclear export signal	0.6919999718666077	0.4602999985218048	0.2809000015258789	0.14190000295639038	0.42160001397132874	0.015699999406933784	0.08760000020265579	0.3021000027656555	0.51419997215271	0.19830000400543213
tr_A0A3B2WBF0_A0A3B2WBF0_MOUSE	Mitochondrion	Mitochondrial transit peptide	0.15119999647140503	0.14720000326633453	0.048900000751018524	0.08649999648332596	0.9100000262260437	0.00019999999494757503	0.0640999972820282	0.0851999968290329	0.05139999836683273	0.00860000029206276
tr_A6ZI44_A6ZI44_MOUSE	Cytoplasm		0.7630000114440918	0.2304999977350235	0.3889000117778778	0.3174000084400177	0.4844000041484833	0.035599999129772186	0.2515000104904175	0.16580000519752502	0.33570000529289246	0.06069999933242798
tr_B7FAV1_B7FAV1_MOUSE	Cytoplasm	Nuclear localization signal|Nuclear export signal	0.7864000201225281	0.2418999969959259	0.0502999983727932	0.4778999984264374	0.13940000534057617	0.008999999612569809	0.1655000001192093	0.2207999974489212	0.35910001397132874	0.017100000753998756
tr_B8JKK2_B8JKK2_MOUSE	Cytoplasm	Nuclear localization signal	0.5013999938964844	0.37310001254081726	0.1875	0.1371999979019165	0.21819999814033508	0.06440000236034393	0.36090001463890076	0.0551999993622303	0.15389999747276306	0.007400000002235174
tr_D3YZ06_D3YZ06_MOUSE	Cytoplasm		0.4927999973297119	0.2809999883174896	0.3792000114917755	0.14970000088214874	0.37860000133514404	0.012199999764561653	0.148499995470047	0.32260000705718994	0.13609999418258667	0.032999999821186066
tr_D3Z6F5_D3Z6F5_MOUSE	Cytoplasm		0.478300005197525	0.40149998664855957	0.1088000014424324	0.10419999808073044	0.2370000034570694	0.04100000113248825	0.19169999659061432	0.23029999434947968	0.20669999718666077	0.20749999582767487
tr_G5E902_G5E902_MOUSE	Mitochondrion	Mitochondrial transit peptide	0.2361000031232834	0.11569999903440475	0.06620000302791595	0.23999999463558197	0.7365000247955322	0.021900000050663948	0.376800000667572	0.08720000088214874	0.16359999775886536	0.193900004029274
sp_P05213_TBA1B_MOUSE	Cytoplasm	Nuclear export signal	0.7592999935150146	0.42489999532699585	0.12210000306367874	0.3005000054836273	0.23240000009536743	0.04610000178217888	0.08489999920129776	0.20250000059604645	0.15160000324249268	0.1324000060558319
sp_P07356_ANXA2_MOUSE	Cytoplasm	Nuclear export signal	0.6725999712944031	0.42750000953674316	0.475600004196167	0.5087000131607056	0.1347000002861023	0.008299999870359898	0.18719999492168427	0.43380001187324524	0.302700012922287	0.06019999831914902
sp_P08113_ENPL_MOUSE	Endoplasmic reticulum|Lysosome/Vacuole	Signal peptide	0.22779999673366547	0.10499999672174454	0.2824999988079071	0.20589999854564667	0.12219999730587006	0.007699999958276749	0.9057000279426575	0.5999000072479248	0.5074999928474426	0.06040000170469284
sp_P08249_MDHM_MOUSE	Mitochondrion	Mitochondrial transit peptide	0.2362000048160553	0.07880000025033951	0.024800000712275505	0.2101999968290329	0.916100025177002	0.006800000090152025	0.05719999969005585	0.04390000179409981	0.04820000007748604	0.031599998474121094
sp_P09103_PDIA1_MOUSE	Endoplasmic reticulum	Signal peptide	0.25110000371932983	0.18690000474452972	0.3684999942779541	0.22429999709129333	0.11640000343322754	0.003700000001117587	0.8676999807357788	0.43479999899864197	0.3411000072956085	0.019999999552965164
sp_P10126_EF1A1_MOUSE	Cytoplasm|Nucleus	Nuclear localization signal	0.7261999845504761	0.5041999816894531	0.13519999384880066	0.28850001096725464	0.16269999742507935	0.14399999380111694	0.13289999961853027	0.11680000275373459	0.22169999778270721	0.04529999941587448
tr_Q8CBB6_Q8CBB6_MOUSE	Nucleus	Nuclear localization signal	0.4316999912261963	0.7681000232696533	0.2313999980688095	0.2485000044107437	0.20679999887943268	0.026399999856948853	0.13570000231266022	0.06310000270605087	0.12790000438690186	0.0010000000474974513
sp_P11499_HS90B_MOUSE	Cytoplasm	Nuclear export signal	0.7069000005722046	0.3273000121116638	0.19349999725818634	0.30970001220703125	0.15680000185966492	0.016699999570846558	0.1996999979019165	0.22840000689029694	0.36399999260902405	0.042100001126527786
sp_P14211_CALR_MOUSE	Endoplasmic reticulum	Signal peptide	0.24269999563694	0.1615000069141388	0.38659998774528503	0.1941000074148178	0.1387999951839447	0.004800000227987766	0.8866999745368958	0.48330000042915344	0.3375999927520752	0.017100000753998756
sp_P15864_H12_MOUSE	Nucleus	Nuclear localization signal	0.4228000044822693	0.6898999810218811	0.3508000075817108	0.22110000252723694	0.10779999941587448	0.01860000006854534	0.11110000312328339	0.061400000005960464	0.12430000305175781	0.0007999999797903001
sp_P17182_ENOA_MOUSE	Cytoplasm		0.8492000102996826	0.35100001096725464	0.14239999651908875	0.19779999554157257	0.2734000086784363	0.03539999946951866	0.1421000063419342	0.13819999992847443	0.18649999797344208	0.29350000619888306
sp_P19246_NFH_MOUSE	Cytoplasm	Nuclear localization signal|Nuclear export signal	0.7602999806404114	0.3253999948501587	0.12839999794960022	0.2858000099658966	0.18629999458789825	0.003100000089034438	0.09380000084638596	0.16200000047683716	0.36309999227523804	0.010200000368058681
sp_P19324_SERPH_MOUSE	Extracellular	Signal peptide	0.13899999856948853	0.05719999969005585	0.8518999814987183	0.2646999955177307	0.16040000319480896	0.0038999998942017555	0.5845999717712402	0.5109000205993652	0.3046000003814697	0.008100000210106373
sp_P20029_BIP_MOUSE	Endoplasmic reticulum	Signal peptide	0.21770000457763672	0.14790000021457672	0.3898000121116638	0.13490000367164612	0.15060000121593475	0.013000000268220901	0.8827999830245972	0.5360000133514404	0.26759999990463257	0.08619999885559082
sp_P27773_PDIA3_MOUSE	Endoplasmic reticulum	Signal peptide	0.15070000290870667	0.18520000576972961	0.30300000309944153	0.1932000070810318	0.08820000290870667	0.017500000074505806	0.8991000056266785	0.36340001225471497	0.21529999375343323	0.019999999552965164
sp_Q80WS3_FBLL1_MOUSE	Cytoplasm	Nuclear localization signal	0.7896999716758728	0.45419999957084656	0.03290000185370445	0.11089999973773956	0.13249999284744263	0.027000000700354576	0.36039999127388	0.030899999663233757	0.12210000306367874	0.0017000000225380063
sp_P48036_ANXA5_MOUSE	Cytoplasm	Nuclear export signal	0.7541000247001648	0.3736000061035156	0.2574999928474426	0.40790000557899475	0.1242000013589859	0.016300000250339508	0.3779999911785126	0.5333999991416931	0.2434999942779541	0.08079999685287476
sp_P51881_ADT2_MOUSE	Mitochondrion	Transmembrane domain	0.19269999861717224	0.09740000218153	0.09030000120401382	0.46129998564720154	0.8532000184059143	0.04490000009536743	0.17710000276565552	0.10639999806880951	0.20489999651908875	0.1542000025510788
sp_P52480_KPYM_MOUSE	Cytoplasm	Nuclear localization signal|Nuclear export signal	0.7444000244140625	0.4180999994277954	0.0803999975323677	0.4027000069618225	0.23090000450611115	0.05040000006556511	0.08219999819993973	0.19059999287128448	0.16910000145435333	0.023399999365210533
sp_P56480_ATPB_MOUSE	Mitochondrion	Mitochondrial transit peptide	0.12710000574588776	0.12030000239610672	0.018400000408291817	0.11379999667406082	0.8694000244140625	0.019300000742077827	0.11659999936819077	0.09239999949932098	0.13289999961853027	0.155799999833107
sp_P63260_ACTG_MOUSE	Cytoplasm|Nucleus	Nuclear export signal	0.6518999934196472	0.544700026512146	0.15889999270439148	0.2892000079154968	0.10270000249147415	0.06350000202655792	0.07020000368356705	0.13779999315738678	0.16949999332427979	0.250900000333786
sp_P60843_IF4A1_MOUSE	Cytoplasm|Nucleus	Nuclear export signal	0.6348999738693237	0.6412000060081482	0.0754999965429306	0.2395000010728836	0.11330000311136246	0.022199999541044235	0.06480000168085098	0.07440000027418137	0.11299999803304672	0.032099999487400055
sp_P62702_RS4X_MOUSE	Cytoplasm	Nuclear localization signal	0.5701000094413757	0.3912999927997589	0.07620000094175339	0.10379999876022339	0.2467000037431717	0.016300000250339508	0.38929998874664307	0.09380000084638596	0.17239999771118164	0.005900000222027302
sp_P62806_H4_MOUSE	Nucleus	Nuclear localization signal	0.310699999332428	0.7889000177383423	0.11590000241994858	0.29089999198913574	0.09700000286102295	0.18490000069141388	0.13050000369548798	0.06289999932050705	0.13830000162124634	0.0024999999441206455
tr_Q504P4_Q504P4_MOUSE	Cytoplasm	Nuclear export signal	0.7663999795913696	0.35600000619888306	0.38499999046325684	0.33239999413490295	0.17880000174045563	0.022700000554323196	0.13750000298023224	0.2712000012397766	0.25769999623298645	0.10849999636411667
sp_P63038_CH60_MOUSE	Mitochondrion	Mitochondrial transit peptide	0.12839999794960022	0.12919999659061432	0.03269999846816063	0.15399999916553497	0.8560000061988831	0.004100000020116568	0.08309999853372574	0.06719999760389328	0.0908999964594841	0.0203000009059906
sp_P68134_ACTS_MOUSE	Cytoplasm|Nucleus	Nuclear export signal	0.6556000113487244	0.5407999753952026	0.14100000262260437	0.31119999289512634	0.11550000309944153	0.05530000105500221	0.07919999957084656	0.12020000070333481	0.20090000331401825	0.29490000009536743
sp_P99024_TBB5_MOUSE	Cytoplasm		0.6837999820709229	0.3294999897480011	0.19660000503063202	0.2721000015735626	0.17389999330043793	0.07460000365972519	0.0738999992609024	0.18629999458789825	0.163100004196167	0.0771000012755394
sp_Q68FD5_CLH1_MOUSE	Cytoplasm		0.5065000057220459	0.31859999895095825	0.047600001096725464	0.32190001010894775	0.10119999945163727	0.014100000262260437	0.28949999809265137	0.3294999897480011	0.4174000024795532	0.016499999910593033
sp_Q61176_ARGI1_MOUSE	Cytoplasm		0.7038000226020813	0.3082999885082245	0.07999999821186066	0.07289999723434448	0.4648999869823456	0.019700000062584877	0.10599999874830246	0.06620000302791595	0.03220000118017197	0.05739999935030937
sp_Q64523_H2A2C_MOUSE	Nucleus	Nuclear localization signal	0.45089998841285706	0.7024999856948853	0.18029999732971191	0.12720000743865967	0.13750000298023224	0.052000001072883606	0.15080000460147858	0.13500000536441803	0.1492999941110611	0.003700000001117587
sp_Q8VDD5_MYH9_MOUSE	Cytoplasm	Nuclear localization signal|Nuclear export signal	0.7271999716758728	0.3052000105381012	0.05270000174641609	0.39959999918937683	0.1703999936580658	0.01080000028014183	0.04830000177025795	0.1412000060081482	0.2387000024318695	0.04450000077486038
sp_Q8VEK3_HNRPU_MOUSE	Nucleus	Nuclear localization signal	0.4666999876499176	0.863099992275238	0.05400000140070915	0.094200000166893	0.04659999907016754	0.009800000116229057	0.2540999948978424	0.023600000888109207	0.045499999076128006	0.0006000000284984708
tr_Q9CPN9_Q9CPN9_MOUSE	Extracellular	Signal peptide	0.16300000250339508	0.06159999966621399	0.9365000128746033	0.05770000070333481	0.05050000175833702	0.0010999999940395355	0.07689999788999557	0.15639999508857727	0.05810000002384186	0.0007999999797903001

## Sheet: Caco Ctl (2h)
Protein_ID	Localizations	Signals	Cytoplasm	Nucleus	Extracellular	Cell membrane	Mitochondrion	Plastid	Endoplasmic reticulum	Lysosome/Vacuole	Golgi apparatus	Peroxisome
tr_A0A7P0TBC2_A0A7P0TBC2_HUMAN	Endoplasmic reticulum|Lysosome/Vacuole|Golgi apparatus	Signal peptide	0.15360000729560852	0.07450000196695328	0.32420000433921814	0.16130000352859497	0.20080000162124634	0.002300000051036477	0.8309999704360962	0.6478000283241272	0.6564000248908997	0.014499999582767487
tr_A0A7I2V3H3_A0A7I2V3H3_HUMAN	Cytoplasm	Nuclear localization signal	0.6618000268936157	0.43779999017715454	0.23980000615119934	0.40470001101493835	0.1899999976158142	0.11050000041723251	0.10029999911785126	0.09049999713897705	0.2337999939918518	0.1808999925851822
tr_A0A0A0MRQ5_A0A0A0MRQ5_HUMAN	Cytoplasm	Peroxisomal targeting signal	0.8777999877929688	0.3059999942779541	0.09719999879598618	0.16030000150203705	0.4681999981403351	0.21549999713897705	0.2838999927043915	0.2070000022649765	0.20149999856948853	0.5669999718666077
sp_Q16777_H2A2C_HUMAN	Nucleus	Nuclear localization signal	0.45089998841285706	0.7024999856948853	0.18029999732971191	0.12720000743865967	0.13750000298023224	0.052000001072883606	0.15080000460147858	0.13500000536441803	0.1492999941110611	0.003700000001117587
sp_P06733_ENOA_HUMAN	Cytoplasm		0.8519999980926514	0.34950000047683716	0.14900000393390656	0.19869999587535858	0.2524000108242035	0.040300000458955765	0.11550000309944153	0.1216999962925911	0.16760000586509705	0.3021000027656555
tr_F8W6P5_F8W6P5_HUMAN	Cytoplasm	Signal peptide|Nuclear localization signal	0.6771000027656555	0.19679999351501465	0.4505999982357025	0.335999995470047	0.12290000170469284	0.03779999911785126	0.3122999966144562	0.2524999976158142	0.16689999401569366	0.016599999740719795
tr_K7EMV3_K7EMV3_HUMAN	Nucleus	Nuclear localization signal	0.29829999804496765	0.7315999865531921	0.4830000102519989	0.11840000003576279	0.05570000037550926	0.08150000125169754	0.08659999817609787	0.031099999323487282	0.07559999823570251	0.008299999870359898
tr_A0A7I2YQK6_A0A7I2YQK6_HUMAN	Mitochondrion	Mitochondrial transit peptide	0.12780000269412994	0.11969999969005585	0.029200000688433647	0.15469999611377716	0.8743000030517578	0.004800000227987766	0.0828000009059906	0.058400001376867294	0.08449999988079071	0.018699999898672104
tr_A0A8I5KW00_A0A8I5KW00_HUMAN	Lysosome/Vacuole	Signal peptide	0.12690000236034393	0.15629999339580536	0.4650000035762787	0.21240000426769257	0.12290000170469284	0.0008999999845400453	0.510699987411499	0.5195000171661377	0.2955999970436096	0.004600000102072954
sp_P68032_ACTC_HUMAN	Cytoplasm|Nucleus	Nuclear export signal	0.6588000059127808	0.5422000288963318	0.13819999992847443	0.31029999256134033	0.11919999867677689	0.05829999968409538	0.08030000329017639	0.12150000035762787	0.195700004696846	0.3043999969959259
sp_P08670_VIME_HUMAN	Cytoplasm	Nuclear localization signal	0.7357000112533569	0.2874999940395355	0.09570000320672989	0.2955000102519989	0.2296999990940094	0.014600000344216824	0.052799999713897705	0.11550000309944153	0.3472999930381775	0.013799999840557575
sp_P0CG48_UBC_HUMAN	Cytoplasm		0.6065999865531921	0.48350000381469727	0.42809998989105225	0.35040000081062317	0.15479999780654907	0.019500000402331352	0.07240000367164612	0.060499999672174454	0.027400000020861626	0.029200000688433647
tr_E7EQB2_E7EQB2_HUMAN	Extracellular	Signal peptide	0.3671000003814697	0.10019999742507935	0.761900007724762	0.22020000219345093	0.22579999268054962	0.010499999858438969	0.271699994802475	0.2614000141620636	0.18170000612735748	0.02500000037252903
tr_E7EUT5_E7EUT5_HUMAN	Cytoplasm	Nuclear export signal	0.8299999833106995	0.24719999730587006	0.09380000084638596	0.3158000111579895	0.501800000667572	0.03759999945759773	0.2214999943971634	0.06350000202655792	0.1688999980688095	0.11320000141859055
tr_E7EVS6_E7EVS6_HUMAN	Cytoplasm|Nucleus	Nuclear export signal	0.6984999775886536	0.6391000151634216	0.22789999842643738	0.3018999993801117	0.0997999981045723	0.04360000044107437	0.026000000536441803	0.12160000205039978	0.06750000268220901	0.09809999912977219
sp_P29401_TKT_HUMAN	Cytoplasm	Nuclear export signal|Peroxisomal targeting signal	0.8403000235557556	0.23389999568462372	0.0617000013589859	0.37700000405311584	0.387800008058548	0.011500000022351742	0.3571999967098236	0.13770000636577606	0.3009999990463257	0.28209999203681946
tr_E9PKE3_E9PKE3_HUMAN	Cytoplasm	Nuclear export signal	0.7656999826431274	0.35580000281333923	0.38670000433921814	0.3352000117301941	0.17820000648498535	0.022299999371170998	0.13660000264644623	0.27320000529289246	0.257099986076355	0.10899999737739563
sp_P68363_TBA1B_HUMAN	Cytoplasm	Nuclear export signal	0.7592999935150146	0.42489999532699585	0.12210000306367874	0.3005000054836273	0.23240000009536743	0.04610000178217888	0.08489999920129776	0.20250000059604645	0.15160000324249268	0.1324000060558319
tr_Q2L6G8_Q2L6G8_HUMAN	Extracellular	Signal peptide	0.18379999697208405	0.093299999833107	0.892799973487854	0.25279998779296875	0.10220000147819519	0.005799999926239252	0.12470000237226486	0.11949999630451202	0.11230000108480453	0.00559999980032444
tr_J3KPS3_J3KPS3_HUMAN	Cytoplasm	Nuclear export signal	0.8273000121116638	0.24150000512599945	0.19820000231266022	0.39480000734329224	0.33899998664855957	0.020500000566244125	0.12639999389648438	0.14749999344348907	0.17399999499320984	0.0478999987244606
tr_K7ES02_K7ES02_HUMAN	Cytoplasm		0.8026000261306763	0.289900004863739	0.20839999616146088	0.21719999611377716	0.5989999771118164	0.0017000000225380063	0.18649999797344208	0.09019999951124191	0.1096000000834465	0.1005999967455864
sp_Q99877_H2B1N_HUMAN	Nucleus	Nuclear localization signal	0.44830000400543213	0.8126999735832214	0.18150000274181366	0.24060000479221344	0.23260000348091125	0.017000000923871994	0.13580000400543213	0.06629999727010727	0.12030000239610672	0.0012000000569969416
sp_P05089_ARGI1_HUMAN	Cytoplasm		0.6467999815940857	0.3287000060081482	0.07329999655485153	0.11110000312328339	0.4726000130176544	0.022199999541044235	0.12099999934434891	0.09000000357627869	0.039500001817941666	0.05270000174641609
sp_P05109_S10A8_HUMAN	Cytoplasm	Nuclear localization signal	0.7092000246047974	0.33709999918937683	0.27709999680519104	0.46000000834465027	0.15299999713897705	0.006399999838322401	0.39640000462532043	0.11670000106096268	0.2702000141143799	0.007400000002235174
sp_P05141_ADT2_HUMAN	Mitochondrion	Transmembrane domain	0.19189999997615814	0.09860000014305115	0.08919999748468399	0.46230000257492065	0.8503999710083008	0.04340000078082085	0.17599999904632568	0.10419999808073044	0.20200000703334808	0.1518000066280365
sp_P06702_S10A9_HUMAN	Cytoplasm		0.6585000157356262	0.3873000144958496	0.4447999894618988	0.4025999903678894	0.17110000550746918	0.002199999988079071	0.539900004863739	0.22630000114440918	0.3021000027656555	0.004399999976158142
sp_P07355_ANXA2_HUMAN	Cytoplasm	Nuclear export signal	0.6639999747276306	0.4375	0.4927000105381012	0.4950000047683716	0.13019999861717224	0.009399999864399433	0.19169999659061432	0.43939998745918274	0.3089999854564667	0.06620000302791595
sp_P07437_TBB5_HUMAN	Cytoplasm		0.6837999820709229	0.3294999897480011	0.19660000503063202	0.2721000015735626	0.17389999330043793	0.07460000365972519	0.0738999992609024	0.18629999458789825	0.163100004196167	0.0771000012755394
sp_P08758_ANXA5_HUMAN	Cytoplasm	Nuclear export signal	0.7717000246047974	0.39329999685287476	0.2513999938964844	0.305400013923645	0.12479999661445618	0.024299999698996544	0.30869999527931213	0.5133000016212463	0.25220000743865967	0.10409999638795853
sp_P11021_BIP_HUMAN	Endoplasmic reticulum	Signal peptide	0.24390000104904175	0.15389999747276306	0.335999995470047	0.14920000731945038	0.14300000667572021	0.009499999694526196	0.8755000233650208	0.5476999878883362	0.29739999771118164	0.13169999420642853
sp_P14923_PLAK_HUMAN	Cytoplasm|Nucleus	Nuclear localization signal|Nuclear export signal	0.61080002784729	0.6542999744415283	0.020500000566244125	0.5378999710083008	0.10480000078678131	0.008100000210106373	0.07090000063180923	0.08669999986886978	0.16210000216960907	0.04859999939799309
sp_P15924_DESP_HUMAN	Cytoplasm	Nuclear localization signal	0.573199987411499	0.20569999516010284	0.11400000005960464	0.5478000044822693	0.120899997651577	0.016100000590085983	0.22630000114440918	0.20419999957084656	0.32249999046325684	0.004699999932199717
sp_P48741_HSP77_HUMAN	Cytoplasm	Nuclear localization signal	0.7045999765396118	0.3424000144004822	0.273499995470047	0.2784999907016754	0.20880000293254852	0.031099999323487282	0.05119999870657921	0.1624000072479248	0.17139999568462372	0.0714000016450882
sp_P22735_TGM1_HUMAN	Cytoplasm|Cell membrane		0.6033999919891357	0.20409999787807465	0.1941000074148178	0.5920000076293945	0.07970000058412552	0.004699999932199717	0.41280001401901245	0.3100000023841858	0.2606000006198883	0.01850000023841858
sp_P29508_SPB3_HUMAN	Cytoplasm|Extracellular		0.6359999775886536	0.25459998846054077	0.7208999991416931	0.20409999787807465	0.14190000295639038	0.13840000331401825	0.15919999778270721	0.1137000024318695	0.1573999971151352	0.03220000118017197
sp_P31025_LCN1_HUMAN	Extracellular	Signal peptide	0.1467999964952469	0.12690000236034393	0.9451000094413757	0.16110000014305115	0.04769999906420708	0.00039999998989515007	0.20260000228881836	0.3174999952316284	0.15530000627040863	0.00019999999494757503
sp_P31944_CASPE_HUMAN	Cytoplasm		0.7784000039100647	0.3508000075817108	0.2896000146865845	0.1348000019788742	0.19140000641345978	0.022099999710917473	0.2757999897003174	0.15929999947547913	0.06729999929666519	0.021800000220537186
sp_P32455_GBP1_HUMAN	Cytoplasm|Cell membrane		0.5813000202178955	0.2743000090122223	0.06719999760389328	0.6610000133514404	0.2969000041484833	0.010900000110268593	0.21979999542236328	0.3294999897480011	0.5315999984741211	0.060499999672174454
sp_P61626_LYSC_HUMAN	Extracellular	Signal peptide	0.093299999833107	0.03909999877214432	0.9815999865531921	0.10029999911785126	0.07169999927282333	0.0024999999441206455	0.1404999941587448	0.23639999330043793	0.05909999832510948	0.0006000000284984708
sp_P62701_RS4X_HUMAN	Cytoplasm	Nuclear localization signal	0.5701000094413757	0.3912999927997589	0.07620000094175339	0.10379999876022339	0.2467000037431717	0.016300000250339508	0.38929998874664307	0.09380000084638596	0.17239999771118164	0.005900000222027302
sp_P62805_H4_HUMAN	Nucleus	Nuclear localization signal	0.310699999332428	0.7889000177383423	0.11590000241994858	0.29089999198913574	0.09700000286102295	0.18490000069141388	0.13050000369548798	0.06289999932050705	0.13830000162124634	0.0024999999441206455
sp_P81605_DCD_HUMAN	Extracellular	Signal peptide	0.10379999876022339	0.05290000140666962	0.9692999720573425	0.1445000022649765	0.11789999902248383	0.002899999963119626	0.14399999380111694	0.2727999985218048	0.24040000140666962	0.0013000000035390258
sp_Q02413_DSG1_HUMAN	Cell membrane	Signal peptide|Transmembrane domain	0.26429998874664307	0.11729999631643295	0.16089999675750732	0.743399977684021	0.019600000232458115	0.007400000002235174	0.22030000388622284	0.33309999108314514	0.24210000038146973	0.03359999880194664
sp_Q08554_DSC1_HUMAN	Cell membrane	Signal peptide|Transmembrane domain	0.23180000483989716	0.10140000283718109	0.1404000073671341	0.7738000154495239	0.01720000058412552	0.003700000001117587	0.23420000076293945	0.2669999897480011	0.2460000067949295	0.030500000342726707
sp_Q562R1_ACTBL_HUMAN	Cytoplasm	Nuclear export signal	0.6699000000953674	0.4894999861717224	0.1088000014424324	0.24580000340938568	0.10580000281333923	0.06319999694824219	0.06120000034570694	0.08789999783039093	0.147599995136261	0.1826999932527542
sp_Q5T749_KPRP_HUMAN	Cytoplasm		0.7208999991416931	0.1656000018119812	0.4632999897003174	0.29649999737739563	0.14159999787807465	0.025599999353289604	0.04839999973773956	0.09030000120401382	0.03999999910593033	0.027899999171495438
sp_Q6UWP8_SBSN_HUMAN	Extracellular	Signal peptide	0.15710000693798065	0.10249999910593033	0.833899974822998	0.2897999882698059	0.07689999788999557	0.0020000000949949026	0.18199999630451202	0.31779998540878296	0.10589999705553055	0.006800000090152025
sp_Q96P63_SPB12_HUMAN	Cytoplasm		0.7127000093460083	0.2590000033378601	0.5475999712944031	0.16339999437332153	0.11659999936819077	0.1005999967455864	0.13570000231266022	0.12300000339746475	0.15539999306201935	0.03550000116229057

## Sheet: Caco + CLB (2h)
Protein_ID	Localizations	Signals	Cytoplasm	Nucleus	Extracellular	Cell membrane	Mitochondrion	Plastid	Endoplasmic reticulum	Lysosome/Vacuole	Golgi apparatus	Peroxisome
tr_A0A7P0TBC2_A0A7P0TBC2_HUMAN	Endoplasmic reticulum|Lysosome/Vacuole|Golgi apparatus	Signal peptide	0.15360000729560852	0.07450000196695328	0.32420000433921814	0.16130000352859497	0.20080000162124634	0.002300000051036477	0.8309999704360962	0.6478000283241272	0.6564000248908997	0.014499999582767487
sp_Q00610_CLH1_HUMAN	Cytoplasm		0.5058000087738037	0.31850001215934753	0.04749999940395355	0.32170000672340393	0.10090000182390213	0.0142000000923872	0.28859999775886536	0.3296999931335449	0.4169999957084656	0.016599999740719795
tr_A0A7I2V3H3_A0A7I2V3H3_HUMAN	Cytoplasm	Nuclear localization signal	0.6618000268936157	0.43779999017715454	0.23980000615119934	0.40470001101493835	0.1899999976158142	0.11050000041723251	0.10029999911785126	0.09049999713897705	0.2337999939918518	0.1808999925851822
tr_A0A0A0MRQ5_A0A0A0MRQ5_HUMAN	Cytoplasm	Peroxisomal targeting signal	0.8777999877929688	0.3059999942779541	0.09719999879598618	0.16030000150203705	0.4681999981403351	0.21549999713897705	0.2838999927043915	0.2070000022649765	0.20149999856948853	0.5669999718666077
tr_A0A0A0MS07_A0A0A0MS07_HUMAN	Extracellular	Signal peptide	0.4180999994277954	0.20409999787807465	0.7360000014305115	0.27090001106262207	0.25999999046325684	0.005499999970197678	0.3488999903202057	0.051100000739097595	0.2720000147819519	0.007000000216066837
tr_A0A1W2PS56_A0A1W2PS56_HUMAN	Cell membrane	Signal peptide	0.24400000274181366	0.037700001150369644	0.14749999344348907	0.9300000071525574	0.04969999939203262	0.009100000374019146	0.41589999198913574	0.45750001072883606	0.24410000443458557	0.06880000233650208
tr_A0A0G2JMB2_A0A0G2JMB2_HUMAN	Extracellular	Nuclear localization signal	0.460099995136261	0.32829999923706055	0.6225000023841858	0.37720000743865967	0.27619999647140503	0.007899999618530273	0.44679999351501465	0.08349999785423279	0.25600001215934753	0.005100000184029341
sp_Q16777_H2A2C_HUMAN	Nucleus	Nuclear localization signal	0.45089998841285706	0.7024999856948853	0.18029999732971191	0.12720000743865967	0.13750000298023224	0.052000001072883606	0.15080000460147858	0.13500000536441803	0.1492999941110611	0.003700000001117587
tr_A0A1W2PRZ7_A0A1W2PRZ7_HUMAN	Cytoplasm		0.6327999830245972	0.42879998683929443	0.12449999898672104	0.2858000099658966	0.1324000060558319	0.02070000022649765	0.3765999972820282	0.12770000100135803	0.15399999916553497	0.009200000204145908
sp_P06733_ENOA_HUMAN	Cytoplasm		0.8519999980926514	0.34950000047683716	0.14900000393390656	0.19869999587535858	0.2524000108242035	0.040300000458955765	0.11550000309944153	0.1216999962925911	0.16760000586509705	0.3021000027656555
tr_A0A2R8Y6J3_A0A2R8Y6J3_HUMAN	Cytoplasm|Nucleus	Nuclear localization signal	0.7396000027656555	0.5437999963760376	0.04529999941587448	0.06750000268220901	0.10989999771118164	0.012400000356137753	0.13030000030994415	0.03200000151991844	0.1428000032901764	0.024800000712275505
tr_F8W6P5_F8W6P5_HUMAN	Cytoplasm	Signal peptide|Nuclear localization signal	0.6771000027656555	0.19679999351501465	0.4505999982357025	0.335999995470047	0.12290000170469284	0.03779999911785126	0.3122999966144562	0.2524999976158142	0.16689999401569366	0.016599999740719795
tr_K7EMV3_K7EMV3_HUMAN	Nucleus	Nuclear localization signal	0.29829999804496765	0.7315999865531921	0.4830000102519989	0.11840000003576279	0.05570000037550926	0.08150000125169754	0.08659999817609787	0.031099999323487282	0.07559999823570251	0.008299999870359898
tr_A0A7I2YQK6_A0A7I2YQK6_HUMAN	Mitochondrion	Mitochondrial transit peptide	0.12780000269412994	0.11969999969005585	0.029200000688433647	0.15469999611377716	0.8743000030517578	0.004800000227987766	0.0828000009059906	0.058400001376867294	0.08449999988079071	0.018699999898672104
tr_A0A804HK61_A0A804HK61_HUMAN	Cytoplasm	Nuclear export signal	0.7354000210762024	0.28220000863075256	0.03099999949336052	0.5382000207901001	0.0885000005364418	0.003599999938160181	0.13379999995231628	0.27140000462532043	0.27889999747276306	0.03620000183582306
tr_A0A7P0NMY4_A0A7P0NMY4_HUMAN	Cytoplasm	Nuclear localization signal|Nuclear export signal	0.7871999740600586	0.2240999937057495	0.0471000000834465	0.4837999939918518	0.15970000624656677	0.008299999870359898	0.17810000479221344	0.25920000672340393	0.40689998865127563	0.02630000002682209
sp_P07237_PDIA1_HUMAN	Endoplasmic reticulum	Signal peptide	0.22439999878406525	0.17100000381469727	0.4117000102996826	0.20550000667572021	0.121799997985363	0.002400000113993883	0.8258000016212463	0.4666999876499176	0.3301999866962433	0.01360000018030405
sp_P08195_4F2_HUMAN	Cell membrane	Signal peptide|Transmembrane domain	0.21950000524520874	0.11169999837875366	0.10980000346899033	0.7296000123023987	0.061000000685453415	0.0024999999441206455	0.33320000767707825	0.4189999997615814	0.5414000153541565	0.004100000020116568
tr_A0A8V8TMM5_A0A8V8TMM5_HUMAN	Cytoplasm	Nuclear localization signal|Nuclear export signal	0.7358999848365784	0.43309998512268066	0.06800000369548798	0.374099999666214	0.17329999804496765	0.0414000004529953	0.06509999930858612	0.09570000320672989	0.0885000005364418	0.014299999922513962
tr_A0A8I5KW00_A0A8I5KW00_HUMAN	Lysosome/Vacuole	Signal peptide	0.12690000236034393	0.15629999339580536	0.4650000035762787	0.21240000426769257	0.12290000170469284	0.0008999999845400453	0.510699987411499	0.5195000171661377	0.2955999970436096	0.004600000102072954
tr_A0A8I5KWT8_A0A8I5KWT8_HUMAN	Cytoplasm	Nuclear localization signal|Nuclear export signal	0.7257000207901001	0.304500013589859	0.04899999871850014	0.3750999867916107	0.17020000517368317	0.009600000455975533	0.05299999937415123	0.1615999937057495	0.24660000205039978	0.04410000145435333
tr_A0A8V8TKR9_A0A8V8TKR9_HUMAN	Cytoplasm	Nuclear export signal	0.6603999733924866	0.38119998574256897	0.02410000003874302	0.5113999843597412	0.15860000252723694	0.009800000116229057	0.13819999992847443	0.22220000624656677	0.3668000102043152	0.009700000286102295
sp_P68032_ACTC_HUMAN	Cytoplasm|Nucleus	Nuclear export signal	0.6588000059127808	0.5422000288963318	0.13819999992847443	0.31029999256134033	0.11919999867677689	0.05829999968409538	0.08030000329017639	0.12150000035762787	0.195700004696846	0.3043999969959259
sp_P08670_VIME_HUMAN	Cytoplasm	Nuclear localization signal	0.7357000112533569	0.2874999940395355	0.09570000320672989	0.2955000102519989	0.2296999990940094	0.014600000344216824	0.052799999713897705	0.11550000309944153	0.3472999930381775	0.013799999840557575
sp_P0CG48_UBC_HUMAN	Cytoplasm		0.6065999865531921	0.48350000381469727	0.42809998989105225	0.35040000081062317	0.15479999780654907	0.019500000402331352	0.07240000367164612	0.060499999672174454	0.027400000020861626	0.029200000688433647
tr_C9JF17_C9JF17_HUMAN	Extracellular	Signal peptide	0.2079000025987625	0.08470000326633453	0.8823999762535095	0.19040000438690186	0.08070000261068344	0.00139999995008111	0.2651999890804291	0.39500001072883606	0.21729999780654907	0.002199999988079071
tr_E7EQB2_E7EQB2_HUMAN	Extracellular	Signal peptide	0.3671000003814697	0.10019999742507935	0.761900007724762	0.22020000219345093	0.22579999268054962	0.010499999858438969	0.271699994802475	0.2614000141620636	0.18170000612735748	0.02500000037252903
tr_E7EUT5_E7EUT5_HUMAN	Cytoplasm	Nuclear export signal	0.8299999833106995	0.24719999730587006	0.09380000084638596	0.3158000111579895	0.501800000667572	0.03759999945759773	0.2214999943971634	0.06350000202655792	0.1688999980688095	0.11320000141859055
tr_E7EVS6_E7EVS6_HUMAN	Cytoplasm|Nucleus	Nuclear export signal	0.6984999775886536	0.6391000151634216	0.22789999842643738	0.3018999993801117	0.0997999981045723	0.04360000044107437	0.026000000536441803	0.12160000205039978	0.06750000268220901	0.09809999912977219
tr_E7EX29_E7EX29_HUMAN	Cytoplasm	Nuclear export signal	0.7360000014305115	0.41830000281333923	0.21410000324249268	0.12049999833106995	0.3287000060081482	0.023900000378489494	0.12770000100135803	0.3319999873638153	0.4742000102996826	0.15070000290870667
sp_P29401_TKT_HUMAN	Cytoplasm	Nuclear export signal|Peroxisomal targeting signal	0.8403000235557556	0.23389999568462372	0.0617000013589859	0.37700000405311584	0.387800008058548	0.011500000022351742	0.3571999967098236	0.13770000636577606	0.3009999990463257	0.28209999203681946
tr_E9PKH2_E9PKH2_HUMAN	Extracellular|Endoplasmic reticulum	Signal peptide	0.23729999363422394	0.10610000044107437	0.6299999952316284	0.2856000065803528	0.24300000071525574	0.016300000250339508	0.9423999786376953	0.2703000009059906	0.18770000338554382	0.4458000063896179
tr_E9PKE3_E9PKE3_HUMAN	Cytoplasm	Nuclear export signal	0.7656999826431274	0.35580000281333923	0.38670000433921814	0.3352000117301941	0.17820000648498535	0.022299999371170998	0.13660000264644623	0.27320000529289246	0.257099986076355	0.10899999737739563
tr_E9PP36_E9PP36_HUMAN	Cytoplasm|Nucleus	Nuclear localization signal	0.595300018787384	0.5105999708175659	0.07429999858140945	0.10499999672174454	0.3046000003814697	0.08139999955892563	0.3379000127315521	0.12439999729394913	0.11079999804496765	0.00559999980032444
sp_P68363_TBA1B_HUMAN	Cytoplasm	Nuclear export signal	0.7592999935150146	0.42489999532699585	0.12210000306367874	0.3005000054836273	0.23240000009536743	0.04610000178217888	0.08489999920129776	0.20250000059604645	0.15160000324249268	0.1324000060558319
tr_F8VWV4_F8VWV4_HUMAN	Cytoplasm		0.7922999858856201	0.3779999911785126	0.1282999962568283	0.0957999974489212	0.24639999866485596	0.005400000140070915	0.16329999268054962	0.05810000002384186	0.17800000309944153	0.010499999858438969
tr_Q2L6G8_Q2L6G8_HUMAN	Extracellular	Signal peptide	0.18379999697208405	0.093299999833107	0.892799973487854	0.25279998779296875	0.10220000147819519	0.005799999926239252	0.12470000237226486	0.11949999630451202	0.11230000108480453	0.00559999980032444
sp_P06576_ATPB_HUMAN	Mitochondrion	Mitochondrial transit peptide	0.14429999887943268	0.12710000574588776	0.019700000062584877	0.11680000275373459	0.8776999711990356	0.012199999764561653	0.12359999865293503	0.09539999812841415	0.12189999967813492	0.18559999763965607
tr_J3KPS3_J3KPS3_HUMAN	Cytoplasm	Nuclear export signal	0.8273000121116638	0.24150000512599945	0.19820000231266022	0.39480000734329224	0.33899998664855957	0.020500000566244125	0.12639999389648438	0.14749999344348907	0.17399999499320984	0.0478999987244606
tr_K7ES02_K7ES02_HUMAN	Cytoplasm		0.8026000261306763	0.289900004863739	0.20839999616146088	0.21719999611377716	0.5989999771118164	0.0017000000225380063	0.18649999797344208	0.09019999951124191	0.1096000000834465	0.1005999967455864
tr_M0QZK8_M0QZK8_HUMAN	Cytoplasm|Nucleus	Nuclear export signal	0.8335000276565552	0.5468000173568726	0.09480000287294388	0.05909999832510948	0.3416000008583069	0.07810000330209732	0.23880000412464142	0.05790000036358833	0.17030000686645508	0.2013999968767166
sp_O60218_AK1BA_HUMAN	Cytoplasm		0.8467000126838684	0.25920000672340393	0.17339999973773956	0.14300000667572021	0.323199987411499	0.24130000174045563	0.14869999885559082	0.26100000739097595	0.10899999737739563	0.07919999957084656
sp_Q99877_H2B1N_HUMAN	Nucleus	Nuclear localization signal	0.44830000400543213	0.8126999735832214	0.18150000274181366	0.24060000479221344	0.23260000348091125	0.017000000923871994	0.13580000400543213	0.06629999727010727	0.12030000239610672	0.0012000000569969416
sp_P00338_LDHA_HUMAN	Cytoplasm	Nuclear export signal	0.7947999835014343	0.27570000290870667	0.04800000041723251	0.25519999861717224	0.22020000219345093	0.0215000007301569	0.1428000032901764	0.133200004696846	0.18410000205039978	0.1932000070810318
sp_P01040_CYTA_HUMAN	Cytoplasm|Nucleus		0.6280999779701233	0.6657999753952026	0.5616999864578247	0.052000001072883606	0.23800000548362732	0.027499999850988388	0.18289999663829803	0.07540000230073929	0.04230000078678131	0.009200000204145908
sp_P04279_SEMG1_HUMAN	Extracellular	Signal peptide	0.1793999969959259	0.11599999666213989	0.9277999997138977	0.11620000004768372	0.02329999953508377	0.0044999998062849045	0.14329999685287476	0.06129999831318855	0.03929999843239784	0.009600000455975533
sp_P05023_AT1A1_HUMAN	Cell membrane	Transmembrane domain	0.20149999856948853	0.10360000282526016	0.01510000042617321	0.8082000017166138	0.16040000319480896	0.0052999998442828655	0.5019000172615051	0.4812999963760376	0.39649999141693115	0.014399999752640724
sp_P05089_ARGI1_HUMAN	Cytoplasm		0.6467999815940857	0.3287000060081482	0.07329999655485153	0.11110000312328339	0.4726000130176544	0.022199999541044235	0.12099999934434891	0.09000000357627869	0.039500001817941666	0.05270000174641609
sp_P05109_S10A8_HUMAN	Cytoplasm	Nuclear localization signal	0.7092000246047974	0.33709999918937683	0.27709999680519104	0.46000000834465027	0.15299999713897705	0.006399999838322401	0.39640000462532043	0.11670000106096268	0.2702000141143799	0.007400000002235174
sp_P05141_ADT2_HUMAN	Mitochondrion	Transmembrane domain	0.19189999997615814	0.09860000014305115	0.08919999748468399	0.46230000257492065	0.8503999710083008	0.04340000078082085	0.17599999904632568	0.10419999808073044	0.20200000703334808	0.1518000066280365
sp_P06702_S10A9_HUMAN	Cytoplasm		0.6585000157356262	0.3873000144958496	0.4447999894618988	0.4025999903678894	0.17110000550746918	0.002199999988079071	0.539900004863739	0.22630000114440918	0.3021000027656555	0.004399999976158142
sp_P07355_ANXA2_HUMAN	Cytoplasm	Nuclear export signal	0.6639999747276306	0.4375	0.4927000105381012	0.4950000047683716	0.13019999861717224	0.009399999864399433	0.19169999659061432	0.43939998745918274	0.3089999854564667	0.06620000302791595
sp_P07437_TBB5_HUMAN	Cytoplasm		0.6837999820709229	0.3294999897480011	0.19660000503063202	0.2721000015735626	0.17389999330043793	0.07460000365972519	0.0738999992609024	0.18629999458789825	0.163100004196167	0.0771000012755394
sp_P08238_HS90B_HUMAN	Cytoplasm	Nuclear export signal	0.7056999802589417	0.3224000036716461	0.19449999928474426	0.3089999854564667	0.15729999542236328	0.016699999570846558	0.19939999282360077	0.22689999639987946	0.36390000581741333	0.041600000113248825
sp_P08758_ANXA5_HUMAN	Cytoplasm	Nuclear export signal	0.7717000246047974	0.39329999685287476	0.2513999938964844	0.305400013923645	0.12479999661445618	0.024299999698996544	0.30869999527931213	0.5133000016212463	0.25220000743865967	0.10409999638795853
sp_P11021_BIP_HUMAN	Endoplasmic reticulum	Signal peptide	0.24390000104904175	0.15389999747276306	0.335999995470047	0.14920000731945038	0.14300000667572021	0.009499999694526196	0.8755000233650208	0.5476999878883362	0.29739999771118164	0.13169999420642853
sp_P11166_GTR1_HUMAN	Cell membrane	Transmembrane domain	0.15770000219345093	0.061500001698732376	0.05900000035762787	0.8356000185012817	0.21299999952316284	0.00430000014603138	0.23399999737739563	0.37619999051094055	0.3910999894142151	0.0608999989926815
sp_P12273_PIP_HUMAN	Extracellular	Signal peptide	0.1534000039100647	0.05490000173449516	0.930899977684021	0.1817999929189682	0.07159999758005142	0.018200000748038292	0.1867000013589859	0.1695999950170517	0.267300009727478	0.009999999776482582
sp_P14923_PLAK_HUMAN	Cytoplasm|Nucleus	Nuclear localization signal|Nuclear export signal	0.61080002784729	0.6542999744415283	0.020500000566244125	0.5378999710083008	0.10480000078678131	0.008100000210106373	0.07090000063180923	0.08669999986886978	0.16210000216960907	0.04859999939799309
sp_P15121_ALDR_HUMAN	Cytoplasm		0.8187000155448914	0.305400013923645	0.1476999968290329	0.11389999836683273	0.33570000529289246	0.0723000019788742	0.15760000050067902	0.3944999873638153	0.12860000133514404	0.18199999630451202
sp_P15924_DESP_HUMAN	Cytoplasm	Nuclear localization signal	0.573199987411499	0.20569999516010284	0.11400000005960464	0.5478000044822693	0.120899997651577	0.016100000590085983	0.22630000114440918	0.20419999957084656	0.32249999046325684	0.004699999932199717
sp_P48741_HSP77_HUMAN	Cytoplasm	Nuclear localization signal	0.7045999765396118	0.3424000144004822	0.273499995470047	0.2784999907016754	0.20880000293254852	0.031099999323487282	0.05119999870657921	0.1624000072479248	0.17139999568462372	0.0714000016450882
sp_P35326_SPR2A_HUMAN	Cytoplasm|Extracellular		0.6277999877929688	0.32760000228881836	0.8615000247955322	0.13330000638961792	0.12399999797344208	0.0203000009059906	0.05530000105500221	0.08879999816417694	0.0364999994635582	0.03720000013709068
sp_P22735_TGM1_HUMAN	Cytoplasm|Cell membrane		0.6033999919891357	0.20409999787807465	0.1941000074148178	0.5920000076293945	0.07970000058412552	0.004699999932199717	0.41280001401901245	0.3100000023841858	0.2606000006198883	0.01850000023841858
sp_P25311_ZA2G_HUMAN	Extracellular	Signal peptide	0.29260000586509705	0.10019999742507935	0.73089998960495	0.3625999987125397	0.06750000268220901	0.00039999998989515007	0.4779999852180481	0.32989999651908875	0.24390000104904175	0.0008999999845400453
sp_P26641_EF1G_HUMAN	Cytoplasm	Nuclear export signal	0.7322999835014343	0.328000009059906	0.06449999660253525	0.21359999477863312	0.2320999950170517	0.020899999886751175	0.45329999923706055	0.11620000004768372	0.3303999900817871	0.24160000681877136
sp_P29508_SPB3_HUMAN	Cytoplasm|Extracellular		0.6359999775886536	0.25459998846054077	0.7208999991416931	0.20409999787807465	0.14190000295639038	0.13840000331401825	0.15919999778270721	0.1137000024318695	0.1573999971151352	0.03220000118017197
sp_P31025_LCN1_HUMAN	Extracellular	Signal peptide	0.1467999964952469	0.12690000236034393	0.9451000094413757	0.16110000014305115	0.04769999906420708	0.00039999998989515007	0.20260000228881836	0.3174999952316284	0.15530000627040863	0.00019999999494757503
sp_P31151_S10A7_HUMAN	Cytoplasm	Nuclear localization signal	0.6919999718666077	0.3212999999523163	0.48170000314712524	0.48910000920295715	0.28200000524520874	0.004600000102072954	0.45890000462532043	0.1590999960899353	0.5490999817848206	0.0071000000461936
sp_P31944_CASPE_HUMAN	Cytoplasm		0.7784000039100647	0.3508000075817108	0.2896000146865845	0.1348000019788742	0.19140000641345978	0.022099999710917473	0.2757999897003174	0.15929999947547913	0.06729999929666519	0.021800000220537186
sp_P60842_IF4A1_HUMAN	Cytoplasm|Nucleus	Nuclear export signal	0.6348999738693237	0.6412000060081482	0.0754999965429306	0.2395000010728836	0.11330000311136246	0.022199999541044235	0.06480000168085098	0.07440000027418137	0.11299999803304672	0.032099999487400055
sp_P61626_LYSC_HUMAN	Extracellular	Signal peptide	0.093299999833107	0.03909999877214432	0.9815999865531921	0.10029999911785126	0.07169999927282333	0.0024999999441206455	0.1404999941587448	0.23639999330043793	0.05909999832510948	0.0006000000284984708
sp_P62701_RS4X_HUMAN	Cytoplasm	Nuclear localization signal	0.5701000094413757	0.3912999927997589	0.07620000094175339	0.10379999876022339	0.2467000037431717	0.016300000250339508	0.38929998874664307	0.09380000084638596	0.17239999771118164	0.005900000222027302
sp_P62805_H4_HUMAN	Nucleus	Nuclear localization signal	0.310699999332428	0.7889000177383423	0.11590000241994858	0.29089999198913574	0.09700000286102295	0.18490000069141388	0.13050000369548798	0.06289999932050705	0.13830000162124634	0.0024999999441206455
sp_P62937_PPIA_HUMAN	Cytoplasm		0.7197999954223633	0.3206999897956848	0.4507000148296356	0.35670000314712524	0.2761000096797943	0.0568000003695488	0.15629999339580536	0.13339999318122864	0.08739999681711197	0.3142000138759613
sp_P81605_DCD_HUMAN	Extracellular	Signal peptide	0.10379999876022339	0.05290000140666962	0.9692999720573425	0.1445000022649765	0.11789999902248383	0.002899999963119626	0.14399999380111694	0.2727999985218048	0.24040000140666962	0.0013000000035390258
sp_Q02413_DSG1_HUMAN	Cell membrane	Signal peptide|Transmembrane domain	0.26429998874664307	0.11729999631643295	0.16089999675750732	0.743399977684021	0.019600000232458115	0.007400000002235174	0.22030000388622284	0.33309999108314514	0.24210000038146973	0.03359999880194664
sp_Q08554_DSC1_HUMAN	Cell membrane	Signal peptide|Transmembrane domain	0.23180000483989716	0.10140000283718109	0.1404000073671341	0.7738000154495239	0.01720000058412552	0.003700000001117587	0.23420000076293945	0.2669999897480011	0.2460000067949295	0.030500000342726707
sp_Q13835_PKP1_HUMAN	Cytoplasm	Nuclear localization signal	0.5817000269889832	0.4375	0.018699999898672104	0.39800000190734863	0.121799997985363	0.004100000020116568	0.1354999989271164	0.12389999628067017	0.14890000224113464	0.022099999710917473
sp_Q562R1_ACTBL_HUMAN	Cytoplasm	Nuclear export signal	0.6699000000953674	0.4894999861717224	0.1088000014424324	0.24580000340938568	0.10580000281333923	0.06319999694824219	0.06120000034570694	0.08789999783039093	0.147599995136261	0.1826999932527542
sp_Q5T749_KPRP_HUMAN	Cytoplasm		0.7208999991416931	0.1656000018119812	0.4632999897003174	0.29649999737739563	0.14159999787807465	0.025599999353289604	0.04839999973773956	0.09030000120401382	0.03999999910593033	0.027899999171495438
sp_Q6UWP8_SBSN_HUMAN	Extracellular	Signal peptide	0.15710000693798065	0.10249999910593033	0.833899974822998	0.2897999882698059	0.07689999788999557	0.0020000000949949026	0.18199999630451202	0.31779998540878296	0.10589999705553055	0.006800000090152025
sp_Q96P63_SPB12_HUMAN	Cytoplasm		0.7127000093460083	0.2590000033378601	0.5475999712944031	0.16339999437332153	0.11659999936819077	0.1005999967455864	0.13570000231266022	0.12300000339746475	0.15539999306201935	0.03550000116229057
sp_Q9GZZ8_LACRT_HUMAN	Extracellular	Signal peptide	0.07859999686479568	0.04969999939203262	0.984499990940094	0.16329999268054962	0.1386999934911728	0.003800000064074993	0.09009999781847	0.12880000472068787	0.09889999777078629	0.0017999999690800905
sp_Q9Y696_CLIC4_HUMAN	Cytoplasm		0.7494999766349792	0.2484000027179718	0.1395999938249588	0.2818000018596649	0.37950000166893005	0.0066999997943639755	0.26930001378059387	0.038600001484155655	0.21310000121593475	0.14110000431537628

## Sheet: Caco + Dm28c (2h)
Protein_ID	Localizations	Signals	Cytoplasm	Nucleus	Extracellular	Cell membrane	Mitochondrion	Plastid	Endoplasmic reticulum	Lysosome/Vacuole	Golgi apparatus	Peroxisome
tr_H0Y304_H0Y304_HUMAN	Cytoplasm	Nuclear export signal	0.6503000259399414	0.29510000348091125	0.06440000236034393	0.5472000241279602	0.14970000088214874	0.014499999582767487	0.18690000474452972	0.38909998536109924	0.5195000171661377	0.009100000374019146
sp_Q00610_CLH1_HUMAN	Cytoplasm		0.5058000087738037	0.31850001215934753	0.04749999940395355	0.32170000672340393	0.10090000182390213	0.0142000000923872	0.28859999775886536	0.3296999931335449	0.4169999957084656	0.016599999740719795
tr_A0A7I2V3H3_A0A7I2V3H3_HUMAN	Cytoplasm	Nuclear localization signal	0.6618000268936157	0.43779999017715454	0.23980000615119934	0.40470001101493835	0.1899999976158142	0.11050000041723251	0.10029999911785126	0.09049999713897705	0.2337999939918518	0.1808999925851822
tr_A0A0A0MRQ5_A0A0A0MRQ5_HUMAN	Cytoplasm	Peroxisomal targeting signal	0.8777999877929688	0.3059999942779541	0.09719999879598618	0.16030000150203705	0.4681999981403351	0.21549999713897705	0.2838999927043915	0.2070000022649765	0.20149999856948853	0.5669999718666077
tr_A0A0A0MS07_A0A0A0MS07_HUMAN	Extracellular	Signal peptide	0.4180999994277954	0.20409999787807465	0.7360000014305115	0.27090001106262207	0.25999999046325684	0.005499999970197678	0.3488999903202057	0.051100000739097595	0.2720000147819519	0.007000000216066837
tr_A0A0G2JMB2_A0A0G2JMB2_HUMAN	Extracellular	Nuclear localization signal	0.460099995136261	0.32829999923706055	0.6225000023841858	0.37720000743865967	0.27619999647140503	0.007899999618530273	0.44679999351501465	0.08349999785423279	0.25600001215934753	0.005100000184029341
sp_Q16777_H2A2C_HUMAN	Nucleus	Nuclear localization signal	0.45089998841285706	0.7024999856948853	0.18029999732971191	0.12720000743865967	0.13750000298023224	0.052000001072883606	0.15080000460147858	0.13500000536441803	0.1492999941110611	0.003700000001117587
sp_P06733_ENOA_HUMAN	Cytoplasm		0.8519999980926514	0.34950000047683716	0.14900000393390656	0.19869999587535858	0.2524000108242035	0.040300000458955765	0.11550000309944153	0.1216999962925911	0.16760000586509705	0.3021000027656555
tr_F8W6P5_F8W6P5_HUMAN	Cytoplasm	Signal peptide|Nuclear localization signal	0.6771000027656555	0.19679999351501465	0.4505999982357025	0.335999995470047	0.12290000170469284	0.03779999911785126	0.3122999966144562	0.2524999976158142	0.16689999401569366	0.016599999740719795
tr_K7EMV3_K7EMV3_HUMAN	Nucleus	Nuclear localization signal	0.29829999804496765	0.7315999865531921	0.4830000102519989	0.11840000003576279	0.05570000037550926	0.08150000125169754	0.08659999817609787	0.031099999323487282	0.07559999823570251	0.008299999870359898
tr_A0A8I5KW00_A0A8I5KW00_HUMAN	Lysosome/Vacuole	Signal peptide	0.12690000236034393	0.15629999339580536	0.4650000035762787	0.21240000426769257	0.12290000170469284	0.0008999999845400453	0.510699987411499	0.5195000171661377	0.2955999970436096	0.004600000102072954
tr_A0A8I5KWT8_A0A8I5KWT8_HUMAN	Cytoplasm	Nuclear localization signal|Nuclear export signal	0.7257000207901001	0.304500013589859	0.04899999871850014	0.3750999867916107	0.17020000517368317	0.009600000455975533	0.05299999937415123	0.1615999937057495	0.24660000205039978	0.04410000145435333
sp_P68032_ACTC_HUMAN	Cytoplasm|Nucleus	Nuclear export signal	0.6588000059127808	0.5422000288963318	0.13819999992847443	0.31029999256134033	0.11919999867677689	0.05829999968409538	0.08030000329017639	0.12150000035762787	0.195700004696846	0.3043999969959259
sp_P08670_VIME_HUMAN	Cytoplasm	Nuclear localization signal	0.7357000112533569	0.2874999940395355	0.09570000320672989	0.2955000102519989	0.2296999990940094	0.014600000344216824	0.052799999713897705	0.11550000309944153	0.3472999930381775	0.013799999840557575
sp_P0CG48_UBC_HUMAN	Cytoplasm		0.6065999865531921	0.48350000381469727	0.42809998989105225	0.35040000081062317	0.15479999780654907	0.019500000402331352	0.07240000367164612	0.060499999672174454	0.027400000020861626	0.029200000688433647
tr_E7EQB2_E7EQB2_HUMAN	Extracellular	Signal peptide	0.3671000003814697	0.10019999742507935	0.761900007724762	0.22020000219345093	0.22579999268054962	0.010499999858438969	0.271699994802475	0.2614000141620636	0.18170000612735748	0.02500000037252903
tr_E7EUT5_E7EUT5_HUMAN	Cytoplasm	Nuclear export signal	0.8299999833106995	0.24719999730587006	0.09380000084638596	0.3158000111579895	0.501800000667572	0.03759999945759773	0.2214999943971634	0.06350000202655792	0.1688999980688095	0.11320000141859055
tr_E7EVS6_E7EVS6_HUMAN	Cytoplasm|Nucleus	Nuclear export signal	0.6984999775886536	0.6391000151634216	0.22789999842643738	0.3018999993801117	0.0997999981045723	0.04360000044107437	0.026000000536441803	0.12160000205039978	0.06750000268220901	0.09809999912977219
tr_E7EX29_E7EX29_HUMAN	Cytoplasm	Nuclear export signal	0.7360000014305115	0.41830000281333923	0.21410000324249268	0.12049999833106995	0.3287000060081482	0.023900000378489494	0.12770000100135803	0.3319999873638153	0.4742000102996826	0.15070000290870667
sp_P29401_TKT_HUMAN	Cytoplasm	Nuclear export signal|Peroxisomal targeting signal	0.8403000235557556	0.23389999568462372	0.0617000013589859	0.37700000405311584	0.387800008058548	0.011500000022351742	0.3571999967098236	0.13770000636577606	0.3009999990463257	0.28209999203681946
sp_P68363_TBA1B_HUMAN	Cytoplasm	Nuclear export signal	0.7592999935150146	0.42489999532699585	0.12210000306367874	0.3005000054836273	0.23240000009536743	0.04610000178217888	0.08489999920129776	0.20250000059604645	0.15160000324249268	0.1324000060558319
tr_Q2L6G8_Q2L6G8_HUMAN	Extracellular	Signal peptide	0.18379999697208405	0.093299999833107	0.892799973487854	0.25279998779296875	0.10220000147819519	0.005799999926239252	0.12470000237226486	0.11949999630451202	0.11230000108480453	0.00559999980032444
tr_J3KPS3_J3KPS3_HUMAN	Cytoplasm	Nuclear export signal	0.8273000121116638	0.24150000512599945	0.19820000231266022	0.39480000734329224	0.33899998664855957	0.020500000566244125	0.12639999389648438	0.14749999344348907	0.17399999499320984	0.0478999987244606
tr_K7ES02_K7ES02_HUMAN	Cytoplasm		0.8026000261306763	0.289900004863739	0.20839999616146088	0.21719999611377716	0.5989999771118164	0.0017000000225380063	0.18649999797344208	0.09019999951124191	0.1096000000834465	0.1005999967455864
sp_P01040_CYTA_HUMAN	Cytoplasm|Nucleus		0.6280999779701233	0.6657999753952026	0.5616999864578247	0.052000001072883606	0.23800000548362732	0.027499999850988388	0.18289999663829803	0.07540000230073929	0.04230000078678131	0.009200000204145908
sp_P04279_SEMG1_HUMAN	Extracellular	Signal peptide	0.1793999969959259	0.11599999666213989	0.9277999997138977	0.11620000004768372	0.02329999953508377	0.0044999998062849045	0.14329999685287476	0.06129999831318855	0.03929999843239784	0.009600000455975533
sp_P05089_ARGI1_HUMAN	Cytoplasm		0.6467999815940857	0.3287000060081482	0.07329999655485153	0.11110000312328339	0.4726000130176544	0.022199999541044235	0.12099999934434891	0.09000000357627869	0.039500001817941666	0.05270000174641609
sp_P05109_S10A8_HUMAN	Cytoplasm	Nuclear localization signal	0.7092000246047974	0.33709999918937683	0.27709999680519104	0.46000000834465027	0.15299999713897705	0.006399999838322401	0.39640000462532043	0.11670000106096268	0.2702000141143799	0.007400000002235174
sp_P05141_ADT2_HUMAN	Mitochondrion	Transmembrane domain	0.19189999997615814	0.09860000014305115	0.08919999748468399	0.46230000257492065	0.8503999710083008	0.04340000078082085	0.17599999904632568	0.10419999808073044	0.20200000703334808	0.1518000066280365
sp_P06702_S10A9_HUMAN	Cytoplasm		0.6585000157356262	0.3873000144958496	0.4447999894618988	0.4025999903678894	0.17110000550746918	0.002199999988079071	0.539900004863739	0.22630000114440918	0.3021000027656555	0.004399999976158142
sp_P07355_ANXA2_HUMAN	Cytoplasm	Nuclear export signal	0.6639999747276306	0.4375	0.4927000105381012	0.4950000047683716	0.13019999861717224	0.009399999864399433	0.19169999659061432	0.43939998745918274	0.3089999854564667	0.06620000302791595
sp_P07437_TBB5_HUMAN	Cytoplasm		0.6837999820709229	0.3294999897480011	0.19660000503063202	0.2721000015735626	0.17389999330043793	0.07460000365972519	0.0738999992609024	0.18629999458789825	0.163100004196167	0.0771000012755394
sp_P08758_ANXA5_HUMAN	Cytoplasm	Nuclear export signal	0.7717000246047974	0.39329999685287476	0.2513999938964844	0.305400013923645	0.12479999661445618	0.024299999698996544	0.30869999527931213	0.5133000016212463	0.25220000743865967	0.10409999638795853
sp_P11021_BIP_HUMAN	Endoplasmic reticulum	Signal peptide	0.24390000104904175	0.15389999747276306	0.335999995470047	0.14920000731945038	0.14300000667572021	0.009499999694526196	0.8755000233650208	0.5476999878883362	0.29739999771118164	0.13169999420642853
sp_P12273_PIP_HUMAN	Extracellular	Signal peptide	0.1534000039100647	0.05490000173449516	0.930899977684021	0.1817999929189682	0.07159999758005142	0.018200000748038292	0.1867000013589859	0.1695999950170517	0.267300009727478	0.009999999776482582
sp_P14923_PLAK_HUMAN	Cytoplasm|Nucleus	Nuclear localization signal|Nuclear export signal	0.61080002784729	0.6542999744415283	0.020500000566244125	0.5378999710083008	0.10480000078678131	0.008100000210106373	0.07090000063180923	0.08669999986886978	0.16210000216960907	0.04859999939799309
sp_P15924_DESP_HUMAN	Cytoplasm	Nuclear localization signal	0.573199987411499	0.20569999516010284	0.11400000005960464	0.5478000044822693	0.120899997651577	0.016100000590085983	0.22630000114440918	0.20419999957084656	0.32249999046325684	0.004699999932199717
sp_P48741_HSP77_HUMAN	Cytoplasm	Nuclear localization signal	0.7045999765396118	0.3424000144004822	0.273499995470047	0.2784999907016754	0.20880000293254852	0.031099999323487282	0.05119999870657921	0.1624000072479248	0.17139999568462372	0.0714000016450882
sp_P35326_SPR2A_HUMAN	Cytoplasm|Extracellular		0.6277999877929688	0.32760000228881836	0.8615000247955322	0.13330000638961792	0.12399999797344208	0.0203000009059906	0.05530000105500221	0.08879999816417694	0.0364999994635582	0.03720000013709068
sp_P22735_TGM1_HUMAN	Cytoplasm|Cell membrane		0.6033999919891357	0.20409999787807465	0.1941000074148178	0.5920000076293945	0.07970000058412552	0.004699999932199717	0.41280001401901245	0.3100000023841858	0.2606000006198883	0.01850000023841858
sp_P25311_ZA2G_HUMAN	Extracellular	Signal peptide	0.29260000586509705	0.10019999742507935	0.73089998960495	0.3625999987125397	0.06750000268220901	0.00039999998989515007	0.4779999852180481	0.32989999651908875	0.24390000104904175	0.0008999999845400453
sp_P29508_SPB3_HUMAN	Cytoplasm|Extracellular		0.6359999775886536	0.25459998846054077	0.7208999991416931	0.20409999787807465	0.14190000295639038	0.13840000331401825	0.15919999778270721	0.1137000024318695	0.1573999971151352	0.03220000118017197
sp_P31025_LCN1_HUMAN	Extracellular	Signal peptide	0.1467999964952469	0.12690000236034393	0.9451000094413757	0.16110000014305115	0.04769999906420708	0.00039999998989515007	0.20260000228881836	0.3174999952316284	0.15530000627040863	0.00019999999494757503
sp_P31944_CASPE_HUMAN	Cytoplasm		0.7784000039100647	0.3508000075817108	0.2896000146865845	0.1348000019788742	0.19140000641345978	0.022099999710917473	0.2757999897003174	0.15929999947547913	0.06729999929666519	0.021800000220537186
sp_P61626_LYSC_HUMAN	Extracellular	Signal peptide	0.093299999833107	0.03909999877214432	0.9815999865531921	0.10029999911785126	0.07169999927282333	0.0024999999441206455	0.1404999941587448	0.23639999330043793	0.05909999832510948	0.0006000000284984708
sp_P62805_H4_HUMAN	Nucleus	Nuclear localization signal	0.310699999332428	0.7889000177383423	0.11590000241994858	0.29089999198913574	0.09700000286102295	0.18490000069141388	0.13050000369548798	0.06289999932050705	0.13830000162124634	0.0024999999441206455
sp_P62937_PPIA_HUMAN	Cytoplasm		0.7197999954223633	0.3206999897956848	0.4507000148296356	0.35670000314712524	0.2761000096797943	0.0568000003695488	0.15629999339580536	0.13339999318122864	0.08739999681711197	0.3142000138759613
sp_P81605_DCD_HUMAN	Extracellular	Signal peptide	0.10379999876022339	0.05290000140666962	0.9692999720573425	0.1445000022649765	0.11789999902248383	0.002899999963119626	0.14399999380111694	0.2727999985218048	0.24040000140666962	0.0013000000035390258
sp_Q02413_DSG1_HUMAN	Cell membrane	Signal peptide|Transmembrane domain	0.26429998874664307	0.11729999631643295	0.16089999675750732	0.743399977684021	0.019600000232458115	0.007400000002235174	0.22030000388622284	0.33309999108314514	0.24210000038146973	0.03359999880194664
sp_Q08554_DSC1_HUMAN	Cell membrane	Signal peptide|Transmembrane domain	0.23180000483989716	0.10140000283718109	0.1404000073671341	0.7738000154495239	0.01720000058412552	0.003700000001117587	0.23420000076293945	0.2669999897480011	0.2460000067949295	0.030500000342726707
sp_Q13835_PKP1_HUMAN	Cytoplasm	Nuclear localization signal	0.5817000269889832	0.4375	0.018699999898672104	0.39800000190734863	0.121799997985363	0.004100000020116568	0.1354999989271164	0.12389999628067017	0.14890000224113464	0.022099999710917473
sp_Q562R1_ACTBL_HUMAN	Cytoplasm	Nuclear export signal	0.6699000000953674	0.4894999861717224	0.1088000014424324	0.24580000340938568	0.10580000281333923	0.06319999694824219	0.06120000034570694	0.08789999783039093	0.147599995136261	0.1826999932527542
sp_Q5T749_KPRP_HUMAN	Cytoplasm		0.7208999991416931	0.1656000018119812	0.4632999897003174	0.29649999737739563	0.14159999787807465	0.025599999353289604	0.04839999973773956	0.09030000120401382	0.03999999910593033	0.027899999171495438
sp_Q6UWP8_SBSN_HUMAN	Extracellular	Signal peptide	0.15710000693798065	0.10249999910593033	0.833899974822998	0.2897999882698059	0.07689999788999557	0.0020000000949949026	0.18199999630451202	0.31779998540878296	0.10589999705553055	0.006800000090152025
sp_Q96P63_SPB12_HUMAN	Cytoplasm		0.7127000093460083	0.2590000033378601	0.5475999712944031	0.16339999437332153	0.11659999936819077	0.1005999967455864	0.13570000231266022	0.12300000339746475	0.15539999306201935	0.03550000116229057
sp_Q9GZZ8_LACRT_HUMAN	Extracellular	Signal peptide	0.07859999686479568	0.04969999939203262	0.984499990940094	0.16329999268054962	0.1386999934911728	0.003800000064074993	0.09009999781847	0.12880000472068787	0.09889999777078629	0.0017999999690800905

## Sheet: C2C12 Ctl 24h
Protein_ID	Localizations	Signals	Cytoplasm	Nucleus	Extracellular	Cell membrane	Mitochondrion	Plastid	Endoplasmic reticulum	Lysosome/Vacuole	Golgi apparatus	Peroxisome
tr_Q3UHL6_Q3UHL6_MOUSE	Extracellular	Signal peptide	0.21389999985694885	0.09019999951124191	0.8927000164985657	0.3271999955177307	0.050700001418590546	0.015200000256299973	0.13660000264644623	0.21170000731945038	0.1964000016450882	0.017100000753998756
tr_A0A0A6YW67_A0A0A6YW67_MOUSE	Cytoplasm|Nucleus		0.4832000136375427	0.6202999949455261	0.36000001430511475	0.14489999413490295	0.059300001710653305	0.03590000048279762	0.35589998960494995	0.1843000054359436	0.15600000321865082	0.031599998474121094
tr_A0A140T8W1_A0A140T8W1_MOUSE	Extracellular	Signal peptide	0.2379000037908554	0.08780000358819962	0.8287000060081482	0.28110000491142273	0.07209999859333038	0.005799999926239252	0.24469999969005585	0.16099999845027924	0.18780000507831573	0.007000000216066837
tr_E0CZ27_E0CZ27_MOUSE	Nucleus		0.3370000123977661	0.6786999702453613	0.2957000136375427	0.10239999741315842	0.1046999990940094	0.26510000228881836	0.09679999947547913	0.043800000101327896	0.05810000002384186	0.05860000103712082
tr_A0A2I3BQ03_A0A2I3BQ03_MOUSE	Cytoplasm	Nuclear export signal	0.6919999718666077	0.4602999985218048	0.2809000015258789	0.14190000295639038	0.42160001397132874	0.015699999406933784	0.08760000020265579	0.3021000027656555	0.51419997215271	0.19830000400543213
tr_A6ZI44_A6ZI44_MOUSE	Cytoplasm		0.7630000114440918	0.2304999977350235	0.3889000117778778	0.3174000084400177	0.4844000041484833	0.035599999129772186	0.2515000104904175	0.16580000519752502	0.33570000529289246	0.06069999933242798
sp_E9Q557_DESP_MOUSE	Cytoplasm	Nuclear localization signal	0.5680999755859375	0.20880000293254852	0.12150000035762787	0.5579000115394592	0.11540000140666962	0.015599999576807022	0.24009999632835388	0.18209999799728394	0.31779998540878296	0.00430000014603138
tr_F8WIT2_F8WIT2_MOUSE	Cytoplasm		0.5374000072479248	0.41290000081062317	0.1956000030040741	0.36500000953674316	0.15109999477863312	0.015300000086426735	0.18549999594688416	0.439300000667572	0.1906999945640564	0.11180000007152557
sp_P05213_TBA1B_MOUSE	Cytoplasm	Nuclear export signal	0.7592999935150146	0.42489999532699585	0.12210000306367874	0.3005000054836273	0.23240000009536743	0.04610000178217888	0.08489999920129776	0.20250000059604645	0.15160000324249268	0.1324000060558319
sp_P07356_ANXA2_MOUSE	Cytoplasm	Nuclear export signal	0.6725999712944031	0.42750000953674316	0.475600004196167	0.5087000131607056	0.1347000002861023	0.008299999870359898	0.18719999492168427	0.43380001187324524	0.302700012922287	0.06019999831914902
sp_P10126_EF1A1_MOUSE	Cytoplasm|Nucleus	Nuclear localization signal	0.7261999845504761	0.5041999816894531	0.13519999384880066	0.28850001096725464	0.16269999742507935	0.14399999380111694	0.13289999961853027	0.11680000275373459	0.22169999778270721	0.04529999941587448
tr_Q8CBB6_Q8CBB6_MOUSE	Nucleus	Nuclear localization signal	0.4316999912261963	0.7681000232696533	0.2313999980688095	0.2485000044107437	0.20679999887943268	0.026399999856948853	0.13570000231266022	0.06310000270605087	0.12790000438690186	0.0010000000474974513
sp_P17182_ENOA_MOUSE	Cytoplasm		0.8492000102996826	0.35100001096725464	0.14239999651908875	0.19779999554157257	0.2734000086784363	0.03539999946951866	0.1421000063419342	0.13819999992847443	0.18649999797344208	0.29350000619888306
sp_P19246_NFH_MOUSE	Cytoplasm	Nuclear localization signal|Nuclear export signal	0.7602999806404114	0.3253999948501587	0.12839999794960022	0.2858000099658966	0.18629999458789825	0.003100000089034438	0.09380000084638596	0.16200000047683716	0.36309999227523804	0.010200000368058681
sp_P20029_BIP_MOUSE	Endoplasmic reticulum	Signal peptide	0.21770000457763672	0.14790000021457672	0.3898000121116638	0.13490000367164612	0.15060000121593475	0.013000000268220901	0.8827999830245972	0.5360000133514404	0.26759999990463257	0.08619999885559082
sp_P52480_KPYM_MOUSE	Cytoplasm	Nuclear localization signal|Nuclear export signal	0.7444000244140625	0.4180999994277954	0.0803999975323677	0.4027000069618225	0.23090000450611115	0.05040000006556511	0.08219999819993973	0.19059999287128448	0.16910000145435333	0.023399999365210533
sp_P63260_ACTG_MOUSE	Cytoplasm|Nucleus	Nuclear export signal	0.6518999934196472	0.544700026512146	0.15889999270439148	0.2892000079154968	0.10270000249147415	0.06350000202655792	0.07020000368356705	0.13779999315738678	0.16949999332427979	0.250900000333786
sp_P62806_H4_MOUSE	Nucleus	Nuclear localization signal	0.310699999332428	0.7889000177383423	0.11590000241994858	0.29089999198913574	0.09700000286102295	0.18490000069141388	0.13050000369548798	0.06289999932050705	0.13830000162124634	0.0024999999441206455
tr_Q504P4_Q504P4_MOUSE	Cytoplasm	Nuclear export signal	0.7663999795913696	0.35600000619888306	0.38499999046325684	0.33239999413490295	0.17880000174045563	0.022700000554323196	0.13750000298023224	0.2712000012397766	0.25769999623298645	0.10849999636411667
sp_P68134_ACTS_MOUSE	Cytoplasm|Nucleus	Nuclear export signal	0.6556000113487244	0.5407999753952026	0.14100000262260437	0.31119999289512634	0.11550000309944153	0.05530000105500221	0.07919999957084656	0.12020000070333481	0.20090000331401825	0.29490000009536743
sp_P99024_TBB5_MOUSE	Cytoplasm		0.6837999820709229	0.3294999897480011	0.19660000503063202	0.2721000015735626	0.17389999330043793	0.07460000365972519	0.0738999992609024	0.18629999458789825	0.163100004196167	0.0771000012755394
sp_Q02257_PLAK_MOUSE	Cytoplasm|Nucleus	Nuclear localization signal|Nuclear export signal	0.6144000291824341	0.6650000214576721	0.02019999921321869	0.5182999968528748	0.10019999742507935	0.00800000037997961	0.06960000097751617	0.0778999999165535	0.14560000598430634	0.046300001442432404
sp_Q61176_ARGI1_MOUSE	Cytoplasm		0.7038000226020813	0.3082999885082245	0.07999999821186066	0.07289999723434448	0.4648999869823456	0.019700000062584877	0.10599999874830246	0.06620000302791595	0.03220000118017197	0.05739999935030937
tr_Q9CPN9_Q9CPN9_MOUSE	Extracellular	Signal peptide	0.16300000250339508	0.06159999966621399	0.9365000128746033	0.05770000070333481	0.05050000175833702	0.0010999999940395355	0.07689999788999557	0.15639999508857727	0.05810000002384186	0.0007999999797903001

## Sheet: C2C12 + CLB 24h
Protein_ID	Localizations	Signals	Cytoplasm	Nucleus	Extracellular	Cell membrane	Mitochondrion	Plastid	Endoplasmic reticulum	Lysosome/Vacuole	Golgi apparatus	Peroxisome
tr_Q3UHL6_Q3UHL6_MOUSE	Extracellular	Signal peptide	0.21389999985694885	0.09019999951124191	0.8927000164985657	0.3271999955177307	0.050700001418590546	0.015200000256299973	0.13660000264644623	0.21170000731945038	0.1964000016450882	0.017100000753998756
tr_A0A0A6YW67_A0A0A6YW67_MOUSE	Cytoplasm|Nucleus		0.4832000136375427	0.6202999949455261	0.36000001430511475	0.14489999413490295	0.059300001710653305	0.03590000048279762	0.35589998960494995	0.1843000054359436	0.15600000321865082	0.031599998474121094
tr_A0A140T8W1_A0A140T8W1_MOUSE	Extracellular	Signal peptide	0.2379000037908554	0.08780000358819962	0.8287000060081482	0.28110000491142273	0.07209999859333038	0.005799999926239252	0.24469999969005585	0.16099999845027924	0.18780000507831573	0.007000000216066837
tr_A0A2I3BQ03_A0A2I3BQ03_MOUSE	Cytoplasm	Nuclear export signal	0.6919999718666077	0.4602999985218048	0.2809000015258789	0.14190000295639038	0.42160001397132874	0.015699999406933784	0.08760000020265579	0.3021000027656555	0.51419997215271	0.19830000400543213
sp_E9Q557_DESP_MOUSE	Cytoplasm	Nuclear localization signal	0.5680999755859375	0.20880000293254852	0.12150000035762787	0.5579000115394592	0.11540000140666962	0.015599999576807022	0.24009999632835388	0.18209999799728394	0.31779998540878296	0.00430000014603138
sp_P05213_TBA1B_MOUSE	Cytoplasm	Nuclear export signal	0.7592999935150146	0.42489999532699585	0.12210000306367874	0.3005000054836273	0.23240000009536743	0.04610000178217888	0.08489999920129776	0.20250000059604645	0.15160000324249268	0.1324000060558319
sp_P07356_ANXA2_MOUSE	Cytoplasm	Nuclear export signal	0.6725999712944031	0.42750000953674316	0.475600004196167	0.5087000131607056	0.1347000002861023	0.008299999870359898	0.18719999492168427	0.43380001187324524	0.302700012922287	0.06019999831914902
sp_P10126_EF1A1_MOUSE	Cytoplasm|Nucleus	Nuclear localization signal	0.7261999845504761	0.5041999816894531	0.13519999384880066	0.28850001096725464	0.16269999742507935	0.14399999380111694	0.13289999961853027	0.11680000275373459	0.22169999778270721	0.04529999941587448
sp_P11499_HS90B_MOUSE	Cytoplasm	Nuclear export signal	0.7069000005722046	0.3273000121116638	0.19349999725818634	0.30970001220703125	0.15680000185966492	0.016699999570846558	0.1996999979019165	0.22840000689029694	0.36399999260902405	0.042100001126527786
sp_P17182_ENOA_MOUSE	Cytoplasm		0.8492000102996826	0.35100001096725464	0.14239999651908875	0.19779999554157257	0.2734000086784363	0.03539999946951866	0.1421000063419342	0.13819999992847443	0.18649999797344208	0.29350000619888306
sp_P17897_LYZ1_MOUSE	Extracellular	Signal peptide	0.09570000320672989	0.04699999839067459	0.9674999713897705	0.10679999738931656	0.10249999910593033	0.002400000113993883	0.23070000112056732	0.27250000834465027	0.07180000096559525	0.0007999999797903001
sp_P19246_NFH_MOUSE	Cytoplasm	Nuclear localization signal|Nuclear export signal	0.7602999806404114	0.3253999948501587	0.12839999794960022	0.2858000099658966	0.18629999458789825	0.003100000089034438	0.09380000084638596	0.16200000047683716	0.36309999227523804	0.010200000368058681
sp_P20029_BIP_MOUSE	Endoplasmic reticulum	Signal peptide	0.21770000457763672	0.14790000021457672	0.3898000121116638	0.13490000367164612	0.15060000121593475	0.013000000268220901	0.8827999830245972	0.5360000133514404	0.26759999990463257	0.08619999885559082
sp_P26041_MOES_MOUSE	Cytoplasm	Nuclear export signal	0.6424999833106995	0.38760000467300415	0.02500000037252903	0.49140000343322754	0.15060000121593475	0.009800000116229057	0.13830000162124634	0.24650000035762787	0.39149999618530273	0.009800000116229057
sp_P52480_KPYM_MOUSE	Cytoplasm	Nuclear localization signal|Nuclear export signal	0.7444000244140625	0.4180999994277954	0.0803999975323677	0.4027000069618225	0.23090000450611115	0.05040000006556511	0.08219999819993973	0.19059999287128448	0.16910000145435333	0.023399999365210533
sp_P63260_ACTG_MOUSE	Cytoplasm|Nucleus	Nuclear export signal	0.6518999934196472	0.544700026512146	0.15889999270439148	0.2892000079154968	0.10270000249147415	0.06350000202655792	0.07020000368356705	0.13779999315738678	0.16949999332427979	0.250900000333786
sp_P62806_H4_MOUSE	Nucleus	Nuclear localization signal	0.310699999332428	0.7889000177383423	0.11590000241994858	0.29089999198913574	0.09700000286102295	0.18490000069141388	0.13050000369548798	0.06289999932050705	0.13830000162124634	0.0024999999441206455
tr_Q504P4_Q504P4_MOUSE	Cytoplasm	Nuclear export signal	0.7663999795913696	0.35600000619888306	0.38499999046325684	0.33239999413490295	0.17880000174045563	0.022700000554323196	0.13750000298023224	0.2712000012397766	0.25769999623298645	0.10849999636411667
sp_P68134_ACTS_MOUSE	Cytoplasm|Nucleus	Nuclear export signal	0.6556000113487244	0.5407999753952026	0.14100000262260437	0.31119999289512634	0.11550000309944153	0.05530000105500221	0.07919999957084656	0.12020000070333481	0.20090000331401825	0.29490000009536743
sp_P99024_TBB5_MOUSE	Cytoplasm		0.6837999820709229	0.3294999897480011	0.19660000503063202	0.2721000015735626	0.17389999330043793	0.07460000365972519	0.0738999992609024	0.18629999458789825	0.163100004196167	0.0771000012755394
sp_Q02257_PLAK_MOUSE	Cytoplasm|Nucleus	Nuclear localization signal|Nuclear export signal	0.6144000291824341	0.6650000214576721	0.02019999921321869	0.5182999968528748	0.10019999742507935	0.00800000037997961	0.06960000097751617	0.0778999999165535	0.14560000598430634	0.046300001442432404
sp_Q61176_ARGI1_MOUSE	Cytoplasm		0.7038000226020813	0.3082999885082245	0.07999999821186066	0.07289999723434448	0.4648999869823456	0.019700000062584877	0.10599999874830246	0.06620000302791595	0.03220000118017197	0.05739999935030937
tr_Q9CPN9_Q9CPN9_MOUSE	Extracellular	Signal peptide	0.16300000250339508	0.06159999966621399	0.9365000128746033	0.05770000070333481	0.05050000175833702	0.0010999999940395355	0.07689999788999557	0.15639999508857727	0.05810000002384186	0.0007999999797903001

## Sheet: C2C12 + Dm 24h
Protein_ID	Localizations	Signals	Cytoplasm	Nucleus	Extracellular	Cell membrane	Mitochondrion	Plastid	Endoplasmic reticulum	Lysosome/Vacuole	Golgi apparatus	Peroxisome
tr_Q3UHL6_Q3UHL6_MOUSE	Extracellular	Signal peptide	0.21389999985694885	0.09019999951124191	0.8927000164985657	0.3271999955177307	0.050700001418590546	0.015200000256299973	0.13660000264644623	0.21170000731945038	0.1964000016450882	0.017100000753998756
tr_A0A0A6YW67_A0A0A6YW67_MOUSE	Cytoplasm|Nucleus		0.4832000136375427	0.6202999949455261	0.36000001430511475	0.14489999413490295	0.059300001710653305	0.03590000048279762	0.35589998960494995	0.1843000054359436	0.15600000321865082	0.031599998474121094
tr_A0A1B0GSR9_A0A1B0GSR9_MOUSE	Cytoplasm		0.822700023651123	0.22190000116825104	0.06849999725818634	0.20090000331401825	0.18440000712871552	0.004999999888241291	0.11490000039339066	0.08309999853372574	0.17110000550746918	0.12110000103712082
tr_A0A2I3BQ03_A0A2I3BQ03_MOUSE	Cytoplasm	Nuclear export signal	0.6919999718666077	0.4602999985218048	0.2809000015258789	0.14190000295639038	0.42160001397132874	0.015699999406933784	0.08760000020265579	0.3021000027656555	0.51419997215271	0.19830000400543213
sp_E9Q557_DESP_MOUSE	Cytoplasm	Nuclear localization signal	0.5680999755859375	0.20880000293254852	0.12150000035762787	0.5579000115394592	0.11540000140666962	0.015599999576807022	0.24009999632835388	0.18209999799728394	0.31779998540878296	0.00430000014603138
tr_F8WIT2_F8WIT2_MOUSE	Cytoplasm		0.5374000072479248	0.41290000081062317	0.1956000030040741	0.36500000953674316	0.15109999477863312	0.015300000086426735	0.18549999594688416	0.439300000667572	0.1906999945640564	0.11180000007152557
sp_P05213_TBA1B_MOUSE	Cytoplasm	Nuclear export signal	0.7592999935150146	0.42489999532699585	0.12210000306367874	0.3005000054836273	0.23240000009536743	0.04610000178217888	0.08489999920129776	0.20250000059604645	0.15160000324249268	0.1324000060558319
sp_P07356_ANXA2_MOUSE	Cytoplasm	Nuclear export signal	0.6725999712944031	0.42750000953674316	0.475600004196167	0.5087000131607056	0.1347000002861023	0.008299999870359898	0.18719999492168427	0.43380001187324524	0.302700012922287	0.06019999831914902
sp_P10126_EF1A1_MOUSE	Cytoplasm|Nucleus	Nuclear localization signal	0.7261999845504761	0.5041999816894531	0.13519999384880066	0.28850001096725464	0.16269999742507935	0.14399999380111694	0.13289999961853027	0.11680000275373459	0.22169999778270721	0.04529999941587448
sp_P11499_HS90B_MOUSE	Cytoplasm	Nuclear export signal	0.7069000005722046	0.3273000121116638	0.19349999725818634	0.30970001220703125	0.15680000185966492	0.016699999570846558	0.1996999979019165	0.22840000689029694	0.36399999260902405	0.042100001126527786
sp_P17182_ENOA_MOUSE	Cytoplasm		0.8492000102996826	0.35100001096725464	0.14239999651908875	0.19779999554157257	0.2734000086784363	0.03539999946951866	0.1421000063419342	0.13819999992847443	0.18649999797344208	0.29350000619888306
sp_P19246_NFH_MOUSE	Cytoplasm	Nuclear localization signal|Nuclear export signal	0.7602999806404114	0.3253999948501587	0.12839999794960022	0.2858000099658966	0.18629999458789825	0.003100000089034438	0.09380000084638596	0.16200000047683716	0.36309999227523804	0.010200000368058681
sp_P20029_BIP_MOUSE	Endoplasmic reticulum	Signal peptide	0.21770000457763672	0.14790000021457672	0.3898000121116638	0.13490000367164612	0.15060000121593475	0.013000000268220901	0.8827999830245972	0.5360000133514404	0.26759999990463257	0.08619999885559082
sp_P48036_ANXA5_MOUSE	Cytoplasm	Nuclear export signal	0.7541000247001648	0.3736000061035156	0.2574999928474426	0.40790000557899475	0.1242000013589859	0.016300000250339508	0.3779999911785126	0.5333999991416931	0.2434999942779541	0.08079999685287476
sp_P52480_KPYM_MOUSE	Cytoplasm	Nuclear localization signal|Nuclear export signal	0.7444000244140625	0.4180999994277954	0.0803999975323677	0.4027000069618225	0.23090000450611115	0.05040000006556511	0.08219999819993973	0.19059999287128448	0.16910000145435333	0.023399999365210533
sp_P63260_ACTG_MOUSE	Cytoplasm|Nucleus	Nuclear export signal	0.6518999934196472	0.544700026512146	0.15889999270439148	0.2892000079154968	0.10270000249147415	0.06350000202655792	0.07020000368356705	0.13779999315738678	0.16949999332427979	0.250900000333786
sp_P62806_H4_MOUSE	Nucleus	Nuclear localization signal	0.310699999332428	0.7889000177383423	0.11590000241994858	0.29089999198913574	0.09700000286102295	0.18490000069141388	0.13050000369548798	0.06289999932050705	0.13830000162124634	0.0024999999441206455
tr_Q504P4_Q504P4_MOUSE	Cytoplasm	Nuclear export signal	0.7663999795913696	0.35600000619888306	0.38499999046325684	0.33239999413490295	0.17880000174045563	0.022700000554323196	0.13750000298023224	0.2712000012397766	0.25769999623298645	0.10849999636411667
sp_P68134_ACTS_MOUSE	Cytoplasm|Nucleus	Nuclear export signal	0.6556000113487244	0.5407999753952026	0.14100000262260437	0.31119999289512634	0.11550000309944153	0.05530000105500221	0.07919999957084656	0.12020000070333481	0.20090000331401825	0.29490000009536743
sp_P99024_TBB5_MOUSE	Cytoplasm		0.6837999820709229	0.3294999897480011	0.19660000503063202	0.2721000015735626	0.17389999330043793	0.07460000365972519	0.0738999992609024	0.18629999458789825	0.163100004196167	0.0771000012755394
sp_Q02257_PLAK_MOUSE	Cytoplasm|Nucleus	Nuclear localization signal|Nuclear export signal	0.6144000291824341	0.6650000214576721	0.02019999921321869	0.5182999968528748	0.10019999742507935	0.00800000037997961	0.06960000097751617	0.0778999999165535	0.14560000598430634	0.046300001442432404
sp_Q61176_ARGI1_MOUSE	Cytoplasm		0.7038000226020813	0.3082999885082245	0.07999999821186066	0.07289999723434448	0.4648999869823456	0.019700000062584877	0.10599999874830246	0.06620000302791595	0.03220000118017197	0.05739999935030937
tr_Q9CPN9_Q9CPN9_MOUSE	Extracellular	Signal peptide	0.16300000250339508	0.06159999966621399	0.9365000128746033	0.05770000070333481	0.05050000175833702	0.0010999999940395355	0.07689999788999557	0.15639999508857727	0.05810000002384186	0.0007999999797903001
tr_S4R243_S4R243_MOUSE	Cytoplasm|Cell membrane	Nuclear localization signal	0.5812000036239624	0.45820000767707825	0.04690000042319298	0.5720000267028809	0.09139999747276306	0.024000000208616257	0.1460999995470047	0.5511999726295471	0.2143000066280365	0.0026000000070780516

[truncated: 3 more sheets: Caco Ctle 24h, Caco + CLB 24h, Caco + Dm 24]
