# Supplementary material for: Trypanosoma cruzi interaction with host tissues modulate the composition of large extracellular vesicles
Source: Sci Rep. 2024 Feb 29;14:5000. doi: 10.1038/s41598-024-55302-3 (PMC10904747; doi:10.1038/s41598-024-55302-3)
Supplement: Supplementary file 4 — Supplementary Table S3. [file 41598_2024_55302_MOESM4_ESM.xlsx]

## Sheet: LEVs 2h
LEVs C2C12 Control (2h)							LEVs Caco Control (2h)
GO biological process complete	F.E.	+/-	raw P value	FDR	p-value (-LOG10)		GO biological process complete	F.E.	+/-	raw P value	FDR	p-value (-LOG10)
cellular response to chemical stimulus	5.12	+	1.48e-06	2.32E-02	5.82974		autocrine signaling	> 100	+	4.87e-07	7.57E-03	6.31247
LEVs C2C12 + CL Brener (2h)							LEVs Caco + CL Brener (2h)
GO biological process complete	F.E.	+/-	raw P value	FDR	p-value (-LOG10)		GO biological process complete	F.E.	+/-	raw P value	FDR	p-value (-LOG10)
peptide antigen assembly with MHC class I protein complex	> 100	+	6.64e-05	4.52E-02	4.17783		neutrophil aggregation	> 100	+	4.02e-05	4.46E-02	4.39577
protein-containing complex assembly	4.51	+	2.32e-05	2.02E-02	4.63451		cell-cell adhesion	7.02	+	1.46e-06	2.26E-02	5.83565
cellular component assembly	3.90	+	8.01e-08	1.26E-04	7.09637		cell adhesion	4.34	+	3.75e-05	4.85E-02	4.42597
cellular component organization	2.27	+	7.58e-06	7.92E-03	5.12033		autocrine signaling	> 100	+	2e-06	1.04E-02	5.69897
cellular component organization or biogenesis	2.35	+	7.46e-07	9.75E-04	6.12726		cellular response to interleukin-4	47.66	+	2.31e-06	8.99E-03	5.63639
cellular process	1.37	+	5.22e-05	3.89E-02	4.28233		response to interleukin-4	43.57	+	3.21e-06	8.32E-03	5.49349
cellular component biogenesis	3.89	+	1.2e-08	2.35E-05	7.92082		response to organic substance	2.94	+	4.48e-06	8.69E-03	5.34872
MHC class I protein complex assembly	> 100	+	6.64e-05	4.34E-02	4.17783		retina homeostasis	22.97	+	3.37e-06	7.47E-03	5.47237
cellular response to interleukin-7	> 100	+	9.07e-10	7.11E-06	9.04239		tissue homeostasis	9.49	+	4.41e-05	4.28E-02	4.35556
cellular response to cytokine stimulus	8.40	+	2.89e-09	7.56E-06	8.5391		anatomical structure homeostasis	9.49	+	4.41e-05	4.57E-02	4.35556
cellular response to organic substance	5.10	+	1.02e-09	3.99E-06	8.9914		keratinocyte differentiation	15.89	+	2.58e-06	8.01E-03	5.58838
cellular response to chemical stimulus	3.96	+	2.36e-08	4.11E-05	7.62709		epidermal cell differentiation	11.05	+	1.92e-05	2.99E-02	4.7167
response to chemical	2.80	+	3.86e-07	5.50E-04	6.41341		epithelial cell differentiation	5.40	+	4.01e-05	4.79E-02	4.39686
response to organic substance	4.13	+	4.88e-10	7.65E-06	9.31158		skin development	9.53	+	9.45e-06	1.63E-02	5.02457
response to cytokine	7.89	+	1.38e-09	4.32E-06	8.86012		antimicrobial humoral response	12.71	+	5.26e-05	4.80E-02	4.27901
response to interleukin-7	> 100	+	9.07e-10	4.74E-06	9.04239		interspecies interaction between organisms	3.93	+	1.51e-06	1.17E-02	5.82102
protein refolding	66.86	+	1.78e-05	1.64E-02	4.74958		regulation of programmed cell death	3.51	+	2.85e-05	4.03E-02	4.54516
protein folding	22.02	+	3.71e-09	8.31E-06	8.43063
cellular response to interleukin-4	46.80	+	4.74e-05	3.71E-02	4.32422		LEVs Caco + Dm28c (2h)
response to interleukin-4	43.88	+	5.67e-05	4.04E-02	4.24642		GO biological process complete	F.E.	+/-	raw P value	FDR	p-value (-LOG10)
cytoplasmic translation	20.71	+	5.17e-06	5.79E-03	5.28651		neutrophil aggregation	> 100	+	2.08e-05	6.48E-02	4.68194
peptide metabolic process	7.69	+	8.9e-06	8.72E-03	5.05061		cell-cell adhesion	9.72	+	5.58e-08	8.67E-04	7.25337
amide metabolic process	6.21	+	3.82e-06	4.60E-03	5.41794		cell adhesion	6.01	+	1.27e-06	6.57E-03	5.8962
regulation of biological quality	2.73	+	3.47e-05	2.87E-02	4.45967		autocrine signaling	> 100	+	7.43e-07	5.77E-03	6.12901
							retina homeostasis	25.44	+	2.17e-05	5.61E-02	4.66354
LEVs C2C12 + Dm28c (2h)							defense response to bacterium	10.56	+	2.19e-05	4.86E-02	4.65956
GO biological process complete	F.E.	+/-	raw P value	FDR	p-value (-LOG10)		interspecies interaction between organisms	4.08	+	1.98e-05	7.67E-02	4.70333
peptide antigen assembly with MHC class I protein complex	> 100	+	3.45e-05	3.87E-02	4.46218
cellular component organization or biogenesis	2.32	+	3.69e-05	3.62E-02	4.43297
MHC class I protein complex assembly	> 100	+	3.45e-05	3.61E-02	4.46218
cellular response to interleukin-7	> 100	+	1.66e-10	2.61E-06	9.77989
cellular response to cytokine stimulus	10.72	+	4.94e-10	2.58E-06	9.30627
cellular response to organic substance	5.57	+	1.38e-08	3.60E-05	7.86012
cellular response to chemical stimulus	4.38	+	1.06e-07	2.37E-04	6.97469
response to chemical	2.74	+	2.72e-05	3.56E-02	4.56543
response to organic substance	3.97	+	4.19e-07	8.21E-04	6.37779
response to cytokine	9.35	+	2.27e-09	8.89E-06	8.64397
response to interleukin-7	> 100	+	1.66e-10	1.30E-06	9.77989
cellular response to interleukin-4	64.70	+	1.78e-05	3.09E-02	4.74958
response to interleukin-4	60.65	+	2.12e-05	3.33E-02	4.67366
protein folding	26.64	+	8.59e-09	2.69E-05	8.06601
response to endoplasmic reticulum stress	14.19	+	2.75e-05	3.31E-02	4.56067
supramolecular fiber organization	7.86	+	2.53e-05	3.61E-02	4.59688
F.E. Fold Enrichment
