# Supplementary material for: Trypanosoma cruzi interaction with host tissues modulate the composition of large extracellular vesicles
Source: Sci Rep. 2024 Feb 29;14:5000. doi: 10.1038/s41598-024-55302-3 (PMC10904747; doi:10.1038/s41598-024-55302-3)
Supplement: Supplementary file 6 — Supplementary Table S5. [file 41598_2024_55302_MOESM6_ESM.xlsx]

## Sheet: Plan1
ID protein	Proteins found in interaction 2h LEVs and Ramirez (2017)	Proteins found in interaction 24h LEVs and Ramirez (2017)
P08758	Alpha-enolase	Alpha-enolase
P08238	Vimentin	Vimentin
P15121	L-lactate dehydrogenase A chain	L-lactate dehydrogenase A chain
P29401	Tubulin beta chain	Tubulin beta chain
P07437	Endoplasmic reticulum chaperone BiP	Endoplasmic reticulum chaperone BiP
P11021	Eukaryotic initiation factor 4A-I	Eukaryotic initiation factor 4A-I
P00338	Histone H4	Histone H4
P26641	Protein disulfide-isomerase
P62937	Transketolase
P08670	Heat shock protein HSP 90-beta
P60842	Annexin A5
Q00610	Aldo-keto reductase family 1 member B1
P06733	Elongation factor 1-gamma
P62805	Peptidyl-prolyl cis-trans isomerase A
P07237	Clathrin heavy chain 1
