# Supplementary material for: Trypanosoma cruzi interaction with host tissues modulate the composition of large extracellular vesicles
Source: Sci Rep. 2024 Feb 29;14:5000. doi: 10.1038/s41598-024-55302-3 (PMC10904747; doi:10.1038/s41598-024-55302-3)
Supplement: Supplementary file 8 — Supplementary Information 8. [file 41598_2024_55302_MOESM8_ESM.xlsx]

## Sheet: proteinGroups_quant
Protein IDs	Majority protein IDs	Peptide counts (all)	Peptide counts (razor+unique)	Peptide counts (unique)	Protein names	Gene names	Fasta headers	iBAQ peptides	iBAQ	iBAQ C2C12-CLB_24h_1	iBAQ C2C12-CLB_24h_2	iBAQ C2C12-CLB_2h_1	iBAQ C2C12-CLB_2h_2	iBAQ C2C12-Dm28c_24h_1	iBAQ C2C12-Dm28c_24h_2	iBAQ C2C12-Dm28c_2h_1	iBAQ C2C12-Dm28c_2h_2	iBAQ Caco2-CLB_24h_1	iBAQ Caco2-CLB_24h_2	iBAQ Caco2-CLB_2h_1	iBAQ Caco2-CLB_2h_2	iBAQ Caco2-Dm28c_24h_1	iBAQ Caco2-Dm28c_24h_2	iBAQ Caco2-Dm28c_2h_1	iBAQ Caco2-Dm28c_2h_2	Number of proteins	Peptides	Razor + unique peptides	Unique peptides	Peptides C2C12-CLB_24h_1	Peptides C2C12-CLB_24h_2	Peptides C2C12-CLB_2h_1	Peptides C2C12-CLB_2h_2	Peptides C2C12-Dm28c_24h_1	Peptides C2C12-Dm28c_24h_2	Peptides C2C12-Dm28c_2h_1	Peptides C2C12-Dm28c_2h_2	Peptides Caco2-CLB_24h_1	Peptides Caco2-CLB_24h_2	Peptides Caco2-CLB_2h_1	Peptides Caco2-CLB_2h_2	Peptides Caco2-Dm28c_24h_1	Peptides Caco2-Dm28c_24h_2	Peptides Caco2-Dm28c_2h_1	Peptides Caco2-Dm28c_2h_2	Razor + unique peptides C2C12-CLB_24h_1	Razor + unique peptides C2C12-CLB_24h_2	Razor + unique peptides C2C12-CLB_2h_1	Razor + unique peptides C2C12-CLB_2h_2
H0Y304;A0A087WV90;A0A5H1ZRP8;A0A075B6G3;P11532	H0Y304;A0A087WV90;A0A5H1ZRP8;A0A075B6G3;P11532	1;1;1;1;1	1;1;1;1;1	1;1;1;1;1	Dystrophin	DMD	tr|H0Y304|H0Y304_HUMAN Dystrophin (Fragment) OS=Homo sapiens OX=9606 GN=DMD PE=1 SV=2;tr|A0A087WV90|A0A087WV90_HUMAN Dystrophin OS=Homo sapiens OX=9606 GN=DMD PE=1 SV=2;tr|A0A5H1ZRP8|A0A5H1ZRP8_HUMAN Dystrophin OS=Homo sapiens OX=9606 GN=DMD PE=1 SV=1;tr|A	107	1986300	0	0	0	0	0	0	0	0	0	423010	0	561890	0	0	589980	411410	5	1	1	1	0	0	0	0	0	0	0	0	0	1	0	1	0	0	1	1	0	0	0	0
F8WCR1;A0A087WNS0;A0A087WQK0;H7C3M2;H7C422;P39023;P27659	F8WCR1;A0A087WNS0;A0A087WQK0;H7C3M2;H7C422;P39023;P27659	1;1;1;1;1;1;1	1;1;1;1;1;1;1	1;1;1;1;1;1;1	60S ribosomal protein L3	RPL3;Rpl3	tr|F8WCR1|F8WCR1_HUMAN Ribosomal protein L3 OS=Homo sapiens OX=9606 GN=RPL3 PE=1 SV=1;tr|A0A087WNS0|A0A087WNS0_MOUSE Ribosomal protein L3 OS=Mus musculus OX=10090 GN=Rpl3 PE=1 SV=1;tr|A0A087WQK0|A0A087WQK0_MOUSE Ribosomal protein L3 (Fragment) OS=Mus muscu	8	1125800	0	0	322310	205510	0	0	0	141000	0	0	0	457010	0	0	0	0	7	1	1	1	0	0	1	1	0	0	0	1	0	0	0	1	0	0	0	0	0	0	1	1
B7ZNJ1;A0A087WS56;B9EHT6;A0A087WSN6;Q3UHL6;A0A087WR50;P11276;P02751;A0A087WS99;H0Y7Z1	B7ZNJ1;A0A087WS56;B9EHT6;A0A087WSN6;Q3UHL6;A0A087WR50;P11276;P02751	6;6;6;6;6;6;6;3;2;2	6;6;6;6;6;6;6;3;2;2	6;6;6;6;6;6;6;3;2;2	Fibronectin;Anastellin;Fibronectin;Anastellin;Ugl-Y1;Ugl-Y2;Ugl-Y3	Fn1;FN1	tr|B7ZNJ1|B7ZNJ1_MOUSE Fibronectin OS=Mus musculus OX=10090 GN=Fn1 PE=1 SV=1;tr|A0A087WS56|A0A087WS56_MOUSE Fibronectin OS=Mus musculus OX=10090 GN=Fn1 PE=1 SV=1;tr|B9EHT6|B9EHT6_MOUSE Fibronectin OS=Mus musculus OX=10090 GN=Fn1 PE=1 SV=1;tr|A0A087WSN6|A0A	102	216520	0	23725	93739	34677	7422.9	0	16263	62532	0	0	0	1841.8	0	0	2147.8	0	10	6	6	6	0	4	6	3	1	0	1	5	0	0	0	1	0	0	1	0	0	4	6	3
P14625;P08113;A0A7P0TAT8;H0YIV0;A0A7P0TAE1;A0A087WT78;A0A7P0T917;A0A7P0TAY2;A0A7P0T823;F7C312;A0A7P0TBC2;A0A7P0T885;A0A7P0T8R3;Q58FF3;D3Z1R1;A0A7P0Z405;E9PX27;F8W026	P14625;P08113;A0A7P0TAT8;H0YIV0;A0A7P0TAE1;A0A087WT78;A0A7P0T917;A0A7P0TAY2;A0A7P0T823;F7C312;A0A7P0TBC2	8;8;8;8;8;8;8;7;7;6;6;2;2;2;1;1;1;1	7;7;7;7;7;7;7;6;6;6;5;1;1;2;0;0;0;0	7;7;7;7;7;7;7;6;6;6;5;1;1;2;0;0;0;0	Endoplasmin	HSP90B1;Hsp90b1	sp|P14625|ENPL_HUMAN Endoplasmin OS=Homo sapiens OX=9606 GN=HSP90B1 PE=1 SV=1;sp|P08113|ENPL_MOUSE Endoplasmin OS=Mus musculus OX=10090 GN=Hsp90b1 PE=1 SV=2;tr|A0A7P0TAT8|A0A7P0TAT8_HUMAN Heat shock protein 90 beta family member 1 OS=Homo sapiens OX=9606 G	40	960870	0	10468	302770	323270	0	0	10557	52102	0	0	35383	173780	16745	0	35790	0	18	8	7	7	0	1	8	7	0	0	2	3	0	0	2	6	1	0	1	0	0	1	7	6
A0A1W2PRE1;A0A1W2PS82;Z4YKV1;A0A1W2PQK2;Q66L47;H0Y7E8;Q5JWE9;A0A7I2V5R6;A2AE32;A0A3B3IUA8;Q8BHK8;Q8C040;A0A087WZE5;A2AE31;A0A6Q8PGR1;A0A1W2PRJ7;A2A610;Q5JWD1;A0A087WTB6;A2A2R6;A0A590UJS2;P04899;Q5JWF2;P63092;P63094;Q8CGK7;P38405;P09471;P08752;P63096;P50149;P19087;P18872;Q3V3I2;Q9DC51;B2RSH2;A8MTJ3;P08754;P11488;P20612;Q6R0H7	A0A1W2PRE1;A0A1W2PS82;Z4YKV1;A0A1W2PQK2;Q66L47;H0Y7E8;Q5JWE9;A0A7I2V5R6;A2AE32;A0A3B3IUA8;Q8BHK8;Q8C040;A0A087WZE5;A2AE31;A0A6Q8PGR1;A0A1W2PRJ7;A2A610;Q5JWD1;A0A087WTB6;A2A2R6;A0A590UJS2;P04899;Q5JWF2;P63092;P63094;Q8CGK7;P38405;P09471;P08752;P63096;P50149;P19087;P18872;Q3V3I2;Q9DC51;B2RSH2;A8MTJ3;P08754;P11488;P20612;Q6R0H7	1;1;1;1;1;1;1;1;1;1;1;1;1;1;1;1;1;1;1;1;1;1;1;1;1;1;1;1;1;1;1;1;1;1;1;1;1;1;1;1;1	1;1;1;1;1;1;1;1;1;1;1;1;1;1;1;1;1;1;1;1;1;1;1;1;1;1;1;1;1;1;1;1;1;1;1;1;1;1;1;1;1	1;1;1;1;1;1;1;1;1;1;1;1;1;1;1;1;1;1;1;1;1;1;1;1;1;1;1;1;1;1;1;1;1;1;1;1;1;1;1;1;1	Guanine nucleotide-binding protein G(i) subunit alpha-2;Guanine nucleotide-binding protein G(s) subunit alpha isoforms XLas;Guanine nucleotide-binding protein G(s) subunit alpha isoforms short;Guanine nucleotide-binding protein G(olf) subunit alpha;Guanine nucleotide-binding protein G(o) subunit alpha;Guanine nucleotide-binding protein G(i) subunit alpha-1;Guanine nucleotide-binding protein G(t) …	Gnas;Gnal;GNAS;Gnat2;GNAT2;GNAO1;GNAI2;GNAL;Gnai2;GNAI1;Gnao1;Gnat3;Gnai3;Gnai1;GNAT3;GNAI3;GNAT1;Gnat1	tr|A0A1W2PRE1|A0A1W2PRE1_HUMAN G protein subunit alpha o1 OS=Homo sapiens OX=9606 GN=GNAO1 PE=1 SV=1;tr|A0A1W2PS82|A0A1W2PS82_HUMAN G protein subunit alpha o1 OS=Homo sapiens OX=9606 GN=GNAO1 PE=1 SV=1;tr|Z4YKV1|Z4YKV1_MOUSE GNAS (guanine nucleotide bindin	3	2021700	0	0	477030	406540	0	0	0	437990	0	0	0	700100	0	0	0	0	41	1	1	1	0	0	1	1	0	0	0	1	0	0	0	1	0	0	0	0	0	0	1	1
A0A8V8TQ18;A0A8V8TQK3;A0A8V8TRE8;A0A8V8TQK1;A0A8V8TRF0;A0A8V8TR47;A0A087WVQ6;A0A8V8TQ14;K7EJJ5;Q00610;Q5SXR6;Q68FD5;J3KS13;J3KRF5;A0A8V8TQK7;F6Z1R4	A0A8V8TQ18;A0A8V8TQK3;A0A8V8TRE8;A0A8V8TQK1;A0A8V8TRF0;A0A8V8TR47;A0A087WVQ6;A0A8V8TQ14;K7EJJ5;Q00610;Q5SXR6;Q68FD5	9;9;9;9;9;9;9;9;9;9;8;8;4;3;1;1	9;9;9;9;9;9;9;9;9;9;8;8;4;3;1;1	9;9;9;9;9;9;9;9;9;9;8;8;4;3;1;1	Clathrin heavy chain;Clathrin heavy chain 1	CLTC;Cltc	tr|A0A8V8TQ18|A0A8V8TQ18_HUMAN Clathrin heavy chain (Fragment) OS=Homo sapiens OX=9606 GN=CLTC PE=1 SV=1;tr|A0A8V8TQK3|A0A8V8TQK3_HUMAN Clathrin heavy chain OS=Homo sapiens OX=9606 GN=CLTC PE=1 SV=1;tr|A0A8V8TRE8|A0A8V8TRE8_HUMAN Clathrin heavy chain OS=Ho	82	274320	0	0	67423	133000	0	0	1800.9	8572.4	0	0	3303.9	60195	0	0	1827.2	1734.6	16	9	9	9	0	0	9	9	0	0	1	4	0	0	1	9	0	0	2	1	0	0	9	9
P10126;P68104;Q5VTE0;A0A087WVQ9;A0A7I2V659;A0A7I2V5N4;A0A7I2V3H3;Q05639;P62631;A0A2U3TZH3;A0A087WV01;D3YZ68;D3Z3I8;A6PW80;A0A2R8Y488;A0A2R8Y660;Q5JR01;A0A2R8YDN5;A0A6Q8PFK6	P10126;P68104;Q5VTE0;A0A087WVQ9;A0A7I2V659;A0A7I2V5N4;A0A7I2V3H3;Q05639;P62631;A0A2U3TZH3;A0A087WV01;D3YZ68;D3Z3I8	7;7;7;7;7;7;7;5;5;5;5;4;4;3;3;3;3;2;2	5;5;5;5;5;5;5;3;3;3;4;4;4;3;3;3;3;2;2	5;5;5;5;5;5;5;3;3;3;4;4;4;3;3;3;3;2;2	Elongation factor 1-alpha 1;Putative elongation factor 1-alpha-like 3;Elongation factor 1-alpha 2;Elongation factor 1-alpha	Eef1a1;EEF1A1;EEF1A1P5;EEF1A2;Eef1a2	sp|P10126|EF1A1_MOUSE Elongation factor 1-alpha 1 OS=Mus musculus OX=10090 GN=Eef1a1 PE=1 SV=3;sp|P68104|EF1A1_HUMAN Elongation factor 1-alpha 1 OS=Homo sapiens OX=9606 GN=EEF1A1 PE=1 SV=1;sp|Q5VTE0|EF1A3_HUMAN Putative elongation factor 1-alpha-like 3 OS=	21	3304500	20407	0	978510	683510	7930.9	13864	66972	261960	16561	18602	206620	980110	21499	28620	15922	0	19	7	5	5	4	1	7	7	2	3	3	7	2	3	7	7	3	2	3	1	2	0	5	5
G3UYW3;A0A0A0MQ98;G3UZM1;Q69ZK6	G3UYW3;A0A0A0MQ98;G3UZM1;Q69ZK6	1;1;1;1	1;1;1;1	1;1;1;1	Probable JmjC domain-containing histone demethylation protein 2C	Jmjd1c	tr|G3UYW3|G3UYW3_MOUSE Jumonji domain containing 1C (Fragment) OS=Mus musculus OX=10090 GN=Jmjd1c PE=1 SV=1;tr|A0A0A0MQ98|A0A0A0MQ98_MOUSE Jumonji domain containing 1C OS=Mus musculus OX=10090 GN=Jmjd1c PE=1 SV=1;tr|G3UZM1|G3UZM1_MOUSE Jumonji domain conta	36	80985	0	0	10415	0	0	0	0	0	0	0	70571	0	0	0	0	0	4	1	1	1	0	0	1	0	0	0	0	0	0	0	1	0	0	0	0	0	0	0	1	0
S4R257;A0A0A0MQF6;P16858;S4R1W1;A0A1D5RLD8;A0A0R4J0X7;S4R2G5;Q64467	S4R257;A0A0A0MQF6;P16858;S4R1W1;A0A1D5RLD8	3;3;3;2;2;1;1;1	3;3;3;2;2;1;1;1	3;3;3;2;2;1;1;1	Glyceraldehyde-3-phosphate dehydrogenase	Gapdh;Gm3839	tr|S4R257|S4R257_MOUSE Glyceraldehyde-3-phosphate dehydrogenase (Fragment) OS=Mus musculus OX=10090 GN=Gapdh PE=1 SV=1;tr|A0A0A0MQF6|A0A0A0MQF6_MOUSE Glyceraldehyde-3-phosphate dehydrogenase OS=Mus musculus OX=10090 GN=Gapdh PE=1 SV=1;sp|P16858|G3P_MOUSE G	13	3066800	0	0	1332500	553510	0	0	0	218490	0	0	26616	935700	0	0	0	0	8	3	3	3	0	0	3	3	0	0	0	2	0	0	1	3	0	0	0	0	0	0	3	3
A0A0A0MRQ5;Q06830;A0A0A0MSI0;B1AXW5;B1AXW6;P35700	A0A0A0MRQ5;Q06830;A0A0A0MSI0	3;3;2;1;1;1	2;2;1;1;1;1	2;2;1;1;1;1	Peroxiredoxin-1	PRDX1	tr|A0A0A0MRQ5|A0A0A0MRQ5_HUMAN Peroxiredoxin 1 OS=Homo sapiens OX=9606 GN=PRDX1 PE=1 SV=1;sp|Q06830|PRDX1_HUMAN Peroxiredoxin-1 OS=Homo sapiens OX=9606 GN=PRDX1 PE=1 SV=1;tr|A0A0A0MSI0|A0A0A0MSI0_HUMAN Peroxiredoxin-1 (Fragment) OS=Homo sapiens OX=9606 GN=	9	499610	23093	0	221060	114930	0	28009	0	0	31321	0	81200	361850	0	0	0	0	6	3	2	2	2	1	3	3	1	2	1	1	2	1	2	3	1	1	1	1	1	0	2	2
A0A0A0MS07;A0A0A0MS08;P01857;A0A4W9A917;A0A286YEY4;A0A286YFJ8;A0A286YES1;P01859;P01861;P01860	A0A0A0MS07;A0A0A0MS08;P01857;A0A4W9A917;A0A286YEY4;A0A286YFJ8;A0A286YES1;P01859;P01861;P01860	2;2;2;1;1;1;1;1;1;1	2;2;2;1;1;1;1;1;1;1	2;2;2;1;1;1;1;1;1;1	Ig gamma-1 chain C region;Ig gamma-2 chain C region;Ig gamma-4 chain C region;Ig gamma-3 chain C region	IGHG1;IGHG2;IGHG4;IGHG3	tr|A0A0A0MS07|A0A0A0MS07_HUMAN Immunoglobulin heavy constant gamma 1 (Fragment) OS=Homo sapiens OX=9606 GN=IGHG1 PE=1 SV=1;tr|A0A0A0MS08|A0A0A0MS08_HUMAN Immunoglobulin heavy constant gamma 1 (Fragment) OS=Homo sapiens OX=9606 GN=IGHG1 PE=1 SV=1;sp|P01857|	13	1291200	53672	109470	0	52360	26667	75493	0	15877	103650	60182	198100	131520	117030	161430	77221	108510	10	2	2	2	2	1	0	1	1	2	0	1	2	1	2	2	2	2	2	2	2	1	0	1
M0QXF2;D3YYN7;Q8VCE0;A0A0G2JGX4;Q91WH7;A0A0A0MT26;A0A2R8YEY8;B1AKY9;M0R116;Q6PIC6;Q6PIE5;P13637;Q8VDN2;P05023;Q64436;P20648;P50993	M0QXF2;D3YYN7;Q8VCE0;A0A0G2JGX4;Q91WH7;A0A0A0MT26;A0A2R8YEY8;B1AKY9;M0R116;Q6PIC6;Q6PIE5;P13637;Q8VDN2;P05023;Q64436;P20648;P50993	1;1;1;1;1;1;1;1;1;1;1;1;1;1;1;1;1	1;1;1;1;1;1;1;1;1;1;1;1;1;1;1;1;1	1;1;1;1;1;1;1;1;1;1;1;1;1;1;1;1;1	Sodium/potassium-transporting ATPase subunit alpha-3;Sodium/potassium-transporting ATPase subunit alpha-2;Sodium/potassium-transporting ATPase subunit alpha-1;Potassium-transporting ATPase alpha chain 1	ATP1A3;Atp1a2;Atp1a3;Atp4a;ATP1A2;Atp1a1;ATP1A1;ATP4A	tr|M0QXF2|M0QXF2_HUMAN ATPase Na+/K+ transporting subunit alpha 3 (Fragment) OS=Homo sapiens OX=9606 GN=ATP1A3 PE=1 SV=2;tr|D3YYN7|D3YYN7_MOUSE Sodium/potassium-transporting ATPase subunit alpha OS=Mus musculus OX=10090 GN=Atp1a2 PE=1 SV=1;tr|Q8VCE0|Q8VCE0	13	219220	0	0	53311	142490	0	0	18048	0	0	0	5379.1	0	0	0	0	0	17	1	1	1	0	0	1	1	0	0	1	0	0	0	1	0	0	0	0	0	0	0	1	1
P0CG50;J3QKN0;E9Q4P0;F5GXK7;F5H747;F5H388;E9QNP0;F5H265;B4DV12;F5H2Z3;Q5SX22;Q96C32;A0A0A6YW67;J3QS39;E9Q9J0;F5GYU3;J3QTR3;F5H6Q2;P62987;P0CG47;P62983;P62979;P0CG49;P62984;P0CG48;E9Q5F6;M0R1M6;M0R2S1;M0R1V7;F5GZ39;J3QSA3	P0CG50;J3QKN0;E9Q4P0;F5GXK7;F5H747;F5H388;E9QNP0;F5H265;B4DV12;F5H2Z3;Q5SX22;Q96C32;A0A0A6YW67;J3QS39;E9Q9J0;F5GYU3;J3QTR3;F5H6Q2;P62987;P0CG47;P62983;P62979;P0CG49;P62984;P0CG48;E9Q5F6;M0R1M6;M0R2S1;M0R1V7	3;3;3;3;3;3;3;3;3;3;3;3;3;3;3;3;3;3;3;3;3;3;3;3;3;3;2;2;2;1;1	3;3;3;3;3;3;3;3;3;3;3;3;3;3;3;3;3;3;3;3;3;3;3;3;3;3;2;2;2;1;1	2;2;2;2;2;2;2;2;2;2;2;2;2;2;2;2;2;2;2;2;2;2;2;2;2;2;1;1;2;1;1	Polyubiquitin-C;Ubiquitin;Ubiquitin-related 1;Ubiquitin-related 2;Ubiquitin-60S ribosomal protein L40;Ubiquitin;60S ribosomal protein L40;Polyubiquitin-B;Ubiquitin;Ubiquitin-40S ribosomal protein S27a;Ubiquitin;40S ribosomal protein S27a;Polyubiquitin-C;Ubiquitin	Ubc;UBB;Kxd1;UBC;Ubb;Gm8797;Uba52;RPS27A;UBA52;Rps27a	sp|P0CG50|UBC_MOUSE Polyubiquitin-C OS=Mus musculus OX=10090 GN=Ubc PE=1 SV=2;tr|J3QKN0|J3QKN0_HUMAN Ubiquitin B (Fragment) OS=Homo sapiens OX=9606 GN=UBB PE=1 SV=1;tr|E9Q4P0|E9Q4P0_MOUSE KxDL motif-containing protein 1 (Fragment) OS=Mus musculus OX=10090	48	5442900	208010	219250	884510	783410	248420	266900	154750	398750	173660	154670	346700	758760	246760	183960	227200	187150	31	3	3	2	3	2	3	3	3	2	3	3	3	1	3	3	2	2	2	3	3	2	3	3
B0YJC5;P08670;P20152;A0A0A6YWC8;B0YJC4;P07196;E7ESP9;A0A0R4J036;D3YZ35;E7EMV2;P08553;P08551;Q16352;P46660;P17661;P31001;P07197	B0YJC5;P08670;P20152;A0A0A6YWC8;B0YJC4;P07196;E7ESP9;A0A0R4J036;D3YZ35;E7EMV2;P08553;P08551;Q16352;P46660;P17661;P31001;P07197	2;2;2;2;2;1;1;1;1;1;1;1;1;1;1;1;1	2;2;2;2;2;1;1;1;1;1;1;1;1;1;1;1;1	1;1;1;1;1;0;0;0;0;0;0;0;0;0;0;0;0	Vimentin;Neurofilament light polypeptide;Neurofilament medium polypeptide;Alpha-internexin;Desmin	VIM;Vim;NEFL;NEFM;Nefm;Nefl;INA;Ina;DES;Des	tr|B0YJC5|B0YJC5_HUMAN Vimentin OS=Homo sapiens OX=9606 GN=VIM PE=1 SV=1;sp|P08670|VIME_HUMAN Vimentin OS=Homo sapiens OX=9606 GN=VIM PE=1 SV=4;sp|P20152|VIME_MOUSE Vimentin OS=Mus musculus OX=10090 GN=Vim PE=1 SV=3;tr|A0A0A6YWC8|A0A0A6YWC8_MOUSE Vimentin	17	1866300	0	0	1295000	264940	0	0	28171	17809	0	0	0	120410	0	0	112570	27390	17	2	2	1	0	0	2	2	0	0	1	1	0	0	0	2	0	0	1	1	0	0	2	2
A0A1W2PS56;A0A1W2PRX1;A0A1W2PNZ7;A0A1W2PR11;A0A140T9W2;Q5RIP0;Q5QT33;Q53YP1;A0A140T9U0;A0A140T962;A0A0G2JIF0;A0A140T9M0;A0A140T9J9;A0A0G2JH50;A2BF26;A0A140T9B3	A0A1W2PS56;A0A1W2PRX1;A0A1W2PNZ7;A0A1W2PR11;A0A140T9W2;Q5RIP0;Q5QT33;Q53YP1;A0A140T9U0;A0A140T962;A0A0G2JIF0;A0A140T9M0;A0A140T9J9;A0A0G2JH50;A2BF26;A0A140T9B3	1;1;1;1;1;1;1;1;1;1;1;1;1;1;1;1	1;1;1;1;1;1;1;1;1;1;1;1;1;1;1;1	1;1;1;1;1;1;1;1;1;1;1;1;1;1;1;1		HLA-Cw;HLA-C	tr|A0A1W2PS56|A0A1W2PS56_HUMAN HLA class I histocompatibility antigen, C alpha chain OS=Homo sapiens OX=9606 GN=HLA-C PE=1 SV=1;tr|A0A1W2PRX1|A0A1W2PRX1_HUMAN HLA class I histocompatibility antigen, C alpha chain OS=Homo sapiens OX=9606 GN=HLA-C PE=1 SV=1;	13	625790	11647	0	112920	0	0	0	43904	123970	0	0	23845	287030	0	0	0	22469	16	1	1	1	1	0	1	0	0	0	1	1	0	0	1	1	0	0	0	1	1	0	1	0
H0Y400;A0A140T9X3;A0A0G2JJZ9;Q5STU3;Q8VDW0;O00148;Q9Z1N5;Q13838	H0Y400;A0A140T9X3;A0A0G2JJZ9;Q5STU3;Q8VDW0;O00148;Q9Z1N5;Q13838	1;1;1;1;1;1;1;1	1;1;1;1;1;1;1;1	1;1;1;1;1;1;1;1	ATP-dependent RNA helicase DDX39A;Spliceosome RNA helicase Ddx39b;Spliceosome RNA helicase DDX39B	DDX39B;Ddx39a;DDX39A;Ddx39b	tr|H0Y400|H0Y400_HUMAN DExD-box helicase 39B (Fragment) OS=Homo sapiens OX=9606 GN=DDX39B PE=1 SV=1;tr|A0A140T9X3|A0A140T9X3_HUMAN Spliceosome RNA helicase DDX39B (Fragment) OS=Homo sapiens OX=9606 GN=DDX39B PE=1 SV=1;tr|A0A0G2JJZ9|A0A0G2JJZ9_HUMAN Spliceo	10	121330	0	0	84664	0	0	0	0	0	0	0	0	36662	0	0	0	0	8	1	1	1	0	0	1	0	0	0	0	0	0	0	0	1	0	0	0	0	0	0	1	0
A0A0G2JMB2;A0A286YEY5;A0A286YEY1;P01877;P01876	A0A0G2JMB2;A0A286YEY5;A0A286YEY1;P01877;P01876	1;1;1;1;1	1;1;1;1;1	1;1;1;1;1	Ig alpha-2 chain C region;Ig alpha-1 chain C region	IGHA2;IGHA1	tr|A0A0G2JMB2|A0A0G2JMB2_HUMAN Immunoglobulin heavy constant alpha 2 (Fragment) OS=Homo sapiens OX=9606 GN=IGHA2 PE=1 SV=1;tr|A0A286YEY5|A0A286YEY5_HUMAN Immunoglobulin heavy constant alpha 2 (A2m marker) (Fragment) OS=Homo sapiens OX=9606 GN=IGHA2 PE=1 SV	15	558780	54933	101770	0	0	21838	78208	0	0	51950	0	30279	88975	0	28555	72640	29629	5	1	1	1	1	1	0	0	1	1	0	0	1	0	1	1	0	1	1	1	1	1	0	0
A0A0N4SV66;C0HKE3;Q8CGP4;C0HKE4;C0HKE5;C0HKE6;C0HKE8;Q8CGP7;C0HKE2;C0HKE1;Q8CGP5;Q93077;Q7L7L0;C0HKE9;Q8BFU2;Q8CGP6;Q8R1M2;P04908;C0HKE7;A0A3B3IS11;P27661;P16104;Q96QV6;C9J0D1;A0A494C189;G3UWL7;Q64522;Q8IUE6;C9J386	A0A0N4SV66;C0HKE3;Q8CGP4;C0HKE4;C0HKE5;C0HKE6;C0HKE8;Q8CGP7;C0HKE2;C0HKE1;Q8CGP5;Q93077;Q7L7L0;C0HKE9;Q8BFU2;Q8CGP6;Q8R1M2;P04908;C0HKE7;A0A3B3IS11;P27661;P16104;Q96QV6	5;5;5;5;5;5;5;5;5;5;5;5;5;5;5;5;5;5;5;3;3;3;3;2;2;1;1;1;1	1;1;1;1;1;1;1;1;1;1;1;1;1;1;1;1;1;1;1;0;0;0;0;0;0;0;0;0;0	1;1;1;1;1;1;1;1;1;1;1;1;1;1;1;1;1;1;1;0;0;0;0;0;0;0;0;0;0	Histone H2A;Histone H2A type 1-K;Histone H2A type 1-F;Histone H2A type 1-C;Histone H2A type 3;Histone H2A type 1-H;Histone H2A.J;Histone H2A type 1-B/E;Histone H2AX;Histone H2A type 1-A	Hist1h2aa;Hist1h2ak;Hist1h2af;HIST1H2AC;HIST3H2A;Hist3h2a;Hist1h2ah;H2afj;HIST1H2AB;H2afx;H2AFX;HIST1H2AA	tr|A0A0N4SV66|A0A0N4SV66_MOUSE Histone H2A OS=Mus musculus OX=10090 GN=H2aj PE=1 SV=1;sp|C0HKE3|H2A1D_MOUSE Histone H2A type 1-D OS=Mus musculus OX=10090 GN=H2ac7 PE=1 SV=1;tr|Q8CGP4|Q8CGP4_MOUSE Histone H2A OS=Mus musculus OX=10090 GN=H2ac1 PE=1 SV=1;sp|C	5	2432300	0	0	1368200	630470	0	0	0	0	0	0	91191	342440	0	0	0	0	29	5	1	1	1	0	5	5	0	1	2	3	0	0	4	4	2	1	2	1	0	0	1	1
A0A0N4SVM5;A2AFK7;I3L3H2;E9PV04;A0A0N4SVP8;Q91VC3;P38919	A0A0N4SVM5;A2AFK7;I3L3H2;E9PV04;A0A0N4SVP8;Q91VC3;P38919	1;1;1;1;1;1;1	1;1;1;1;1;1;1	1;1;1;1;1;1;1	Eukaryotic initiation factor 4A-III;Eukaryotic initiation factor 4A-III, N-terminally processed	Eif4a3;EIF4A3;Gm8994	tr|A0A0N4SVM5|A0A0N4SVM5_MOUSE RNA helicase (Fragment) OS=Mus musculus OX=10090 GN=Eif4a3l1 PE=4 SV=1;tr|A2AFK7|A2AFK7_MOUSE RNA helicase (Fragment) OS=Mus musculus OX=10090 GN=Eif4a3 PE=1 SV=1;tr|I3L3H2|I3L3H2_HUMAN RNA helicase OS=Homo sapiens OX=9606 GN	13	318670	0	0	154860	79478	0	0	0	0	0	0	0	84331	0	0	0	0	7	1	1	1	0	0	1	1	0	0	0	0	0	0	0	1	0	0	0	0	0	0	1	1
H3BMQ8;H3BUH7;H3BR04;D3Z510;A0A0U1RPN8;D3YV98;A0A0U1RPT5;D3YWI1;H3BPS8;H3BQN4;A6ZI47;J3KPS3;A6ZI44;P05064;P04075	H3BMQ8;H3BUH7;H3BR04;D3Z510;A0A0U1RPN8;D3YV98;A0A0U1RPT5;D3YWI1;H3BPS8;H3BQN4;A6ZI47;J3KPS3;A6ZI44;P05064;P04075	1;1;1;1;1;1;1;1;1;1;1;1;1;1;1	1;1;1;1;1;1;1;1;1;1;1;1;1;1;1	1;1;1;1;1;1;1;1;1;1;1;1;1;1;1	Fructose-bisphosphate aldolase;Fructose-bisphosphate aldolase A	ALDOA;Aldoa;Aldoart2	tr|H3BMQ8|H3BMQ8_HUMAN fructose-bisphosphate aldolase (Fragment) OS=Homo sapiens OX=9606 GN=ALDOA PE=1 SV=1;tr|H3BUH7|H3BUH7_HUMAN fructose-bisphosphate aldolase (Fragment) OS=Homo sapiens OX=9606 GN=ALDOA PE=1 SV=1;tr|H3BR04|H3BR04_HUMAN fructose-bisphosp	10	1549300	24418	0	478590	398420	77884	0	112890	53204	12767	0	134230	56102	14894	56881	64886	64137	15	1	1	1	1	0	1	1	1	0	1	1	1	0	1	1	1	1	1	1	1	0	1	1
A0A0U1RR32;A0A0U1RRH7;Q99878;Q96KK5;Q9BTM1;Q64523;Q16777;Q6GSS7;Q6FI13;P20671;P0C0S8;H0YFX9	A0A0U1RR32;A0A0U1RRH7;Q99878;Q96KK5;Q9BTM1;Q64523;Q16777;Q6GSS7;Q6FI13;P20671;P0C0S8;H0YFX9	5;5;5;5;5;5;5;5;5;5;5;4	5;5;5;5;5;5;5;5;5;5;5;4	1;1;1;1;1;1;1;1;1;1;1;1	Histone H2A type 1-J;Histone H2A type 1-H;Histone H2A.J;Histone H2A type 2-C;Histone H2A type 2-A;Histone H2A type 1-D;Histone H2A type 1;Histone H2A	HIST1H2AJ;HIST1H2AH;H2AFJ;Hist2h2ac;HIST2H2AC;Hist2h2aa1;HIST2H2AA3;HIST1H2AD;HIST1H2AG	tr|A0A0U1RR32|A0A0U1RR32_HUMAN Histone H2A OS=Homo sapiens OX=9606 GN=hCG_2039566 PE=3 SV=1;tr|A0A0U1RRH7|A0A0U1RRH7_HUMAN Histone H2A OS=Homo sapiens OX=9606 PE=3 SV=1;sp|Q99878|H2A1J_HUMAN Histone H2A type 1-J OS=Homo sapiens OX=9606 GN=H2AC14 PE=1 SV=3;	8	75606000	84579	0	37501000	14089000	0	683470	1381300	2112800	0	0	10784000	7280500	124930	133980	1218300	213540	12	5	5	1	1	0	5	5	0	1	3	4	0	0	4	4	2	1	3	1	1	0	5	5
A0A1B0GRK0	A0A1B0GRK0	1	1	1			tr|A0A1B0GRK0|A0A1B0GRK0_MOUSE Predicted gene 45521 OS=Mus musculus OX=10090 GN=Gm45521 PE=4 SV=1	12	871320	0	0	0	0	0	845580	0	0	25737	0	0	0	0	0	0	0	1	1	1	1	0	0	0	0	0	1	0	0	1	0	0	0	0	0	0	0	0	0	0	0
A0A1B0GRY3	A0A1B0GRY3	1	1	1			tr|A0A1B0GRY3|A0A1B0GRY3_MOUSE Predicted gene 45861 OS=Mus musculus OX=10090 GN=Gm45861 PE=1 SV=1	100	0	0	0	0	0	0	0	0	0	0	0	0	0	0	0	0	0	1	1	1	1	0	0	0	1	0	0	0	0	0	0	0	0	0	0	0	0	0	0	0	1
F8VPF3;A0A1W2P6G5;F8W1R7;J3KND3;G8JLA2;A0A1W2P6F6;A0A1W2P7Q9;G3V1V0;F8W1I5;A0A8Q3SIC5;B7Z6Z4;Q60605;P60660;P14649;A0A8Q3SI90;Q8CI43	F8VPF3;A0A1W2P6G5;F8W1R7;J3KND3;G8JLA2;A0A1W2P6F6;A0A1W2P7Q9;G3V1V0;F8W1I5;A0A8Q3SIC5;B7Z6Z4;Q60605;P60660;P14649;A0A8Q3SI90;Q8CI43	2;2;2;2;2;2;2;2;2;2;2;2;2;2;1;1	2;2;2;2;2;2;2;2;2;2;2;2;2;2;1;1	2;2;2;2;2;2;2;2;2;2;2;2;2;2;1;1	Myosin light polypeptide 6;Myosin light chain 6B	MYL6;MYL6B;Myl6;Myl6b	tr|F8VPF3|F8VPF3_HUMAN Myosin light chain 6 (Fragment) OS=Homo sapiens OX=9606 GN=MYL6 PE=1 SV=1;tr|A0A1W2P6G5|A0A1W2P6G5_MOUSE Myosin, light polypeptide 6, alkali, smooth muscle and non-muscle OS=Mus musculus OX=10090 GN=Myl6 PE=1 SV=1;tr|F8W1R7|F8W1R7_HU	9	780830	0	0	383790	358040	0	0	39010	0	0	0	0	0	0	0	0	0	16	2	2	2	0	0	2	2	0	0	1	0	0	0	0	0	0	0	0	0	0	0	2	2
P02301;K7EMV3;K7ES00;Q5TEC6;F8WI35;A0A1W2P768;B4DEB1;A0A590UJJ6;E0CZ27;K7EK07;K7EP01;Q6NXT2;P68431;P68433;P84228;P84243;P84244;Q16695;Q71DI3;A0A8I4SYN6;E0CYR7;E0CYN1	P02301;K7EMV3;K7ES00;Q5TEC6;F8WI35;A0A1W2P768;B4DEB1;A0A590UJJ6;E0CZ27;K7EK07;K7EP01;Q6NXT2;P68431;P68433;P84228;P84243;P84244;Q16695;Q71DI3;A0A8I4SYN6;E0CYR7;E0CYN1	2;2;2;2;2;2;2;2;2;2;2;2;2;2;2;2;2;2;2;1;1;1	2;2;2;2;2;2;2;2;2;2;2;2;2;2;2;2;2;2;2;1;1;1	2;2;2;2;2;2;2;2;2;2;2;2;2;2;2;2;2;2;2;1;1;1	Histone H3.3C;Histone H3;Histone H3.1;Histone H3.2;Histone H3.3;Histone H3.1t	H3f3c;H3F3B;HIST2H3PS2;H3f3a;H3F3A;H3F3C;HIST1H3A;Hist1h3a;Hist1h3b;HIST3H3;HIST2H3A	sp|P02301|H3C_MOUSE Histone H3.3C OS=Mus musculus OX=10090 GN=H3-5 PE=3 SV=3;tr|K7EMV3|K7EMV3_HUMAN Histone H3 OS=Homo sapiens OX=9606 GN=H3-3B PE=1 SV=1;tr|K7ES00|K7ES00_HUMAN H3.3 histone B (Fragment) OS=Homo sapiens OX=9606 GN=H3-3B PE=1 SV=1;sp|Q5TEC6|	4	16464000	0	0	6181000	5065400	0	769590	1078700	0	0	0	2740100	858770	96673	0	1398900	114120	22	2	2	2	0	0	2	2	0	1	2	0	0	0	2	1	1	0	2	1	0	0	2	2
A0A1W2PRZ7;A0A1W2PQD4;A0A1W2PQ74;A0A1W2PQL0;A0A1W2PP34;A0A1W2PPL4;A0A1W2PPH7;Q5RI18;A0A1W2PP35;A0A1X7SBS1;A0A1W2PPS1;Q8VEK3;Q00839	A0A1W2PRZ7;A0A1W2PQD4;A0A1W2PQ74;A0A1W2PQL0;A0A1W2PP34;A0A1W2PPL4;A0A1W2PPH7;Q5RI18;A0A1W2PP35;A0A1X7SBS1;A0A1W2PPS1;Q8VEK3;Q00839	1;1;1;1;1;1;1;1;1;1;1;1;1	1;1;1;1;1;1;1;1;1;1;1;1;1	1;1;1;1;1;1;1;1;1;1;1;1;1	Heterogeneous nuclear ribonucleoprotein U	HNRNPU;Hnrnpu	tr|A0A1W2PRZ7|A0A1W2PRZ7_HUMAN Heterogeneous nuclear ribonucleoprotein U (Fragment) OS=Homo sapiens OX=9606 GN=HNRNPU PE=1 SV=1;tr|A0A1W2PQD4|A0A1W2PQD4_HUMAN Heterogeneous nuclear ribonucleoprotein U (Fragment) OS=Homo sapiens OX=9606 GN=HNRNPU PE=1 SV=1;	19	181780	0	0	74873	32529	0	0	0	0	0	0	0	74380	0	0	0	0	13	1	1	1	0	0	1	1	0	0	0	0	0	0	0	1	0	0	0	0	0	0	1	1
F8W888;E9PFF2;A0A286YE28;P40142;P29401	F8W888;E9PFF2;A0A286YE28;P40142;P29401	1;1;1;1;1	1;1;1;1;1	1;1;1;1;1	Transketolase	TKT;Tkt	tr|F8W888|F8W888_HUMAN Transketolase OS=Homo sapiens OX=9606 GN=TKT PE=1 SV=1;tr|E9PFF2|E9PFF2_HUMAN Transketolase OS=Homo sapiens OX=9606 GN=TKT PE=1 SV=1;tr|A0A286YE28|A0A286YE28_MOUSE Transketolase (Fragment) OS=Mus musculus OX=10090 GN=Tkt PE=1 SV=1;sp	4	721590	0	0	241930	236390	0	0	0	0	0	0	0	201450	0	0	41828	0	5	1	1	1	0	0	1	1	0	0	0	0	0	0	0	1	0	0	1	0	0	0	1	1
A0A2I3BQ03;E7EX29;P63104;P63101;D3YXF4;E5RGE1;E5RIR4;D3YXN6;E9PD24;E7EVZ2;B7Z2E6;H0YB80;E7ESK7;B0AZS6	A0A2I3BQ03;E7EX29;P63104;P63101;D3YXF4;E5RGE1;E5RIR4;D3YXN6;E9PD24;E7EVZ2;B7Z2E6;H0YB80;E7ESK7;B0AZS6	2;2;2;2;1;1;1;1;1;1;1;1;1;1	2;2;2;2;1;1;1;1;1;1;1;1;1;1	2;2;2;2;1;1;1;1;1;1;1;1;1;1	14-3-3 protein zeta/delta	YWHAZ;Ywhaz	tr|A0A2I3BQ03|A0A2I3BQ03_MOUSE Tyrosine 3-monooxygenase/tryptophan 5-monooxygenase activation protein, zeta polypeptide (Fragment) OS=Mus musculus OX=10090 GN=Ywhaz PE=1 SV=1;tr|E7EX29|E7EX29_HUMAN Tyrosine 3-monooxygenase/tryptophan 5-monooxygenase activa	10	2445700	14150	144690	588920	651840	100810	147980	279320	56412	0	0	196270	29550	43045	46873	105790	40065	14	2	2	2	1	2	2	2	2	2	2	1	0	0	2	1	2	2	2	1	1	2	2	2
A0A2R8W6J9;Q8R093;Q8CGR7	A0A2R8W6J9;Q8R093;Q8CGR7	1;1;1	1;1;1	1;1;1	Uridine phosphorylase;Uridine phosphorylase 2	Upp2	tr|A0A2R8W6J9|A0A2R8W6J9_MOUSE Uridine phosphorylase OS=Mus musculus OX=10090 GN=Upp2 PE=1 SV=1;tr|Q8R093|Q8R093_MOUSE Uridine phosphorylase OS=Mus musculus OX=10090 GN=Upp2 PE=1 SV=1;sp|Q8CGR7|UPP2_MOUSE Uridine phosphorylase 2 OS=Mus musculus OX=10090 GN	15	383530	0	0	0	0	0	0	0	0	0	73164	0	0	73528	236830	0	0	3	1	1	1	0	0	0	0	0	0	0	0	0	1	0	0	1	1	0	0	0	0	0	0
B8JKK2;E7EX53;A0A2R8Y738;A0A2R8YEM3;E7EQV9;E7ENU7;Q9CZM2;P61313	B8JKK2;E7EX53;A0A2R8Y738;A0A2R8YEM3;E7EQV9;E7ENU7;Q9CZM2;P61313	1;1;1;1;1;1;1;1	1;1;1;1;1;1;1;1	1;1;1;1;1;1;1;1	Ribosomal protein L15;60S ribosomal protein L15	Rpl15;RPL15	tr|B8JKK2|B8JKK2_MOUSE Ribosomal protein L15 (Fragment) OS=Mus musculus OX=10090 GN=Rpl15 PE=1 SV=1;tr|E7EX53|E7EX53_HUMAN Ribosomal protein L15 (Fragment) OS=Homo sapiens OX=9606 GN=RPL15 PE=1 SV=1;tr|A0A2R8Y738|A0A2R8Y738_HUMAN Ribosomal protein L15 (Fra	5	5236200	24571	0	2580300	1262400	0	0	110840	339150	0	0	181610	737260	0	0	0	0	8	1	1	1	1	0	1	1	0	0	1	1	0	0	1	1	0	0	0	0	1	0	1	1
F8W6P5;P68871;A0A2R8Y7R2;P02042;E9PFT6;E9PEW8;E9Q223;A8DUK4;C9JRG0;A0A2R8Y7X9;A0A0J9YWK4;P69891;P69892;P02089;P02088;P02100;P02104	F8W6P5;P68871;A0A2R8Y7R2;P02042;E9PFT6;E9PEW8	3;3;3;2;2;2;1;1;1;1;1;1;1;1;1;1;1	3;3;3;2;2;2;1;1;1;1;1;1;1;1;1;1;1	2;2;2;1;1;1;0;0;1;0;1;0;0;0;0;0;0	Hemoglobin subunit beta;LVV-hemorphin-7;Spinorphin;Hemoglobin subunit delta	HBB;HBD	tr|F8W6P5|F8W6P5_HUMAN Hemoglobin subunit beta (Fragment) OS=Homo sapiens OX=9606 GN=HBB PE=1 SV=1;sp|P68871|HBB_HUMAN Hemoglobin subunit beta OS=Homo sapiens OX=9606 GN=HBB PE=1 SV=2;tr|A0A2R8Y7R2|A0A2R8Y7R2_HUMAN Hemoglobin subunit beta OS=Homo sapiens O	7	9032900	101240	224170	364430	94487	350820	4658300	165200	172160	447240	124840	99927	486970	968860	627040	105850	41396	17	3	3	2	1	1	2	1	1	1	1	2	3	1	2	2	3	3	1	1	1	1	2	1
A0A499FI48;C9JMN9;P13667;A0A0R4J0Z1;P08003	A0A499FI48;C9JMN9;P13667	5;5;5;1;1	5;5;5;1;1	5;5;5;1;1	Protein disulfide-isomerase A4	PDIA4	tr|A0A499FI48|A0A499FI48_HUMAN Protein disulfide-isomerase OS=Homo sapiens OX=9606 GN=PDIA4 PE=1 SV=1;tr|C9JMN9|C9JMN9_HUMAN Protein disulfide-isomerase OS=Homo sapiens OX=9606 GN=PDIA4 PE=1 SV=2;sp|P13667|PDIA4_HUMAN Protein disulfide-isomerase A4 OS=Homo	38	726680	0	0	207730	398290	0	0	26326	11374	0	0	27530	50050	0	0	0	5377.4	5	5	5	5	0	0	4	5	0	0	2	1	0	0	1	2	0	0	0	1	0	0	4	5
A0A5H1ZRQ3;P01834	A0A5H1ZRQ3;P01834	1;1	1;1	1;1	Ig kappa chain C region	IGKC	tr|A0A5H1ZRQ3|A0A5H1ZRQ3_HUMAN Immunoglobulin kappa constant (Fragment) OS=Homo sapiens OX=9606 GN=IGKC PE=1 SV=1;sp|P01834|IGKC_HUMAN Immunoglobulin kappa constant OS=Homo sapiens OX=9606 GN=IGKC PE=1 SV=2	4	429860	0	0	0	0	0	429860	0	0	0	0	0	0	0	0	0	0	2	1	1	1	0	0	0	0	0	1	0	0	0	0	0	0	0	0	0	0	0	0	0	0
D3YUF7;A0A6Q8PFM1;A0A6Q8PF59;A0A6Q8PGH0;A0A6Q8PF80;Q3BDU5;A0A6Q8PHQ9;A0A804HL68;A0A6Q8PFJ0;P02545;P48678	D3YUF7;A0A6Q8PFM1;A0A6Q8PF59;A0A6Q8PGH0;A0A6Q8PF80;Q3BDU5;A0A6Q8PHQ9;A0A804HL68;A0A6Q8PFJ0;P02545;P48678	1;1;1;1;1;1;1;1;1;1;1	1;1;1;1;1;1;1;1;1;1;1	1;1;1;1;1;1;1;1;1;1;1	Prelamin-A/C;Lamin-A/C	Lmna;LMNA	tr|D3YUF7|D3YUF7_MOUSE Lamin A (Fragment) OS=Mus musculus OX=10090 GN=Lmna PE=1 SV=1;tr|A0A6Q8PFM1|A0A6Q8PFM1_HUMAN Lamin A/C OS=Homo sapiens OX=9606 GN=LMNA PE=1 SV=1;tr|A0A6Q8PF59|A0A6Q8PF59_HUMAN Lamin A/C OS=Homo sapiens OX=9606 GN=LMNA PE=1 SV=1;tr|A0	9	209740	0	0	22048	148060	0	0	27966	0	0	0	0	0	11673	0	0	0	11	1	1	1	0	0	1	1	0	0	1	0	0	0	0	0	1	0	0	0	0	0	1	1
A0A6Q8PHJ6;A0A6Q8PFK8;P04792;A0A6Q8PFE7;A0A6Q8PF43;A0A6Q8PHA6;A0A6Q8PH65;A0A6Q8PGY2;A0A6Q8PGK1	A0A6Q8PHJ6;A0A6Q8PFK8;P04792;A0A6Q8PFE7;A0A6Q8PF43;A0A6Q8PHA6;A0A6Q8PH65;A0A6Q8PGY2;A0A6Q8PGK1	2;2;2;1;1;1;1;1;1	2;2;2;1;1;1;1;1;1	2;2;2;1;1;1;1;1;1	Heat shock protein beta-1	HSPB1	tr|A0A6Q8PHJ6|A0A6Q8PHJ6_HUMAN Heat shock protein family B (small) member 1 OS=Homo sapiens OX=9606 GN=HSPB1 PE=1 SV=1;tr|A0A6Q8PFK8|A0A6Q8PFK8_HUMAN Heat shock protein family B (small) member 1 OS=Homo sapiens OX=9606 GN=HSPB1 PE=1 SV=1;sp|P04792|HSPB1_HU	10	270800	0	0	150630	31903	49146	0	16399	26726	0	0	164150	88267	28070	33430	98623	49125	9	2	2	2	0	0	2	2	1	0	1	1	0	0	1	2	1	1	1	1	0	0	2	2
A0A7I2V2G2;A0A7I2V2S7;D6RCD7;P38647;P38646;H0Y8K0;A0A7I2YQB2;A0A7I2V3F7;A0A3B3ITI4	A0A7I2V2G2;A0A7I2V2S7;D6RCD7;P38647;P38646;H0Y8K0;A0A7I2YQB2;A0A7I2V3F7	4;4;4;4;4;3;3;3;1	4;4;4;4;4;3;3;3;1	4;4;4;4;4;3;3;3;1	Stress-70 protein, mitochondrial	HSPA9;Hspa9	tr|A0A7I2V2G2|A0A7I2V2G2_HUMAN Stress-70 protein, mitochondrial OS=Homo sapiens OX=9606 GN=HSPA9 PE=1 SV=1;tr|A0A7I2V2S7|A0A7I2V2S7_HUMAN Stress-70 protein, mitochondrial OS=Homo sapiens OX=9606 GN=HSPA9 PE=1 SV=1;tr|D6RCD7|D6RCD7_HUMAN Stress-70 protein,	34	595340	8577.4	0	294010	136910	0	0	12268	75376	0	0	9928.1	80465	0	0	3399.1	6182.6	9	4	4	4	2	0	4	4	0	0	1	2	0	0	1	2	0	0	1	1	2	0	4	4
A0A7I2V599;A0A7I2V2X6;P63038;P10809;A0A7I2YQK6;A0A7I2V5M1;E7ESH4;A0A7I2V5K3;A0A7I2YQ71;A0A7I2V369	A0A7I2V599;A0A7I2V2X6;P63038;P10809;A0A7I2YQK6	5;5;5;5;4;2;1;1;1;1	5;5;5;5;4;2;1;1;1;1	5;5;5;5;4;2;1;1;1;1	60 kDa heat shock protein, mitochondrial	Hspd1;HSPD1	tr|A0A7I2V599|A0A7I2V599_HUMAN 60 kDa heat shock protein, mitochondrial OS=Homo sapiens OX=9606 GN=HSPD1 PE=1 SV=1;tr|A0A7I2V2X6|A0A7I2V2X6_HUMAN 60 kDa heat shock protein, mitochondrial OS=Homo sapiens OX=9606 GN=HSPD1 PE=1 SV=1;sp|P63038|CH60_MOUSE 60 kD	31	1396300	15620	0	640450	284600	0	0	14622	172580	0	0	24446	244010	0	0	0	0	10	5	5	5	1	0	5	5	0	0	2	3	0	0	2	5	0	0	0	0	1	0	5	5
A0A7P0MNE9;P35030	A0A7P0MNE9;P35030	1;1	1;1	1;1	Trypsin-3	PRSS3	tr|A0A7P0MNE9|A0A7P0MNE9_HUMAN Serine protease 3 OS=Homo sapiens OX=9606 GN=PRSS3 PE=1 SV=1;sp|P35030|TRY3_HUMAN Trypsin-3 OS=Homo sapiens OX=9606 GN=PRSS3 PE=1 SV=2	11	17762000	460830	578200	335150	443810	417750	7644300	157190	211230	838500	1070800	564080	1304000	1684900	1189700	499870	361390	2	1	1	1	1	1	1	1	1	1	1	1	1	1	1	1	1	1	1	1	1	1	1	1
A0A7P0T861;K7EL50;P14211;P27797;K7EJB9	A0A7P0T861;K7EL50;P14211;P27797;K7EJB9	2;2;2;2;1	2;2;2;2;1	2;2;2;2;1	Calreticulin	CALR;Calr	tr|A0A7P0T861|A0A7P0T861_HUMAN Calreticulin OS=Homo sapiens OX=9606 GN=CALR PE=1 SV=1;tr|K7EL50|K7EL50_HUMAN Calreticulin OS=Homo sapiens OX=9606 GN=CALR PE=1 SV=2;sp|P14211|CALR_MOUSE Calreticulin OS=Mus musculus OX=10090 GN=Calr PE=1 SV=1;sp|P27797|CALR_	19	120130	0	0	19415	43819	0	0	28888	1501.4	0	0	12011	289210	14498	0	0	0	5	2	2	2	0	0	2	2	0	0	2	2	0	0	2	1	1	0	0	0	0	0	2	2
A0A7P0TA35;I3L4M2;A0A7P0TB26;H7BZ94;P07237;A0A7P0TA71;A0A7P0T8C0;A0A7P0TA97;A0A7P0T8X1;P09103;I3L3P5;I3L0S0;H0Y3Z3;A0A7P0T9K9;A0A7P0T9U6;A0A7P0T8J3;A0A7P0T9D6;I3L514;A0A7P0Z4S2;A0A7P0Z4J0;A0A7P0TAX9;A0A7P0Z476;A0A7P0T9S9;I3L3U6;A0A7P0TBP8;I3NI03;I3L1Y5;B3KTQ9;E9Q8G8;A0A7P0T9E3;A0A7P0T940;A0A7P0Z4B2;A0A7P0TBA3;A0A7P0Z4F8	A0A7P0TA35;I3L4M2;A0A7P0TB26;H7BZ94;P07237;A0A7P0TA71;A0A7P0T8C0;A0A7P0TA97;A0A7P0T8X1;P09103;I3L3P5;I3L0S0;H0Y3Z3;A0A7P0T9K9;A0A7P0T9U6;A0A7P0T8J3;A0A7P0T9D6;I3L514;A0A7P0Z4S2;A0A7P0Z4J0;A0A7P0TAX9	5;5;5;5;5;5;5;5;5;4;4;4;4;4;4;4;4;4;3;3;3;2;2;2;2;2;1;1;1;1;1;1;1;1	5;5;5;5;5;5;5;5;5;4;4;4;4;4;4;4;4;4;3;3;3;2;2;2;2;2;1;1;1;1;1;1;1;1	5;5;5;5;5;5;5;5;5;4;4;4;4;4;4;4;4;4;3;3;3;2;2;2;2;2;1;1;1;1;1;1;1;1	Protein disulfide-isomerase	P4HB;P4hb	tr|A0A7P0TA35|A0A7P0TA35_HUMAN Protein disulfide-isomerase OS=Homo sapiens OX=9606 GN=P4HB PE=1 SV=1;tr|I3L4M2|I3L4M2_HUMAN Protein disulfide-isomerase OS=Homo sapiens OX=9606 GN=P4HB PE=1 SV=2;tr|A0A7P0TB26|A0A7P0TB26_HUMAN Protein disulfide-isomerase OS=	38	709160	0	0	188480	350180	0	0	23722	43902	0	0	31423	68510	2938.8	0	0	0	34	5	5	5	0	0	4	4	0	0	1	3	0	0	3	3	1	0	0	0	0	0	4	4
A0A8V8TNX9;P52480;P14618;A0A804F729;H3BTN5;A0A804F6T5;A0A8V8TMM5;A0A1L1SQV8;H3BQ34;B4DNK4;A0A1L1ST52;A0A1L1SU37;H3BTJ2;A0A1L1STV8;A0A1L1SSN6;H3BUW1;A0A1L1SUV0;H3BT25;G3X925;H3BU13;E9Q509;P30613;P53657	A0A8V8TNX9;P52480;P14618;A0A804F729;H3BTN5;A0A804F6T5;A0A8V8TMM5;A0A1L1SQV8;H3BQ34;B4DNK4;A0A1L1ST52;A0A1L1SU37;H3BTJ2;A0A1L1STV8;A0A1L1SSN6;H3BUW1;A0A1L1SUV0;H3BT25	3;3;3;3;3;3;3;2;2;2;2;2;2;2;2;2;2;2;1;1;1;1;1	3;3;3;3;3;3;3;2;2;2;2;2;2;2;2;2;2;2;1;1;1;1;1	3;3;3;3;3;3;3;2;2;2;2;2;2;2;2;2;2;2;1;1;1;1;1	Pyruvate kinase PKM;Pyruvate kinase	Pkm;PKM	tr|A0A8V8TNX9|A0A8V8TNX9_HUMAN Pyruvate kinase OS=Homo sapiens OX=9606 GN=PKM PE=1 SV=1;sp|P52480|KPYM_MOUSE Pyruvate kinase PKM OS=Mus musculus OX=10090 GN=Pkm PE=1 SV=4;sp|P14618|KPYM_HUMAN Pyruvate kinase PKM OS=Homo sapiens OX=9606 GN=PKM PE=1 SV=4;tr|	38	212290	14427	11198	50912	44827	4846.9	0	13673	8604.5	0	2189.2	26539	70676	8138.8	13681	0	11733	23	3	3	3	1	1	2	2	1	0	1	1	0	1	1	3	2	1	0	1	1	1	2	2
A0A8I5KWT8;Q8VDD5;P35579;A0A2R8VHF9;E9QPE7;A0A338P6K2;P35749;O08638;Q7Z406;A0A8I5KZ38;K3W4R2;Q5SV64;Q3UH59;Q61879;P35580;Q6URW6	A0A8I5KWT8;Q8VDD5;P35579	9;9;9;2;2;2;2;2;2;1;1;1;1;1;1;1	9;9;9;2;2;2;2;2;2;1;1;1;1;1;1;1	9;9;9;2;2;2;2;2;2;1;1;1;1;1;1;1	Myosin-9	Myh9;MYH9	tr|A0A8I5KWT8|A0A8I5KWT8_HUMAN Myosin heavy chain 9 OS=Homo sapiens OX=9606 GN=MYH9 PE=1 SV=1;sp|Q8VDD5|MYH9_MOUSE Myosin-9 OS=Mus musculus OX=10090 GN=Myh9 PE=1 SV=4;sp|P35579|MYH9_HUMAN Myosin-9 OS=Homo sapiens OX=9606 GN=MYH9 PE=1 SV=4	106	368690	0	0	118620	114850	0	5912.3	16553	17346	0	0	14573	75287	0	0	5546.1	295.24	16	9	9	9	0	0	9	9	0	1	5	6	0	0	4	7	0	0	3	1	0	0	9	9
A6PWY4	A6PWY4	1	1	1	WD repeat-containing protein 76	Wdr76	sp|A6PWY4|WDR76_MOUSE WD repeat-containing protein 76 OS=Mus musculus OX=10090 GN=Wdr76 PE=1 SV=1	32	13941000	513510	596370	472830	451350	542240	5709400	306980	284320	647500	230090	556170	736080	1059800	672380	588240	573420	1	1	1	1	1	1	1	1	1	1	1	1	1	1	1	1	1	1	1	1	1	1	1	1
A8MUD9;P18124	A8MUD9;P18124	1;1	1;1	1;1	60S ribosomal protein L7	RPL7	tr|A8MUD9|A8MUD9_HUMAN Ribosomal protein L7 OS=Homo sapiens OX=9606 GN=RPL7 PE=1 SV=1;sp|P18124|RL7_HUMAN 60S ribosomal protein L7 OS=Homo sapiens OX=9606 GN=RPL7 PE=1 SV=1	10	355240	0	0	131610	73401	0	0	0	0	0	0	0	150230	0	0	0	0	2	1	1	1	0	0	1	1	0	0	0	0	0	0	0	1	0	0	0	0	0	0	1	1
C4B63_101g1-t42_1-p1;C4B63_26g354-t42_1-p1;Q4E4E7;C4B63_81g68-t42_1-p1;C4B63_81g67-t42_1-p1;C4B63_81g65-t42_1-p1;C4B63_81g66-t42_1-p1;C4B63_54g138-t42_1-p1;C4B63_101g3-t42_1-p1;C4B63_101g2-t42_1-p1;C4B63_81g64-t42_1-p1;C4B63_101g5-t42_1-p1;Q4D3Y8;Q4DPG7;C4B63_81g70-t42_1-p1;C4B63_42g164-t42_1-p1;Q4CVI0;Q4CP11	C4B63_101g1-t42_1-p1;C4B63_26g354-t42_1-p1;Q4E4E7;C4B63_81g68-t42_1-p1;C4B63_81g67-t42_1-p1;C4B63_81g65-t42_1-p1;C4B63_81g66-t42_1-p1;C4B63_54g138-t42_1-p1;C4B63_101g3-t42_1-p1;C4B63_101g2-t42_1-p1;C4B63_81g64-t42_1-p1;C4B63_101g5-t42_1-p1;Q4D3Y8;Q4DPG7	3;3;3;3;3;3;3;3;3;3;3;3;2;2;1;1;1;1	3;3;3;3;3;3;3;3;3;3;3;3;2;2;1;1;1;1	3;3;3;3;3;3;3;3;3;3;3;3;2;2;1;1;1;1			C4B63_101g1-t42_1-p1 | transcript=C4B63_101g1-t42_1 | gene=C4B63_101g1 | organism=Trypanosoma_cruzi_Dm28c_2018 | gene_product=tyrosine aminotransferase | transcript_product=tyrosine aminotransferase | location=PRFA01000101:393-1643(+) | protein_length=416	19	341260	14881	0	0	0	22880	134030	8984.6	0	55864	66585	0	0	105230	90704	0	0	18	3	3	3	1	0	0	0	2	2	1	0	3	2	0	0	3	3	0	0	1	0	0	0
C4B63_255g21-t42_1-p1;C4B63_104g78-t42_1-p1;Q4DDX3;Q4CPZ0	C4B63_255g21-t42_1-p1;C4B63_104g78-t42_1-p1;Q4DDX3;Q4CPZ0	3;3;2;2	3;3;2;2	3;3;2;2			C4B63_255g21-t42_1-p1 | transcript=C4B63_255g21-t42_1 | gene=C4B63_255g21 | organism=Trypanosoma_cruzi_Dm28c_2018 | gene_product=calreticulin | transcript_product=calreticulin | location=PRFA01000255:14248-15459(-) | protein_length=403 | sequence_SO=contig	24	3431700	40331	22609	828930	906520	32243	21041	257270	441690	17194	21387	198510	413070	44683	42483	114310	156420	4	3	3	3	2	1	3	3	2	1	3	3	1	2	3	3	1	1	3	3	2	1	3	3
C4B63_10g439-t42_1-p1;Q4DW89	C4B63_10g439-t42_1-p1;Q4DW89	2;1	2;1	2;1			C4B63_10g439-t42_1-p1 | transcript=C4B63_10g439-t42_1 | gene=C4B63_10g439 | organism=Trypanosoma_cruzi_Dm28c_2018 | gene_product=heat shock protein 90 | transcript_product=heat shock protein 90 | location=PRFA01000010:226099-228387(-) | protein_length=762	40	147620	0	0	35702	87986	5176	0	16317	2441.4	0	0	0	0	0	0	0	0	2	2	2	2	0	0	1	2	1	0	2	1	0	0	0	0	0	0	0	0	0	0	1	2
C4B63_113g30-t42_1-p1;C4B63_113g29-t42_1-p1;C4B63_113g25-t42_1-p1;C4B63_84g87-t42_1-p1;C4B63_84g88-t42_1-p1;C4B63_84g89-t42_1-p1;Q4CQS6;Q4DBM7;C4B63_113g33-t42_1-p1;Q4DKH8;C4B63_113g32-t42_1-p1;C4B63_113g26-t42_1-p1;C4B63_113g28-t42_1-p1;C4B63_84g90-t42_1-p1;C4B63_113g24-t42_1-p1;Q4DBM6;C4B63_113g31-t42_1-p1;C4B63_113g27-t42_1-p1;C4B63_113g23-t42_1-p1;C4B63_113g22-t42_1-p1;Q4CQS5;Q58FG1	C4B63_113g30-t42_1-p1;C4B63_113g29-t42_1-p1;C4B63_113g25-t42_1-p1;C4B63_84g87-t42_1-p1;C4B63_84g88-t42_1-p1;C4B63_84g89-t42_1-p1;Q4CQS6;Q4DBM7;C4B63_113g33-t42_1-p1;Q4DKH8;C4B63_113g32-t42_1-p1;C4B63_113g26-t42_1-p1;C4B63_113g28-t42_1-p1	23;23;23;23;23;23;23;23;21;19;17;17;17;11;10;9;4;4;3;2;1;1	23;23;23;23;23;23;23;23;21;19;17;17;17;11;10;9;4;4;3;2;1;1	21;21;21;21;21;21;21;21;19;17;15;15;15;10;10;9;4;4;3;2;1;0			C4B63_113g30-t42_1-p1 | transcript=C4B63_113g30-t42_1 | gene=C4B63_113g30 | organism=Trypanosoma_cruzi_Dm28c_2018 | gene_product=heat shock protein 85 | transcript_product=heat shock protein 85 | location=PRFA01000113:84630-86744(-) | protein_length=704 |	33	8576500	35725	151130	1350000	2706400	277070	112820	489000	1140800	74337	10748	130770	1279000	341180	341130	82584	53768	22	23	23	21	5	11	21	23	13	5	16	17	7	3	12	19	12	12	10	9	5	11	21	23
C4B63_128g301c-t42_1-p1;C4B63_188g159c-t42_1-p1;C4B63_188g145c-t42_1-p1;C4B63_188g147c-t42_1-p1;C4B63_188g146c-t42_1-p1;Q4DEL1;C4B63_188g164c-t42_1-p1;C4B63_188g163c-t42_1-p1;C4B63_188g162c-t42_1-p1;C4B63_188g161c-t42_1-p1;C4B63_188g160c-t42_1-p1;C4B63_188g157c-t42_1-p1;C4B63_188g143c-t42_1-p1;C4B63_188g156c-t42_1-p1;C4B63_188g155c-t42_1-p1;C4B63_188g154c-t42_1-p1;C4B63_188g153c-t42_1-p1;C4B63_18…	C4B63_128g301c-t42_1-p1;C4B63_188g159c-t42_1-p1;C4B63_188g145c-t42_1-p1;C4B63_188g147c-t42_1-p1;C4B63_188g146c-t42_1-p1;Q4DEL1;C4B63_188g164c-t42_1-p1;C4B63_188g163c-t42_1-p1;C4B63_188g162c-t42_1-p1;C4B63_188g161c-t42_1-p1;C4B63_188g160c-t42_1-p1;C4B63_188g157c-t42_1-p1;C4B63_188g143c-t42_1-p1;C4B63_188g156c-t42_1-p1;C4B63_188g155c-t42_1-p1;C4B63_188g154c-t42_1-p1;C4B63_188g153c-t42_1-p1;C4B63_18…	5;5;5;5;5;5;5;5;5;5;5;5;5;5;5;5;5;5;5;5;5;5;5;5;5;5;5;5;5;5;5;5;5;5;5;5;5;5;5;5;5;5;5;5;5;5;3;3;2;2	5;5;5;5;5;5;5;5;5;5;5;5;5;5;5;5;5;5;5;5;5;5;5;5;5;5;5;5;5;5;5;5;5;5;5;5;5;5;5;5;5;5;5;5;5;5;3;3;2;2	5;5;5;5;5;5;5;5;5;5;5;5;5;5;5;5;5;5;5;5;5;5;5;5;5;5;5;5;5;5;5;5;5;5;5;5;5;5;5;5;5;5;5;5;5;5;3;3;2;2			C4B63_128g301c-t42_1-p1 | transcript=C4B63_128g301c-t42_1 | gene=C4B63_128g301c | organism=Trypanosoma_cruzi_Dm28c_2018 | gene_product=histone H4 | transcript_product=histone H4 | location=PRFA01000128:9970-10272(-) | protein_length=100 | sequence_SO=conti	4	48724000	518520	458330	8394500	9582900	782160	2520900	3804400	3861000	1066900	1529100	119660	3659200	6112700	5847100	466740	0	50	5	5	5	2	2	5	5	2	3	5	4	3	2	1	4	4	4	2	0	2	2	5	5
C4B63_12g221-t42_1-p1;C4B63_12g220-t42_1-p1;Q4E3P5;Q4E0Q0	C4B63_12g221-t42_1-p1;C4B63_12g220-t42_1-p1;Q4E3P5;Q4E0Q0	6;6;5;5	6;6;5;5	6;6;5;5			C4B63_12g221-t42_1-p1 | transcript=C4B63_12g221-t42_1 | gene=C4B63_12g221 | organism=Trypanosoma_cruzi_Dm28c_2018 | gene_product=pyruvate phosphate dikinase | transcript_product=pyruvate phosphate dikinase | location=PRFA01000012:449058-451799(-) | protein	53	719350	15184	67551	53357	87064	59804	44042	28861	16387	77990	1899.4	9929.6	4071.8	119410	118890	11272	3631.3	4	6	6	6	4	5	4	5	4	2	4	4	4	3	2	3	5	6	2	2	4	5	4	5
Q4DIB9;C4B63_12g295-t42_1-p1;Q4CP51	Q4DIB9;C4B63_12g295-t42_1-p1;Q4CP51	1;1;1	1;1;1	1;1;1			tr|Q4DIB9|Q4DIB9_TRYCC GTP-binding nuclear protein OS=Trypanosoma cruzi (strain CL Brener) OX=353153 GN=Tc00.1047053509455.80 PE=3 SV=1;C4B63_12g295-t42_1-p1 | transcript=C4B63_12g295-t42_1 | gene=C4B63_12g295 | organism=Trypanosoma_cruzi_Dm28c_2018 | gene	12	209390	0	0	43231	56693	21645	0	28482	31650	0	0	0	7461.7	14398	5829.7	0	0	3	1	1	1	0	0	1	1	1	0	1	1	0	0	0	1	1	1	0	0	0	0	1	1
Q4DTX7;C4B63_12g330-t42_1-p1	Q4DTX7;C4B63_12g330-t42_1-p1	4;4	3;3	3;3			tr|Q4DTX7|Q4DTX7_TRYCC ATP synthase subunit beta OS=Trypanosoma cruzi (strain CL Brener) OX=353153 GN=Tc00.1047053509233.180 PE=3 SV=1;C4B63_12g330-t42_1-p1 | transcript=C4B63_12g330-t42_1 | gene=C4B63_12g330 | organism=Trypanosoma_cruzi_Dm28c_2018 | gene_	22	463430	2509.8	0	72642	243490	9947.2	8679.7	31587	79112	14816	0	21190	38637	46724	21460	38288	17602	2	4	3	3	1	0	3	4	1	2	2	3	1	0	2	2	3	2	1	1	1	0	2	3
C4B63_309g13-t42_1-p1;C4B63_288g3-t42_1-p1;C4B63_166g12-t42_1-p1;C4B63_131g48-t42_1-p1;Q4D5T6;C4B63_154g12-t42_1-p1;C4B63_119g28-t42_1-p1;C4B63_109g62-t42_1-p1;C4B63_118g32-t42_1-p1;C4B63_167g37-t42_1-p1;C4B63_63g145-t42_1-p1;C4B63_164g21-t42_1-p1;C4B63_141g30-t42_1-p1;C4B63_10g533-t42_1-p1	C4B63_309g13-t42_1-p1;C4B63_288g3-t42_1-p1;C4B63_166g12-t42_1-p1;C4B63_131g48-t42_1-p1;Q4D5T6;C4B63_154g12-t42_1-p1;C4B63_119g28-t42_1-p1;C4B63_109g62-t42_1-p1;C4B63_118g32-t42_1-p1;C4B63_167g37-t42_1-p1;C4B63_63g145-t42_1-p1;C4B63_164g21-t42_1-p1;C4B63_141g30-t42_1-p1;C4B63_10g533-t42_1-p1	2;2;2;2;2;2;1;1;1;1;1;1;1;1	2;2;2;2;2;2;1;1;1;1;1;1;1;1	1;1;1;1;1;1;1;1;1;1;1;1;1;1			C4B63_309g13-t42_1-p1 | transcript=C4B63_309g13-t42_1 | gene=C4B63_309g13 | organism=Trypanosoma_cruzi_Dm28c_2018 | gene_product=retrotransposon hot spot (RHS) protein | transcript_product=retrotransposon hot spot (RHS) protein | location=PRFA01000309:1068	52	508090	15044	22721	58983	76630	27735	21346	16865	64677	31650	16150	7876.1	52768	60091	27321	8228.9	0	14	2	2	1	1	1	2	2	1	1	1	1	1	1	1	1	2	1	1	0	1	1	2	2
C4B63_133g58-t42_1-p1;C4B63_6g317-t42_1-p1;C4B63_133g56-t42_1-p1;C4B63_137g41-t42_1-p1;C4B63_6g315-t42_1-p1;C4B63_6g316-t42_1-p1;C4B63_133g57-t42_1-p1;Q4DTM8;C4B63_133g59-t42_1-p1;Q4DTM9;C4B63_6g312-t42_1-p1;C4B63_133g60-t42_1-p1;C4B63_137g39-t42_1-p1;Q4CU95;C4B63_6g308-t42_1-p1;C4B63_137g34-t42_1-p1;C4B63_6g306-t42_1-p1;C4B63_137g37-t42_1-p1;C4B63_133g62-t42_1-p1;C4B63_6g314-t42_1-p1;C4B63_6g310…	C4B63_133g58-t42_1-p1;C4B63_6g317-t42_1-p1;C4B63_133g56-t42_1-p1;C4B63_137g41-t42_1-p1;C4B63_6g315-t42_1-p1;C4B63_6g316-t42_1-p1;C4B63_133g57-t42_1-p1;Q4DTM8;C4B63_133g59-t42_1-p1;Q4DTM9;C4B63_6g312-t42_1-p1;C4B63_133g60-t42_1-p1;C4B63_137g39-t42_1-p1;Q4CU95;C4B63_6g308-t42_1-p1;C4B63_137g34-t42_1-p1;C4B63_6g306-t42_1-p1;C4B63_137g37-t42_1-p1;C4B63_133g62-t42_1-p1;C4B63_6g314-t42_1-p1	21;21;21;21;21;21;21;21;21;19;18;18;18;18;18;15;15;13;12;11;10;7;7;6;6;5;3;3;3;3;2;2;2;2;2;2;2;2;2;2;1;1;1;1;1	20;20;20;20;20;20;20;20;20;18;17;17;17;17;17;14;14;12;11;10;10;6;7;6;6;5;3;3;3;3;2;2;2;1;2;2;1;1;2;2;1;1;1;1;1	18;18;18;18;18;18;18;18;18;16;15;15;15;15;15;12;12;10;9;10;8;4;5;6;6;5;3;3;3;3;0;0;1;0;0;2;0;0;1;1;0;0;0;0;0			C4B63_133g58-t42_1-p1 | transcript=C4B63_133g58-t42_1 | gene=C4B63_133g58 | organism=Trypanosoma_cruzi_Dm28c_2018 | gene_product=heat shock protein 70 (hsp70) | transcript_product=heat shock protein 70 (hsp70) | location=PRFA01000133:7881-9941(-) | protein	34	8549800	102780	79631	1654500	2041900	198710	102050	459790	1196600	178000	45663	225420	860900	521370	482740	151510	248280	45	21	20	18	5	6	18	19	7	6	14	18	7	5	9	17	13	12	8	8	5	6	17	18
C4B63_137g5-t42_1-p1;Q4DK39;Q4DK40	C4B63_137g5-t42_1-p1;Q4DK39;Q4DK40	1;1;1	1;1;1	1;1;1			C4B63_137g5-t42_1-p1 | transcript=C4B63_137g5-t42_1 | gene=C4B63_137g5 | organism=Trypanosoma_cruzi_Dm28c_2018 | gene_product=40S ribosomal protein S17 | transcript_product=40S ribosomal protein S17 | location=PRFA01000137:15443-15868(+) | protein_length=1	6	1047900	0	65406	0	0	0	0	0	0	102790	162490	0	0	294480	422760	0	0	3	1	1	1	0	1	0	0	0	0	0	0	1	1	0	0	1	1	0	0	0	1	0	0
Q4CMF9;Q4D0A1;C4B63_138g13-t42_1-p1;Q4E3W2;C4B63_1g480-t42_1-p1;C4B63_5g26-t42_1-p1;C4B63_138g18-t42_1-p1;C4B63_5g782-t42_1-p1;C4B63_5g778-t42_1-p1;Q4D2W7;C4B63_5g493-t42_1-p1;Q4E2A1;Q4E063;Q4DP82;C4B63_5g356-t42_1-p1;Q4E3W1;C4B63_1g729-t42_1-p1;Q4DR16;Q4DF74;Q4DUY4	Q4CMF9;Q4D0A1;C4B63_138g13-t42_1-p1;Q4E3W2;C4B63_1g480-t42_1-p1;C4B63_5g26-t42_1-p1;C4B63_138g18-t42_1-p1;C4B63_5g782-t42_1-p1;C4B63_5g778-t42_1-p1;Q4D2W7;C4B63_5g493-t42_1-p1;Q4E2A1;Q4E063;Q4DP82;C4B63_5g356-t42_1-p1;Q4E3W1;C4B63_1g729-t42_1-p1;Q4DR16;Q4DF74;Q4DUY4	1;1;1;1;1;1;1;1;1;1;1;1;1;1;1;1;1;1;1;1	1;1;1;1;1;1;1;1;1;1;1;1;1;1;1;1;1;1;1;1	1;1;1;1;1;1;1;1;1;1;1;1;1;1;1;1;1;1;1;1			tr|Q4CMF9|Q4CMF9_TRYCC Trans-sialidase, putative OS=Trypanosoma cruzi (strain CL Brener) OX=353153 GN=Tc00.1047053510379.10 PE=4 SV=1;tr|Q4D0A1|Q4D0A1_TRYCC Trans-sialidase, putative OS=Trypanosoma cruzi (strain CL Brener) OX=353153 GN=Tc00.1047053508229.1	7	472600	0	0	108280	197040	0	0	59666	0	0	0	56598	0	0	0	30537	20482	20	1	1	1	0	0	1	1	0	0	1	0	0	0	1	0	0	0	1	1	0	0	1	1
Q4DH08;Q4CXW2;C4B63_88g110-t42_1-p1;C4B63_5g793-t42_1-p1;C4B63_5g791-t42_1-p1;C4B63_5g789-t42_1-p1;C4B63_5g776-t42_1-p1;C4B63_1g715-t42_1-p1;C4B63_138g4-t42_1-p1;C4B63_138g3-t42_1-p1;C4B63_138g2-t42_1-p1;C4B63_138g23-t42_1-p1;C4B63_138g21-t42_1-p1	Q4DH08;Q4CXW2;C4B63_88g110-t42_1-p1;C4B63_5g793-t42_1-p1;C4B63_5g791-t42_1-p1;C4B63_5g789-t42_1-p1;C4B63_5g776-t42_1-p1;C4B63_1g715-t42_1-p1;C4B63_138g4-t42_1-p1;C4B63_138g3-t42_1-p1;C4B63_138g2-t42_1-p1;C4B63_138g23-t42_1-p1;C4B63_138g21-t42_1-p1	1;1;1;1;1;1;1;1;1;1;1;1;1	1;1;1;1;1;1;1;1;1;1;1;1;1	1;1;1;1;1;1;1;1;1;1;1;1;1			tr|Q4DH08|Q4DH08_TRYCC Elongation factor 1-gamma (EF-1-gamma), putative OS=Trypanosoma cruzi (strain CL Brener) OX=353153 GN=Tc00.1047053508261.140 PE=3 SV=1;tr|Q4CXW2|Q4CXW2_TRYCC Elongation factor 1-gamma (EF-1-gamma), putative OS=Trypanosoma cruzi (stra	11	271450	3730.4	13036	16930	25011	14370	17752	23372	0	48215	0	7321.3	0	61457	40256	0	0	13	1	1	1	1	1	1	1	1	1	1	0	1	0	1	0	1	1	0	0	1	1	1	1
Q4D5X0;Q4D3T1;C4B63_13g157-t42_1-p1;C4B63_13g156-t42_1-p1;C4B63_13g155-t42_1-p1;C4B63_13g154-t42_1-p1;C4B63_13g153-t42_1-p1;C4B63_13g152-t42_1-p1;Q4DBS3;Q4CNX4;Q4D5X1	Q4D5X0;Q4D3T1;C4B63_13g157-t42_1-p1;C4B63_13g156-t42_1-p1;C4B63_13g155-t42_1-p1;C4B63_13g154-t42_1-p1;C4B63_13g153-t42_1-p1;C4B63_13g152-t42_1-p1	5;5;5;5;5;5;5;5;1;1;1	5;5;5;5;5;5;5;5;1;1;1	4;4;4;4;4;4;4;4;1;0;0			tr|Q4D5X0|Q4D5X0_TRYCC Elongation factor 2, putative OS=Trypanosoma cruzi (strain CL Brener) OX=353153 GN=Tc00.1047053508169.20 PE=3 SV=1;tr|Q4D3T1|Q4D3T1_TRYCC Elongation factor 2, putative OS=Trypanosoma cruzi (strain CL Brener) OX=353153 GN=Tc00.1047053	49	359770	1724.8	5815.3	48229	137020	4005	47735	12836	29122	8350.6	734.52	1192.5	21415	44369	37403	5390.2	2164.9	11	5	5	4	2	3	4	5	3	3	3	4	4	1	1	3	5	4	3	2	2	3	4	5
Q4E093;C4B63_13g236-t42_1-p1;C4B63_13g235-t42_1-p1;C4B63_13g234-t42_1-p1	Q4E093;C4B63_13g236-t42_1-p1;C4B63_13g235-t42_1-p1;C4B63_13g234-t42_1-p1	2;2;2;2	2;2;2;2	2;2;2;2			tr|Q4E093|Q4E093_TRYCC 40S ribosomal protein S18, putative OS=Trypanosoma cruzi (strain CL Brener) OX=353153 GN=Tc00.1047053506679.100 PE=1 SV=1;C4B63_13g236-t42_1-p1 | transcript=C4B63_13g236-t42_1 | gene=C4B63_13g236 | organism=Trypanosoma_cruzi_Dm28c_20	9	310910	0	0	0	0	0	0	0	3993.7	9821.8	0	0	0	136060	174850	0	0	4	2	2	2	0	0	0	0	0	0	0	1	1	0	0	0	2	2	0	0	0	0	0	0
C4B63_13g271-t42_1-p1;C4B63_13g270-t42_1-p1;Q4D4S0;Q4D4R9;Q4D0Q0;Q4D0Q1	C4B63_13g271-t42_1-p1;C4B63_13g270-t42_1-p1;Q4D4S0;Q4D4R9;Q4D0Q0	3;3;2;2;2;1	3;3;2;2;2;1	3;3;2;2;2;1			C4B63_13g271-t42_1-p1 | transcript=C4B63_13g271-t42_1 | gene=C4B63_13g271 | organism=Trypanosoma_cruzi_Dm28c_2018 | gene_product=fructose-bisphosphate aldolase, glycosomal | transcript_product=fructose-bisphosphate aldolase, glycosomal | location=PRFA01000	20	930400	0	0	216890	358000	8843.4	0	20205	142370	13161	0	7834.6	110650	38660	9354.5	4421.7	0	6	3	3	3	0	0	3	3	1	0	1	2	1	0	1	3	2	1	1	0	0	0	3	3
Q4DGX6;Q4DBK5;C4B63_13g352-t42_1-p1	Q4DGX6;Q4DBK5;C4B63_13g352-t42_1-p1	2;2;2	2;2;2	2;2;2			tr|Q4DGX6|Q4DGX6_TRYCC Peptidase M20/M25/M40, putative OS=Trypanosoma cruzi (strain CL Brener) OX=353153 GN=Tc00.1047053509213.120 PE=4 SV=1;tr|Q4DBK5|Q4DBK5_TRYCC Peptidase M20/M25/M40, putative OS=Trypanosoma cruzi (strain CL Brener) OX=353153 GN=Tc00.10	21	140350	0	0	0	0	9319.3	12105	0	0	32657	11640	0	0	44436	30197	0	0	3	2	2	2	0	0	0	0	1	1	0	0	1	2	0	0	2	2	0	0	0	0	0	0
C4B63_80g53-t42_1-p1;Q4DI29;C4B63_392g17-t42_1-p1;Q4D5A6;Q4D4J5;C4B63_148g27-t42_1-p1	C4B63_80g53-t42_1-p1;Q4DI29;C4B63_392g17-t42_1-p1;Q4D5A6;Q4D4J5;C4B63_148g27-t42_1-p1	1;1;1;1;1;1	1;1;1;1;1;1	1;1;1;1;1;1			C4B63_80g53-t42_1-p1 | transcript=C4B63_80g53-t42_1 | gene=C4B63_80g53 | organism=Trypanosoma_cruzi_Dm28c_2018 | gene_product=iron superoxide dismutase | transcript_product=iron superoxide dismutase | location=PRFA01000080:113225-113635(+) | protein_length	7	1725000	0	0	430440	483880	69435	53656	116230	0	69225	0	74894	61201	159080	73261	95014	38639	6	1	1	1	0	0	1	1	1	1	1	0	1	0	1	1	1	1	1	1	0	0	1	1
Q4CX87;C4B63_149g19-t42_1-p1;C4B63_220g12-t42_1-p1	Q4CX87;C4B63_149g19-t42_1-p1;C4B63_220g12-t42_1-p1	1;1;1	1;1;1	1;1;1			tr|Q4CX87|Q4CX87_TRYCC Tryparedoxin peroxidase, putative OS=Trypanosoma cruzi (strain CL Brener) OX=353153 GN=Tc00.1047053509499.14 PE=4 SV=1;C4B63_149g19-t42_1-p1 | transcript=C4B63_149g19-t42_1 | gene=C4B63_149g19 | organism=Trypanosoma_cruzi_Dm28c_2018	14	1425100	0	0	254780	281550	45998	52961	32379	221950	25436	51402	27268	66257	181440	155010	28687	0	3	1	1	1	0	0	1	1	1	1	1	1	1	1	1	1	1	1	1	0	0	0	1	1
C4B63_14g128-t42_1-p1;C4B63_14g126-t42_1-p1;C4B63_14g140-t42_1-p1;C4B63_14g138-t42_1-p1;C4B63_310g9-t42_1-p1	C4B63_14g128-t42_1-p1;C4B63_14g126-t42_1-p1;C4B63_14g140-t42_1-p1;C4B63_14g138-t42_1-p1;C4B63_310g9-t42_1-p1	4;3;3;3;3	4;3;3;3;3	4;3;3;3;3			C4B63_14g128-t42_1-p1 | transcript=C4B63_14g128-t42_1 | gene=C4B63_14g128 | organism=Trypanosoma_cruzi_Dm28c_2018 | gene_product=trans-sialidase, Group I | transcript_product=trans-sialidase, Group I | location=PRFA01000014:289585-291942(+) | protein_lengt	43	144830	0	0	18488	27948	0	0	7642.8	28746	0	0	8083.7	48002	0	0	17456	5917.8	5	4	4	4	0	0	3	3	0	0	3	2	0	0	2	3	0	0	1	2	0	0	3	3
Q4D3F7;C4B63_14g70-t42_1-p1	Q4D3F7;C4B63_14g70-t42_1-p1	2;2	2;2	2;2			tr|Q4D3F7|Q4D3F7_TRYCC Flagellum targeting protein kharon1 OS=Trypanosoma cruzi (strain CL Brener) OX=353153 GN=Tc00.1047053508719.70 PE=4 SV=1;C4B63_14g70-t42_1-p1 | transcript=C4B63_14g70-t42_1 | gene=C4B63_14g70 | organism=Trypanosoma_cruzi_Dm28c_2018 |	26	157950	0	4622.6	44371	51412	0	4275.6	19800	0	0	0	3408.3	0	21204	6553.6	2306	0	2	2	2	2	0	1	2	2	0	1	2	0	0	0	1	0	1	1	1	0	0	1	2	2
Q4D5P4;C4B63_46g77-t42_1-p1;C4B63_46g76-t42_1-p1;C4B63_170g22-t42_1-p1;C4B63_170g21-t42_1-p1;C4B63_170g20-t42_1-p1;C4B63_170g19-t42_1-p1;C4B63_170g18-t42_1-p1;C4B63_170g17-t42_1-p1	Q4D5P4;C4B63_46g77-t42_1-p1;C4B63_46g76-t42_1-p1;C4B63_170g22-t42_1-p1;C4B63_170g21-t42_1-p1;C4B63_170g20-t42_1-p1;C4B63_170g19-t42_1-p1;C4B63_170g18-t42_1-p1;C4B63_170g17-t42_1-p1	2;2;2;2;2;2;2;2;2	2;2;2;2;2;2;2;2;2	2;2;2;2;2;2;2;2;2			tr|Q4D5P4|Q4D5P4_TRYCC 40S ribosomal protein S4 OS=Trypanosoma cruzi (strain CL Brener) OX=353153 GN=Tc00.1047053509683.117 PE=1 SV=1;C4B63_46g77-t42_1-p1 | transcript=C4B63_46g77-t42_1 | gene=C4B63_46g77 | organism=Trypanosoma_cruzi_Dm28c_2018 | gene_prod	17	855900	14061	0	352180	138120	0	0	26200	51900	0	0	27675	114820	35343	92614	0	2982.5	9	2	2	2	1	0	2	2	0	0	1	1	0	0	2	2	1	2	0	1	1	0	2	2
Q4DHF0;Q4DCN9;C4B63_18g233-t42_1-p1;C4B63_18g232-t42_1-p1	Q4DHF0;Q4DCN9;C4B63_18g233-t42_1-p1;C4B63_18g232-t42_1-p1	4;4;4;4	4;4;4;4	4;4;4;4			tr|Q4DHF0|Q4DHF0_TRYCC Glyceraldehyde-3-phosphate dehydrogenase OS=Trypanosoma cruzi (strain CL Brener) OX=353153 GN=Tc00.1047053509065.60 PE=3 SV=1;tr|Q4DCN9|Q4DCN9_TRYCC Glyceraldehyde-3-phosphate dehydrogenase OS=Trypanosoma cruzi (strain CL Brener) OX=	20	2692200	21609	9675.5	678930	473870	31319	104590	78063	311040	89763	31233	46257	314940	200960	243000	13102	66611	4	4	4	4	1	1	4	4	1	2	2	4	2	1	1	4	3	3	1	1	1	1	4	4
Q4CVR9;C4B63_18g293-t42_1-p1;C4B63_18g288-t42_1-p1;C4B63_18g287-t42_1-p1;Q4CL09;Q4DMV2;Q4DXG9;Q4CPR7;Q4CVL7	Q4CVR9;C4B63_18g293-t42_1-p1;C4B63_18g288-t42_1-p1;C4B63_18g287-t42_1-p1;Q4CL09	4;4;4;4;2;1;1;1;1	4;4;4;4;2;1;1;1;1	4;4;4;4;2;1;1;1;1			tr|Q4CVR9|Q4CVR9_TRYCC Heat shock 70 kDa protein, mitochondrial, putative OS=Trypanosoma cruzi (strain CL Brener) OX=353153 GN=Tc00.1047053507029.30 PE=3 SV=1;C4B63_18g293-t42_1-p1 | transcript=C4B63_18g293-t42_1 | gene=C4B63_18g293 | organism=Trypanosoma_	33	497370	11521	15583	64898	214390	18497	0	15873	50587	45773	0	38145	50074	79458	30578	12328	17876	9	4	4	4	1	2	3	4	1	0	2	1	2	0	1	1	2	1	2	1	1	2	3	4
Q4E4L9;C4B63_19g183-t42_1-p1	Q4E4L9;C4B63_19g183-t42_1-p1	4;4	4;4	4;4			tr|Q4E4L9|Q4E4L9_TRYCC Peptidyl-prolyl cis-trans isomerase OS=Trypanosoma cruzi (strain CL Brener) OX=353153 GN=Tc00.1047053506925.300 PE=3 SV=1;C4B63_19g183-t42_1-p1 | transcript=C4B63_19g183-t42_1 | gene=C4B63_19g183 | organism=Trypanosoma_cruzi_Dm28c_20	10	2624100	118660	78608	155810	454440	196430	201750	221360	170290	133260	158960	28112	41999	529560	342430	40206	29826	2	4	4	4	1	2	4	3	3	3	2	3	2	2	2	2	4	3	2	2	1	2	4	3
Q4E4L7;C4B63_19g185-t42_1-p1;O88844;O75874	Q4E4L7;C4B63_19g185-t42_1-p1;O88844;O75874	2;2;1;1	2;2;1;1	2;2;1;1	Isocitrate dehydrogenase [NADP] cytoplasmic	Idh1;IDH1	tr|Q4E4L7|Q4E4L7_TRYCC Isocitrate dehydrogenase [NADP] OS=Trypanosoma cruzi (strain CL Brener) OX=353153 GN=Tc00.1047053506925.319 PE=1 SV=1;C4B63_19g185-t42_1-p1 | transcript=C4B63_19g185-t42_1 | gene=C4B63_19g185 | organism=Trypanosoma_cruzi_Dm28c_2018 |	24	665880	5889.8	27999	117990	194410	30692	0	39175	22850	29118	0	30448	5906.4	51983	52028	36239	21153	4	2	2	2	1	1	2	2	1	0	1	2	1	0	1	1	1	1	1	1	1	1	2	2
Q4E0J6;C4B63_202g27-t42_1-p1;Q4DW02;Q4CMU6;C4B63_89g71-t42_1-p1;C4B63_89g70-t42_1-p1;C4B63_89g69-t42_1-p1;C4B63_89g68-t42_1-p1;C4B63_89g67-t42_1-p1;C4B63_41g158-t42_1-p1;C4B63_41g157-t42_1-p1;C4B63_41g156-t42_1-p1;C4B63_41g155-t42_1-p1;Q4E0J7;C4B63_41g153-t42_1-p1;C4B63_41g154-t42_1-p1;C4B63_202g13-t42_1-p1;C4B63_41g189-t42_1-p1;C4B63_202g14-t42_1-p1;C4B63_202g15-t42_1-p1;C4B63_202g16-t42_1-p1;C4…	Q4E0J6;C4B63_202g27-t42_1-p1;Q4DW02;Q4CMU6;C4B63_89g71-t42_1-p1;C4B63_89g70-t42_1-p1;C4B63_89g69-t42_1-p1;C4B63_89g68-t42_1-p1;C4B63_89g67-t42_1-p1;C4B63_41g158-t42_1-p1;C4B63_41g157-t42_1-p1;C4B63_41g156-t42_1-p1;C4B63_41g155-t42_1-p1;Q4E0J7;C4B63_41g153-t42_1-p1;C4B63_41g154-t42_1-p1;C4B63_202g13-t42_1-p1;C4B63_41g189-t42_1-p1;C4B63_202g14-t42_1-p1;C4B63_202g15-t42_1-p1;C4B63_202g16-t42_1-p1;C4…	1;1;1;1;1;1;1;1;1;1;1;1;1;1;1;1;1;1;1;1;1;1;1;1;1;1;1;1;1;1;1;1;1	1;1;1;1;1;1;1;1;1;1;1;1;1;1;1;1;1;1;1;1;1;1;1;1;1;1;1;1;1;1;1;1;1	1;1;1;1;1;1;1;1;1;1;1;1;1;1;1;1;1;1;1;1;1;1;1;1;1;1;1;1;1;1;1;1;1			tr|Q4E0J6|Q4E0J6_TRYCC Cruzipain, putative (Fragment) OS=Trypanosoma cruzi (strain CL Brener) OX=353153 GN=Tc00.1047053509429.329 PE=3 SV=1;C4B63_202g27-t42_1-p1 | transcript=C4B63_202g27-t42_1 | gene=C4B63_202g27 | organism=Trypanosoma_cruzi_Dm28c_2018 |	6	997400	21678	33570	211370	247370	35821	20939	0	65230	34744	0	14189	18493	119540	162130	0	12325	33	1	1	1	1	1	1	1	1	1	0	1	1	0	1	1	1	1	0	1	1	1	1	1
C4B63_20g10-t42_1-p1;Q4CU52;Q4DAE1;C4B63_7g173-t42_1-p1;C4B63_7g169-t42_1-p1;C4B63_7g165-t42_1-p1;C4B63_7g161-t42_1-p1;C4B63_7g157-t42_1-p1;C4B63_20g6-t42_1-p1;C4B63_20g3-t42_1-p1;C4B63_20g1-t42_1-p1	C4B63_20g10-t42_1-p1;Q4CU52;Q4DAE1;C4B63_7g173-t42_1-p1;C4B63_7g169-t42_1-p1;C4B63_7g165-t42_1-p1;C4B63_7g161-t42_1-p1;C4B63_7g157-t42_1-p1;C4B63_20g6-t42_1-p1;C4B63_20g3-t42_1-p1;C4B63_20g1-t42_1-p1	2;2;2;2;2;2;2;2;2;2;2	2;2;2;2;2;2;2;2;2;2;2	2;2;2;2;2;2;2;2;2;2;2			C4B63_20g10-t42_1-p1 | transcript=C4B63_20g10-t42_1 | gene=C4B63_20g10 | organism=Trypanosoma_cruzi_Dm28c_2018 | gene_product=D-isomer specific 2-hydroxyacid dehydrogenase-protein | transcript_product=D-isomer specific 2-hydroxyacid dehydrogenase-protein |	16	580820	0	12214	11848	0	38557	0	0	0	105140	26846	0	0	165440	220780	0	0	11	2	2	2	0	1	1	0	1	0	0	0	2	1	0	0	2	2	0	0	0	1	1	0
C4B63_20g137-t42_1-p1;Q4E246;Q4CLF0	C4B63_20g137-t42_1-p1;Q4E246;Q4CLF0	2;2;1	2;2;1	2;2;1			C4B63_20g137-t42_1-p1 | transcript=C4B63_20g137-t42_1 | gene=C4B63_20g137 | organism=Trypanosoma_cruzi_Dm28c_2018 | gene_product=leucine-rich repeat protein (LRRP) | transcript_product=leucine-rich repeat protein (LRRP) | location=PRFA01000020:341260-34400	41	96665	0	0	25927	15947	0	0	0	32294	0	0	0	22497	15838	0	0	5140.7	3	2	2	2	0	0	1	1	0	0	0	1	0	0	0	1	1	1	0	1	0	0	1	1
Q4CKS2;C4B63_20g152-t42_1-p1	Q4CKS2;C4B63_20g152-t42_1-p1	1;1	1;1	1;1			tr|Q4CKS2|Q4CKS2_TRYCC Obg-like GTPase YGR210-like G4 motif-containing domain-containing protein OS=Trypanosoma cruzi (strain CL Brener) OX=353153 GN=Tc00.1047053508709.10 PE=4 SV=1;C4B63_20g152-t42_1-p1 | transcript=C4B63_20g152-t42_1 | gene=C4B63_20g152	21	2271400	0	0	0	497440	114790	0	0	285870	0	0	0	371630	0	0	304480	697150	2	1	1	1	0	0	0	1	1	0	0	1	0	0	0	1	0	0	1	1	0	0	0	1
C4B63_51g127-t42_1-p1;C4B63_333g16-t42_1-p1;C4B63_333g14-t42_1-p1;C4B63_22g172-t42_1-p1;Q4DQP2;C4B63_333g21-t42_1-p1;C4B63_463g2-t42_1-p1;C4B63_51g125-t42_1-p1;C4B63_333g12-t42_1-p1;C4B63_173g51-t42_1-p1;C4B63_279g12-t42_1-p1	C4B63_51g127-t42_1-p1;C4B63_333g16-t42_1-p1;C4B63_333g14-t42_1-p1;C4B63_22g172-t42_1-p1;Q4DQP2;C4B63_333g21-t42_1-p1;C4B63_463g2-t42_1-p1	21;21;21;21;19;17;15;9;9;9;6	21;21;21;21;19;17;15;9;9;9;6	20;20;20;20;18;16;14;8;8;8;6			C4B63_51g127-t42_1-p1 | transcript=C4B63_51g127-t42_1 | gene=C4B63_51g127 | organism=Trypanosoma_cruzi_Dm28c_2018 | gene_product=beta tubulin | transcript_product=beta tubulin | location=PRFA01000051:292811-294139(+) | protein_length=442 | sequence_SO=cont	20	77753000	738460	1574300	12402000	12772000	2877300	4297500	2439100	8849900	4393100	3074900	1693000	7346700	7301000	6764200	709140	520480	11	21	21	20	15	11	20	20	15	12	15	19	18	17	15	21	20	19	7	8	15	11	20	20
Q4DNV8;Q4D193;C4B63_22g312-t42_1-p1;Q4DNV7;C4B63_22g311-t42_1-p1;Q4D192	Q4DNV8;Q4D193;C4B63_22g312-t42_1-p1;Q4DNV7;C4B63_22g311-t42_1-p1;Q4D192	2;2;2;1;1;1	2;2;2;1;1;1	2;2;2;1;1;1			tr|Q4DNV8|Q4DNV8_TRYCC Phosphoglycerate kinase OS=Trypanosoma cruzi (strain CL Brener) OX=353153 GN=Tc00.1047053505999.90 PE=3 SV=1;tr|Q4D193|Q4D193_TRYCC Phosphoglycerate kinase OS=Trypanosoma cruzi (strain CL Brener) OX=353153 GN=Tc00.1047053511419.40 PE	25	272120	0	0	32253	79356	0	0	16460	119310	0	0	0	24741	0	0	0	43237	6	2	2	2	0	0	1	1	0	0	2	2	0	0	0	2	0	0	0	1	0	0	1	1
Q4E5N1;Q4E2M9;C4B63_41g194-t42_1-p1;C4B63_248g14-t42_1-p1	Q4E5N1;Q4E2M9;C4B63_41g194-t42_1-p1;C4B63_248g14-t42_1-p1	2;2;2;2	2;2;2;2	2;2;2;2			tr|Q4E5N1|Q4E5N1_TRYCC Glucose-6-phosphate isomerase OS=Trypanosoma cruzi (strain CL Brener) OX=353153 GN=Tc00.1047053506529.508 PE=1 SV=1;tr|Q4E2M9|Q4E2M9_TRYCC Glucose-6-phosphate isomerase OS=Trypanosoma cruzi (strain CL Brener) OX=353153 GN=Tc00.104705	24	781090	0	8647.3	108950	176010	11809	10455	83754	136090	0	13592	14343	57004	33419	0	44740	82278	4	2	2	2	0	1	2	2	1	1	2	2	0	1	1	2	1	0	1	2	0	1	2	2
Q4D5L9;C4B63_263g4-t42_1-p1;Q4DTV8;C4B63_7g313-t42_1-p1	Q4D5L9;C4B63_263g4-t42_1-p1;Q4DTV8;C4B63_7g313-t42_1-p1	2;2;2;2	2;2;2;2	2;2;2;2			tr|Q4D5L9|Q4D5L9_TRYCC Amidinotransferase OS=Trypanosoma cruzi (strain CL Brener) OX=353153 GN=Tc00.1047053505989.110 PE=4 SV=1;C4B63_263g4-t42_1-p1 | transcript=C4B63_263g4-t42_1 | gene=C4B63_263g4 | organism=Trypanosoma_cruzi_Dm28c_2018 | gene_product=am	12	2511800	16883	0	346930	467360	0	94264	73782	541540	127740	0	32148	359140	192210	199540	0	60302	4	2	2	2	1	0	2	2	0	2	1	2	2	0	1	2	2	2	0	2	1	0	2	2
Q4CVR5;Q4CM56;C4B63_295g22-t42_1-p1;C4B63_295g20-t42_1-p1;C4B63_295g18-t42_1-p1;C4B63_295g16-t42_1-p1;C4B63_26g257-t42_1-p1;C4B63_26g255-t42_1-p1;C4B63_26g253-t42_1-p1;Q4D301;Q4D2Z9;Q61171;P32119	Q4CVR5;Q4CM56;C4B63_295g22-t42_1-p1;C4B63_295g20-t42_1-p1;C4B63_295g18-t42_1-p1;C4B63_295g16-t42_1-p1;C4B63_26g257-t42_1-p1;C4B63_26g255-t42_1-p1;C4B63_26g253-t42_1-p1;Q4D301;Q4D2Z9	3;3;3;3;3;3;3;3;3;2;2;1;1	3;3;3;3;3;3;3;3;3;2;2;1;1	2;2;2;2;2;2;2;2;2;1;1;0;0			tr|Q4CVR5|Q4CVR5_TRYCC Tryparedoxin peroxidase, putative OS=Trypanosoma cruzi (strain CL Brener) OX=353153 GN=Tc00.1047053487507.10 PE=3 SV=1;tr|Q4CM56|Q4CM56_TRYCC Tryparedoxin peroxidase, putative OS=Trypanosoma cruzi (strain CL Brener) OX=353153 GN=Tc00	13	4479100	61541	130380	627750	517470	160290	246800	223690	446410	229090	118840	182980	413940	377330	399420	143740	199460	13	3	3	2	1	1	3	3	2	1	2	3	2	2	2	3	3	3	2	2	1	1	3	3
Q4CWA5;C4B63_26g286-t42_1-p1;C4B63_26g282-t42_1-p1;C4B63_26g278-t42_1-p1;Q4CRC5	Q4CWA5;C4B63_26g286-t42_1-p1;C4B63_26g282-t42_1-p1;C4B63_26g278-t42_1-p1	3;3;3;3;1	3;3;3;3;1	3;3;3;3;1			tr|Q4CWA5|Q4CWA5_TRYCC Arginine kinase, putative OS=Trypanosoma cruzi (strain CL Brener) OX=353153 GN=Tc00.1047053507241.30 PE=3 SV=1;C4B63_26g286-t42_1-p1 | transcript=C4B63_26g286-t42_1 | gene=C4B63_26g286 | organism=Trypanosoma_cruzi_Dm28c_2018 | gene_p	19	734840	0	0	92550	152680	0	0	37950	183670	16505	0	20406	146780	54303	50398	13173	0	5	3	3	3	0	0	3	3	0	0	1	2	2	0	1	1	3	2	1	0	0	0	3	3
C4B63_28g106-t42_1-p1;Q4DV36;Q4DJ68	C4B63_28g106-t42_1-p1;Q4DV36;Q4DJ68	3;3;2	3;3;2	3;3;2			C4B63_28g106-t42_1-p1 | transcript=C4B63_28g106-t42_1 | gene=C4B63_28g106 | organism=Trypanosoma_cruzi_Dm28c_2018 | gene_product=malic enzyme | transcript_product=malic enzyme | location=PRFA01000028:229136-230833(+) | protein_length=565 | sequence_SO=cont	24	375950	0	0	51194	169500	0	0	25881	79056	0	0	0	39653	0	0	10659	0	3	3	3	3	0	0	2	2	0	0	1	3	0	0	0	2	0	0	1	0	0	0	2	2
C4B63_396g6-t42_1-p1;C4B63_2g201-t42_1-p1;C4B63_2g197-t42_1-p1;C4B63_2g195-t42_1-p1;C4B63_2g193-t42_1-p1;C4B63_2g191-t42_1-p1;C4B63_2g189-t42_1-p1;C4B63_2g187-t42_1-p1;C4B63_2g185-t42_1-p1;C4B63_2g183-t42_1-p1;C4B63_2g199-t42_1-p1;Q4DTA6;C4B63_396g4-t42_1-p1	C4B63_396g6-t42_1-p1;C4B63_2g201-t42_1-p1;C4B63_2g197-t42_1-p1;C4B63_2g195-t42_1-p1;C4B63_2g193-t42_1-p1;C4B63_2g191-t42_1-p1;C4B63_2g189-t42_1-p1;C4B63_2g187-t42_1-p1;C4B63_2g185-t42_1-p1;C4B63_2g183-t42_1-p1;C4B63_2g199-t42_1-p1	8;8;8;8;8;8;8;8;8;8;7;3;1	8;8;8;8;8;8;8;8;8;8;7;3;1	2;2;2;2;2;2;2;2;2;2;2;0;0			C4B63_396g6-t42_1-p1 | transcript=C4B63_396g6-t42_1 | gene=C4B63_396g6 | organism=Trypanosoma_cruzi_Dm28c_2018 | gene_product=prostaglandin F2alpha synthase | transcript_product=prostaglandin F2alpha synthase | location=PRFA01000396:17001-18140(-) | protei	24	3667700	104700	203650	17787	37705	246350	495990	19124	17699	428190	238760	0	24804	1138800	793580	23697	10695	13	8	8	2	3	4	1	1	4	5	1	2	7	5	0	1	7	7	1	1	3	4	1	1
Q4DC12;Q4E4Q2;Q4CR48;C4B63_2g708-t42_1-p1;C4B63_2g706-t42_1-p1;C4B63_2g704-t42_1-p1;C4B63_2g702-t42_1-p1	Q4DC12;Q4E4Q2;Q4CR48;C4B63_2g708-t42_1-p1;C4B63_2g706-t42_1-p1;C4B63_2g704-t42_1-p1;C4B63_2g702-t42_1-p1	1;1;1;1;1;1;1	1;1;1;1;1;1;1	1;1;1;1;1;1;1			tr|Q4DC12|Q4DC12_TRYCC Gim5A protein, putative OS=Trypanosoma cruzi (strain CL Brener) OX=353153 GN=Tc00.1047053507009.10 PE=4 SV=1;tr|Q4E4Q2|Q4E4Q2_TRYCC Gim5A protein, putative OS=Trypanosoma cruzi (strain CL Brener) OX=353153 GN=Tc00.1047053508461.570 P	15	951150	0	23477	83206	44383	53855	44928	13225	64503	113910	113420	0	64582	160050	171610	0	0	7	1	1	1	0	1	1	1	1	1	1	1	1	1	0	1	1	1	0	0	0	1	1	1
C4B63_302g19-t42_1-p1;C4B63_6g2556c-t42_1-p1;C4B63_6g2566c-t42_1-p1;C4B63_6g2564c-t42_1-p1;C4B63_6g2562c-t42_1-p1;C4B63_6g2560c-t42_1-p1;C4B63_6g2558c-t42_1-p1;C4B63_302g70c-t42_1-p1;C4B63_6g2552c-t42_1-p1;C4B63_6g2490c-t42_1-p1;C4B63_6g2550c-t42_1-p1;C4B63_6g2548c-t42_1-p1;C4B63_6g2546c-t42_1-p1;C4B63_6g2544c-t42_1-p1;C4B63_6g2510c-t42_1-p1;C4B63_6g2540c-t42_1-p1;C4B63_6g2568c-t42_1-p1;C4B63_6g2…	C4B63_302g19-t42_1-p1;C4B63_6g2556c-t42_1-p1;C4B63_6g2566c-t42_1-p1;C4B63_6g2564c-t42_1-p1;C4B63_6g2562c-t42_1-p1;C4B63_6g2560c-t42_1-p1;C4B63_6g2558c-t42_1-p1;C4B63_302g70c-t42_1-p1;C4B63_6g2552c-t42_1-p1;C4B63_6g2490c-t42_1-p1;C4B63_6g2550c-t42_1-p1;C4B63_6g2548c-t42_1-p1;C4B63_6g2546c-t42_1-p1;C4B63_6g2544c-t42_1-p1;C4B63_6g2510c-t42_1-p1;C4B63_6g2540c-t42_1-p1;C4B63_6g2568c-t42_1-p1;C4B63_6g2…	3;3;3;3;3;3;3;3;3;3;3;3;3;3;3;3;3;3;3;3;3;3;3;3;3;3;3;3;3;3;3;3;3;3;3;3;3;3;3;3;3;3;3;3;3;3;3;3;3;3;3;3;3;3;3;3;3;3;3;3;3;3;3;3;3;3;3;3	3;3;3;3;3;3;3;3;3;3;3;3;3;3;3;3;3;3;3;3;3;3;3;3;3;3;3;3;3;3;3;3;3;3;3;3;3;3;3;3;3;3;3;3;3;3;3;3;3;3;3;3;3;3;3;3;3;3;3;3;3;3;3;3;3;3;3;3	3;3;3;3;3;3;3;3;3;3;3;3;3;3;3;3;3;3;3;3;3;3;3;3;3;3;3;3;3;3;3;3;3;3;3;3;3;3;3;3;3;3;3;3;3;3;3;3;3;3;3;3;3;3;3;3;3;3;3;3;3;3;3;3;3;3;3;3			C4B63_302g19-t42_1-p1 | transcript=C4B63_302g19-t42_1 | gene=C4B63_302g19 | organism=Trypanosoma_cruzi_Dm28c_2018 | gene_product=histone H3 | transcript_product=histone H3 | location=PRFA01000302:28271-28672(-) | protein_length=133 | sequence_SO=contig | S	7	5493200	0	0	1522700	1411300	200210	0	502250	185610	0	0	63224	63492	901220	542980	100190	0	68	3	3	3	0	0	2	2	1	0	1	1	0	0	1	1	3	2	1	0	0	0	2	2
Q4CTD8;Q4CTD7;C4B63_303g6-t42_1-p1;C4B63_303g7-t42_1-p1	Q4CTD8;Q4CTD7;C4B63_303g6-t42_1-p1;C4B63_303g7-t42_1-p1	4;4;4;4	4;4;4;4	4;4;4;4			tr|Q4CTD8|Q4CTD8_TRYCC Histone H2B OS=Trypanosoma cruzi (strain CL Brener) OX=353153 GN=Tc00.1047053511635.10 PE=3 SV=1;tr|Q4CTD7|Q4CTD7_TRYCC Histone H2B OS=Trypanosoma cruzi (strain CL Brener) OX=353153 GN=Tc00.1047053511635.20 PE=3 SV=1;C4B63_303g6-t42_	8	33207000	390590	903930	6274700	6361300	795430	558020	728880	3441900	1777000	867470	782640	2273200	3757500	3300700	939990	53638	4	4	4	4	3	3	3	3	3	2	1	3	4	3	2	3	4	4	3	1	3	3	3	3
Q4CLA1;C4B63_51g126-t42_1-p1;C4B63_333g15-t42_1-p1;C4B63_333g13-t42_1-p1;C4B63_333g19-t42_1-p1;C4B63_279g11-t42_1-p1;C4B63_333g17-t42_1-p1;C4B63_51g129-t42_1-p1;C4B63_222g21-t42_1-p1;C4B63_367g4-t42_1-p1;C4B63_333g18-t42_1-p1	Q4CLA1;C4B63_51g126-t42_1-p1;C4B63_333g15-t42_1-p1;C4B63_333g13-t42_1-p1	16;16;16;16;7;7;5;5;5;4;4	16;16;16;16;7;7;5;5;5;4;4	14;14;14;14;7;7;5;5;5;4;2			tr|Q4CLA1|Q4CLA1_TRYCC Tubulin alpha chain OS=Trypanosoma cruzi (strain CL Brener) OX=353153 GN=Tc00.1047053411235.9 PE=3 SV=1;C4B63_51g126-t42_1-p1 | transcript=C4B63_51g126-t42_1 | gene=C4B63_51g126 | organism=Trypanosoma_cruzi_Dm28c_2018 | gene_product=	21	33550000	304230	582220	6397500	4731200	947130	2208800	655710	3476800	1985100	1694900	825930	3139500	3296500	2605300	319820	379360	11	16	16	14	7	11	16	16	10	8	10	16	12	11	13	16	14	15	6	8	7	11	16	16
Q4CYQ8;C4B63_38g39-t42_1-p1;C4B63_38g38-t42_1-p1;Q4D7A6;Q4CYQ7;Q4CLA9	Q4CYQ8;C4B63_38g39-t42_1-p1;C4B63_38g38-t42_1-p1;Q4D7A6;Q4CYQ7;Q4CLA9	4;4;4;3;2;2	3;3;3;2;1;2	3;3;3;2;1;2			tr|Q4CYQ8|Q4CYQ8_TRYCC Actin, putative OS=Trypanosoma cruzi (strain CL Brener) OX=353153 GN=Tc00.1047053510571.30 PE=3 SV=1;C4B63_38g39-t42_1-p1 | transcript=C4B63_38g39-t42_1 | gene=C4B63_38g39 | organism=Trypanosoma_cruzi_Dm28c_2018 | gene_product=actin	21	600260	0	28917	149640	168430	22487	0	36138	30317	27752	0	7977.3	32810	47015	41986	0	6790.1	6	4	3	3	0	1	4	4	3	1	1	3	2	0	3	4	3	3	0	1	0	1	3	3
C4B63_40g107-t42_1-p1;Q4D6C5;Q4DNF1;C4B63_40g110-t42_1-p1;C4B63_40g111-t42_1-p1;Q4CMR1;C4B63_40g108-t42_1-p1;Q4CXV9;C4B63_40g112-t42_1-p1;C4B63_40g109-t42_1-p1	C4B63_40g107-t42_1-p1;Q4D6C5;Q4DNF1;C4B63_40g110-t42_1-p1;C4B63_40g111-t42_1-p1;Q4CMR1;C4B63_40g108-t42_1-p1;Q4CXV9;C4B63_40g112-t42_1-p1;C4B63_40g109-t42_1-p1	2;2;2;1;1;1;1;1;1;1	2;2;2;1;1;1;1;1;1;1	2;2;2;1;1;1;1;1;1;1			C4B63_40g107-t42_1-p1 | transcript=C4B63_40g107-t42_1 | gene=C4B63_40g107 | organism=Trypanosoma_cruzi_Dm28c_2018 | gene_product=conserved hypothetical protein | transcript_product=conserved hypothetical protein | location=PRFA01000040:197848-201234(+) | p	62	4042100	143000	268510	181650	144530	270580	1021500	179690	35759	295810	6617	247590	53814	432300	254780	289150	252560	10	2	2	2	2	1	2	2	1	1	2	1	2	2	2	2	2	2	1	2	2	1	2	2
Q4E0T1;C4B63_42g70-t42_1-p1	Q4E0T1;C4B63_42g70-t42_1-p1	1;1	1;1	1;1			tr|Q4E0T1|Q4E0T1_TRYCC p22 protein, putative OS=Trypanosoma cruzi (strain CL Brener) OX=353153 GN=Tc00.1047053509965.290 PE=4 SV=1;C4B63_42g70-t42_1-p1 | transcript=C4B63_42g70-t42_1 | gene=C4B63_42g70 | organism=Trypanosoma_cruzi_Dm28c_2018 | gene_product	14	143720	0	0	16504	10265	0	4472.9	28322	20467	0	0	0	0	42902	20791	0	0	2	1	1	1	0	0	1	1	0	1	1	1	0	0	0	0	1	1	0	0	0	0	1	1
Q4D0U7;Q4CRH9;C4B63_93g76-t42_1-p1;C4B63_43g163-t42_1-p1;Q4D4L4	Q4D0U7;Q4CRH9;C4B63_93g76-t42_1-p1;C4B63_43g163-t42_1-p1;Q4D4L4	1;1;1;1;1	1;1;1;1;1	1;1;1;1;1			tr|Q4D0U7|Q4D0U7_TRYCC 40S ribosomal protein S11, putative OS=Trypanosoma cruzi (strain CL Brener) OX=353153 GN=Tc00.1047053508319.70 PE=1 SV=1;tr|Q4CRH9|Q4CRH9_TRYCC 40S ribosomal protein S11, putative OS=Trypanosoma cruzi (strain CL Brener) OX=353153 GN=	10	824320	0	0	170770	68247	0	46368	26478	104380	0	0	0	70853	174610	162600	0	0	5	1	1	1	0	0	1	1	0	1	1	1	0	0	0	1	1	1	0	0	0	0	1	1
C4B63_45g134-t42_1-p1	C4B63_45g134-t42_1-p1	1	1	1			C4B63_45g134-t42_1-p1 | transcript=C4B63_45g134-t42_1 | gene=C4B63_45g134 | organism=Trypanosoma_cruzi_Dm28c_2018 | gene_product=ras-related protein RAB1A | transcript_product=ras-related protein RAB1A | location=PRFA01000045:305119-305739(+) | protein_len	15	697380	0	0	209600	218170	0	0	38910	59937	0	0	18886	66110	44781	40979	0	0	1	1	1	1	0	0	1	1	0	0	1	1	0	0	1	1	1	1	0	0	0	0	1	1
C4B63_47g34-t42_1-p1;Q4DXL5;Q4D4A0	C4B63_47g34-t42_1-p1;Q4DXL5;Q4D4A0	5;5;4	5;5;4	5;5;4			C4B63_47g34-t42_1-p1 | transcript=C4B63_47g34-t42_1 | gene=C4B63_47g34 | organism=Trypanosoma_cruzi_Dm28c_2018 | gene_product=mitochondrial malate dehydrogenase | transcript_product=mitochondrial malate dehydrogenase | location=PRFA01000047:72477-73433(+)	16	3892300	38805	118030	370110	431510	213090	336140	55436	148060	413270	330120	39178	141990	796060	460440	0	0	3	5	5	5	1	2	3	3	2	3	1	2	4	4	1	2	4	4	0	0	1	2	3	3
Q4DZ98;C4B63_47g72-t42_1-p1	Q4DZ98;C4B63_47g72-t42_1-p1	4;4	4;4	4;4			tr|Q4DZ98|Q4DZ98_TRYCC phosphopyruvate hydratase OS=Trypanosoma cruzi (strain CL Brener) OX=353153 GN=Tc00.1047053504105.140 PE=1 SV=1;C4B63_47g72-t42_1-p1 | transcript=C4B63_47g72-t42_1 | gene=C4B63_47g72 | organism=Trypanosoma_cruzi_Dm28c_2018 | gene_pro	24	1783000	8950	46152	216120	421930	32612	110790	204670	149980	57405	0	17912	109300	211960	127170	50804	17199	2	4	4	4	1	2	4	4	2	4	4	4	2	0	1	3	4	3	3	2	1	2	4	4
C4B63_81g100-t42_1-p1;C4B63_81g102-t42_1-p1;C4B63_81g103-t42_1-p1;C4B63_48g86-t42_1-p1;C4B63_48g87-t42_1-p1;C4B63_48g88-t42_1-p1;C4B63_48g89-t42_1-p1;C4B63_48g90-t42_1-p1;C4B63_81g101-t42_1-p1;C4B63_81g19-t42_1-p1;Q4DYP5;C4B63_81g106-t42_1-p1;Q4DYP6;C4B63_81g104-t42_1-p1;C4B63_81g105-t42_1-p1;C4B63_48g85-t42_1-p1;C4B63_48g92-t42_1-p1;Q4E496;Q4DYP4;C4B63_48g91-t42_1-p1;C4B63_81g18-t42_1-p1	C4B63_81g100-t42_1-p1;C4B63_81g102-t42_1-p1;C4B63_81g103-t42_1-p1;C4B63_48g86-t42_1-p1;C4B63_48g87-t42_1-p1;C4B63_48g88-t42_1-p1;C4B63_48g89-t42_1-p1;C4B63_48g90-t42_1-p1;C4B63_81g101-t42_1-p1;C4B63_81g19-t42_1-p1;Q4DYP5;C4B63_81g106-t42_1-p1;Q4DYP6;C4B63_81g104-t42_1-p1;C4B63_81g105-t42_1-p1;C4B63_48g85-t42_1-p1;C4B63_48g92-t42_1-p1	13;13;13;13;13;13;13;13;13;13;13;12;11;11;11;7;7;6;6;5;3	13;13;13;13;13;13;13;13;13;13;13;12;11;11;11;7;7;6;6;5;3	13;13;13;13;13;13;13;13;13;13;13;12;11;11;11;7;7;6;6;5;3			C4B63_81g100-t42_1-p1 | transcript=C4B63_81g100-t42_1 | gene=C4B63_81g100 | organism=Trypanosoma_cruzi_Dm28c_2018 | gene_product=chaperonin HSP60, mitochondrial precursor | transcript_product=chaperonin HSP60, mitochondrial precursor | location=PRFA0100008	34	6272100	4491.1	26411	1567600	1878300	80548	71246	228260	848110	79751	39937	59203	671780	412200	251270	12092	40856	21	13	13	13	1	2	12	12	4	2	7	9	4	3	3	12	8	7	2	3	1	2	12	12
Q4DRD8;Q4DDK8;C4B63_4g486-t42_1-p1	Q4DRD8;Q4DDK8;C4B63_4g486-t42_1-p1	2;2;2	2;2;2	2;2;2			tr|Q4DRD8|Q4DRD8_TRYCC malate dehydrogenase OS=Trypanosoma cruzi (strain CL Brener) OX=353153 GN=Tc00.1047053506503.69 PE=1 SV=1;tr|Q4DDK8|Q4DDK8_TRYCC malate dehydrogenase OS=Trypanosoma cruzi (strain CL Brener) OX=353153 GN=Tc00.1047053511293.69 PE=3 SV=	9	860040	0	0	103040	69486	0	0	17006	16501	93347	145290	0	0	258790	156580	0	0	3	2	2	2	0	0	2	2	0	0	1	1	1	1	0	0	2	1	0	0	0	0	2	2
Q4DYK2;Q4DD13;C4B63_4g64-t42_1-p1	Q4DYK2;Q4DD13;C4B63_4g64-t42_1-p1	2;2;2	1;1;1	1;1;1			tr|Q4DYK2|Q4DYK2_TRYCC ADP/ATP translocase OS=Trypanosoma cruzi (strain CL Brener) OX=353153 GN=Tc00.1047053506211.160 PE=3 SV=1;tr|Q4DD13|Q4DD13_TRYCC ADP/ATP translocase OS=Trypanosoma cruzi (strain CL Brener) OX=353153 GN=Tc00.1047053511289.70 PE=3 SV=1	16	1094100	58522	77484	373290	240150	0	0	54047	100000	0	0	33141	114990	0	0	22368	20136	3	2	1	1	1	1	2	2	0	1	1	2	0	0	1	2	0	1	1	1	1	1	1	1
Q4D066;Q4CYU3;C4B63_52g313c-t42_1-p1;C4B63_52g312c-t42_1-p1	Q4D066;Q4CYU3;C4B63_52g313c-t42_1-p1;C4B63_52g312c-t42_1-p1	1;1;1;1	1;1;1;1	1;1;1;1			tr|Q4D066|Q4D066_TRYCC Calpain-like cysteine peptidase, putative OS=Trypanosoma cruzi (strain CL Brener) OX=353153 GN=Tc00.1047053508675.29 PE=4 SV=1;tr|Q4CYU3|Q4CYU3_TRYCC Calpain-like cysteine peptidase, putative OS=Trypanosoma cruzi (strain CL Brener) O	8	4988600	174810	0	499800	562330	227910	184540	311510	227960	129960	54472	0	258860	1019700	841520	249790	245450	4	1	1	1	1	0	1	1	1	1	1	1	1	1	0	1	1	1	1	1	1	0	1	1
Q4DIE1;C4B63_54g24-t42_1-p1	Q4DIE1;C4B63_54g24-t42_1-p1	1;1	1;1	1;1			tr|Q4DIE1|Q4DIE1_TRYCC Probable eukaryotic initiation factor 4A OS=Trypanosoma cruzi (strain CL Brener) OX=353153 GN=Tc00.1047053506959.30 PE=3 SV=1;C4B63_54g24-t42_1-p1 | transcript=C4B63_54g24-t42_1 | gene=C4B63_54g24 | organism=Trypanosoma_cruzi_Dm28c_2	24	37224	0	0	37224	0	0	0	0	0	0	0	0	0	0	0	0	0	2	1	1	1	0	0	1	1	0	0	0	0	0	0	0	0	0	0	0	0	0	0	1	1
Q4CNR6;C4B63_91g38-t42_1-p1;C4B63_91g37-t42_1-p1;C4B63_91g36-t42_1-p1;C4B63_56g37-t42_1-p1;C4B63_56g36-t42_1-p1;C4B63_56g35-t42_1-p1;C4B63_56g34-t42_1-p1;C4B63_56g33-t42_1-p1	Q4CNR6;C4B63_91g38-t42_1-p1;C4B63_91g37-t42_1-p1;C4B63_91g36-t42_1-p1;C4B63_56g37-t42_1-p1;C4B63_56g36-t42_1-p1;C4B63_56g35-t42_1-p1;C4B63_56g34-t42_1-p1;C4B63_56g33-t42_1-p1	2;2;2;2;2;2;2;2;2	2;2;2;2;2;2;2;2;2	2;2;2;2;2;2;2;2;2			tr|Q4CNR6|Q4CNR6_TRYCC ATP synthase, alpha chain, mitochondrial, putative (Fragment) OS=Trypanosoma cruzi (strain CL Brener) OX=353153 GN=Tc00.1047053510395.10 PE=3 SV=1;C4B63_91g38-t42_1-p1 | transcript=C4B63_91g38-t42_1 | gene=C4B63_91g38 | organism=Tryp	13	2166000	0	47901	433670	649150	67831	0	133020	97785	123870	0	73043	109760	132430	131630	97213	68656	9	2	2	2	0	1	2	2	1	0	1	2	2	0	1	2	2	2	2	1	0	1	2	2
C4B63_57g131-t42_1-p1;Q4D5C2;C4B63_7g438-t42_1-p1;C4B63_289g4-t42_1-p1;C4B63_405g4-t42_1-p1;Q4DWV8	C4B63_57g131-t42_1-p1;Q4D5C2;C4B63_7g438-t42_1-p1;C4B63_289g4-t42_1-p1;C4B63_405g4-t42_1-p1;Q4DWV8	11;10;10;9;7;6	11;10;10;9;7;6	11;10;10;9;7;6			C4B63_57g131-t42_1-p1 | transcript=C4B63_57g131-t42_1 | gene=C4B63_57g131 | organism=Trypanosoma_cruzi_Dm28c_2018 | gene_product=glutamate dehydrogenase | transcript_product=glutamate dehydrogenase | location=PRFA01000057:8372-9715(-) | protein_length=447	27	2813000	48702	56651	177890	432910	171920	93434	171110	132230	190300	68996	3774.6	131040	582650	363250	88545	99583	6	11	11	11	6	5	8	9	8	6	8	8	7	3	2	8	10	8	7	6	6	5	8	9
C4B63_58g92-t42_1-p1;C4B63_58g85-t42_1-p1;Q4CXI1;C4B63_58g99-t42_1-p1;C4B63_58g98-t42_1-p1;C4B63_58g97-t42_1-p1;C4B63_58g96-t42_1-p1;C4B63_58g95-t42_1-p1;C4B63_58g94-t42_1-p1;C4B63_58g93-t42_1-p1;C4B63_58g91-t42_1-p1;C4B63_58g90-t42_1-p1;Q4DYF9;C4B63_58g89-t42_1-p1;C4B63_58g86-t42_1-p1;C4B63_58g79-t42_1-p1;C4B63_58g101-t42_1-p1;C4B63_58g107-t42_1-p1;C4B63_58g106-t42_1-p1;C4B63_58g105-t42_1-p1;C4B…	C4B63_58g92-t42_1-p1;C4B63_58g85-t42_1-p1;Q4CXI1;C4B63_58g99-t42_1-p1;C4B63_58g98-t42_1-p1;C4B63_58g97-t42_1-p1;C4B63_58g96-t42_1-p1;C4B63_58g95-t42_1-p1;C4B63_58g94-t42_1-p1;C4B63_58g93-t42_1-p1;C4B63_58g91-t42_1-p1;C4B63_58g90-t42_1-p1;Q4DYF9;C4B63_58g89-t42_1-p1;C4B63_58g86-t42_1-p1;C4B63_58g79-t42_1-p1;C4B63_58g101-t42_1-p1;C4B63_58g107-t42_1-p1;C4B63_58g106-t42_1-p1;C4B63_58g105-t42_1-p1;C4B…	8;8;8;8;8;8;8;8;8;8;8;8;8;8;8;8;8;8;8;8;8;8;8;8;8;8;8;7;6;6;4;3;3	8;8;8;8;8;8;8;8;8;8;8;8;8;8;8;8;8;8;8;8;8;8;8;8;8;8;8;7;6;6;4;3;3	6;6;6;6;6;6;6;6;6;6;6;6;6;6;6;6;6;6;6;6;6;6;6;6;6;6;6;5;5;4;2;3;3			C4B63_58g92-t42_1-p1 | transcript=C4B63_58g92-t42_1 | gene=C4B63_58g92 | organism=Trypanosoma_cruzi_Dm28c_2018 | gene_product=elongation factor 1-alpha | transcript_product=elongation factor 1-alpha | location=PRFA01000058:145438-146787(+) | protein_length	25	15340000	342590	417730	3210400	2663200	386290	456670	584740	1502300	313540	164100	754740	2069800	1128600	774210	339120	231790	33	8	8	6	5	4	7	7	3	4	5	6	7	6	4	7	8	7	4	3	5	4	7	7
Q4D620;C4B63_6g136-t42_1-p1;C4B63_6g132-t42_1-p1;C4B63_6g129-t42_1-p1;C4B63_6g130-t42_1-p1;Q4CK86	Q4D620;C4B63_6g136-t42_1-p1;C4B63_6g132-t42_1-p1;C4B63_6g129-t42_1-p1	13;13;13;8;5;3	13;13;13;8;5;3	13;13;13;8;5;3			tr|Q4D620|Q4D620_TRYCC Glucose-regulated protein 78, putative OS=Trypanosoma cruzi (strain CL Brener) OX=353153 GN=Tc00.1047053506585.40 PE=3 SV=1;C4B63_6g136-t42_1-p1 | transcript=C4B63_6g136-t42_1 | gene=C4B63_6g136 | organism=Trypanosoma_cruzi_Dm28c_201	36	3263500	0	14782	638690	996930	19849	17362	178960	730900	13929	17586	27348	412250	72641	49767	24450	79575	6	13	13	13	0	3	12	13	3	2	10	13	1	1	5	12	5	4	4	7	0	3	12	13
C4B63_76g22-t42_1-p1	C4B63_76g22-t42_1-p1	1	1	1			C4B63_76g22-t42_1-p1 | transcript=C4B63_76g22-t42_1 | gene=C4B63_76g22 | organism=Trypanosoma_cruzi_Dm28c_2018 | gene_product=cytoskeleton associated protein | transcript_product=cytoskeleton associated protein | location=PRFA01000076:50688-51803(+) | prot	21	50721	0	0	6446	12105	0	0	9642.3	0	5388.8	0	0	0	17138	0	0	0	1	1	1	1	0	0	1	1	0	0	1	0	1	0	0	0	1	0	0	0	0	0	1	1
Q4E256;C4B63_80g21-t42_1-p1	Q4E256;C4B63_80g21-t42_1-p1	1;1	1;1	1;1			tr|Q4E256|Q4E256_TRYCC Nucleoside diphosphate kinase OS=Trypanosoma cruzi (strain CL Brener) OX=353153 GN=Tc00.1047053508707.200 PE=1 SV=1;C4B63_80g21-t42_1-p1 | transcript=C4B63_80g21-t42_1 | gene=C4B63_80g21 | organism=Trypanosoma_cruzi_Dm28c_2018 | gene	8	1213700	0	0	0	131100	0	0	32824	183690	54443	137490	0	64592	251590	282360	0	75662	2	1	1	1	0	0	0	1	0	0	1	1	1	1	0	1	1	1	0	1	0	0	0	1
Q4E162;C4B63_85g83-t42_1-p1;Q4E0F6	Q4E162;C4B63_85g83-t42_1-p1;Q4E0F6	2;2;2	2;2;2	2;2;2			sp|Q4E162|IF4A_TRYCC Probable eukaryotic initiation factor 4A OS=Trypanosoma cruzi (strain CL Brener) OX=353153 GN=Tc00.1047053511585.190 PE=3 SV=1;C4B63_85g83-t42_1-p1 | transcript=C4B63_85g83-t42_1 | gene=C4B63_85g83 | organism=Trypanosoma_cruzi_Dm28c_20	21	0	0	0	0	0	0	0	0	0	0	0	0	0	0	0	0	0	3	2	2	2	0	0	0	1	0	0	0	1	0	0	0	0	0	0	0	0	0	0	0	1
C4B63_8g476-t42_1-p1;C4B63_8g2554c-t42_1-p1;Q4DEK4;Q4D916	C4B63_8g476-t42_1-p1;C4B63_8g2554c-t42_1-p1;Q4DEK4;Q4D916	2;2;1;1	2;2;1;1	2;2;1;1			C4B63_8g476-t42_1-p1 | transcript=C4B63_8g476-t42_1 | gene=C4B63_8g476 | organism=Trypanosoma_cruzi_Dm28c_2018 | gene_product=40S ribosomal protein S16 | transcript_product=40S ribosomal protein S16 | location=PRFA01000008:186053-186502(-) | protein_length	8	236550	0	12998	3777400	0	0	21739	13960	0	27559	0	374350	0	95263	65025	0	0	4	2	2	2	0	1	1	0	0	1	1	0	1	0	1	0	1	1	0	0	0	1	1	0
C4B63_8g2656c-t42_1-p1;C4B63_8g2652c-t42_1-p1;C4B63_8g2646c-t42_1-p1;Q4DFB0;Q4DFA8;Q4D000	C4B63_8g2656c-t42_1-p1;C4B63_8g2652c-t42_1-p1;C4B63_8g2646c-t42_1-p1;Q4DFB0;Q4DFA8;Q4D000	2;2;2;1;1;1	2;2;2;1;1;1	2;2;2;1;1;1			C4B63_8g2656c-t42_1-p1 | transcript=C4B63_8g2656c-t42_1 | gene=C4B63_8g2656c | organism=Trypanosoma_cruzi_Dm28c_2018 | gene_product=10 kDa heat shock protein | transcript_product=10 kDa heat shock protein | location=PRFA01000008:113490-113792(-) | protein_	7	5642000	0	0	859250	818650	113050	0	418790	353650	373530	339500	0	628820	603680	1047000	86090	0	6	2	2	2	0	0	2	2	1	0	2	2	2	2	0	2	2	2	1	0	0	0	2	2
C4B63_8g508-t42_1-p1;Q4D004;Q4DFA6	C4B63_8g508-t42_1-p1;Q4D004;Q4DFA6	3;2;2	3;2;2	3;2;2			C4B63_8g508-t42_1-p1 | transcript=C4B63_8g508-t42_1 | gene=C4B63_8g508 | organism=Trypanosoma_cruzi_Dm28c_2018 | gene_product=protein disulfide isomerase | transcript_product=protein disulfide isomerase | location=PRFA01000008:124072-125535(-) | protein_le	24	535250	0	0	63261	250600	0	4936.9	95755	8087.6	10362	0	6606.4	1682.8	60024	16202	10314	7424.4	3	3	3	3	0	0	2	3	0	1	2	2	2	0	1	1	2	2	2	2	0	0	2	3
Q4D673;Q4DI67;C4B63_97g18-t42_1-p1	Q4D673;Q4DI67;C4B63_97g18-t42_1-p1	4;4;4	4;4;4	4;4;4			tr|Q4D673|Q4D673_TRYCC Heat shock protein, putative (Fragment) OS=Trypanosoma cruzi (strain CL Brener) OX=353153 GN=Tc00.1047053511263.9 PE=4 SV=1;tr|Q4DI67|Q4DI67_TRYCC Heat shock protein, putative OS=Trypanosoma cruzi (strain CL Brener) OX=353153 GN=Tc00	34	493000	0	0	76569	261920	16467	0	3952.5	10473	0	8825.1	0	90437	17699	6658.6	0	0	3	4	4	4	0	0	2	4	1	0	1	2	0	1	0	2	2	1	0	0	0	0	2	4
C4B63_9g273-t42_1-p1;Q4DB81;Q4D8V7;C4B63_9g287-t42_1-p1;C4B63_9g285-t42_1-p1;C4B63_9g283-t42_1-p1;C4B63_9g281-t42_1-p1;C4B63_9g279-t42_1-p1;C4B63_9g277-t42_1-p1	C4B63_9g273-t42_1-p1;Q4DB81;Q4D8V7;C4B63_9g287-t42_1-p1;C4B63_9g285-t42_1-p1;C4B63_9g283-t42_1-p1;C4B63_9g281-t42_1-p1;C4B63_9g279-t42_1-p1;C4B63_9g277-t42_1-p1	3;3;3;3;3;3;3;3;2	3;3;3;3;3;3;3;3;2	3;3;3;3;3;3;3;3;2			C4B63_9g273-t42_1-p1 | transcript=C4B63_9g273-t42_1 | gene=C4B63_9g273 | organism=Trypanosoma_cruzi_Dm28c_2018 | gene_product=Phosphoenolpyruvate carboxykinase [ATP], glycosomal | transcript_product=Phosphoenolpyruvate carboxykinase [ATP], glycosomal | loc	29	370870	24706	0	68719	99479	15217	34091	33223	47706	0	0	12465	70416	105560	25216	34929	24915	9	3	3	3	1	0	3	3	1	1	2	2	0	0	1	3	2	1	2	1	1	0	3	3
C9J0E4;P01040	C9J0E4;P01040	1;1	1;1	1;1	Cystatin-A;Cystatin-A, N-terminally processed	CSTA	tr|C9J0E4|C9J0E4_HUMAN Cystatin A OS=Homo sapiens OX=9606 GN=CSTA PE=1 SV=1;sp|P01040|CYTA_HUMAN Cystatin-A OS=Homo sapiens OX=9606 GN=CSTA PE=1 SV=1	5	8887000	223020	637330	647820	619460	627670	816630	224000	58990	527410	0	591880	491520	772300	659770	1318800	670430	2	1	1	1	1	1	1	1	1	1	1	1	1	0	1	1	1	1	1	1	1	1	1	1
C9JF17;P05090	C9JF17;P05090	2;2	2;2	2;2	Apolipoprotein D	APOD	tr|C9JF17|C9JF17_HUMAN Apolipoprotein D (Fragment) OS=Homo sapiens OX=9606 GN=APOD PE=1 SV=1;sp|P05090|APOD_HUMAN Apolipoprotein D OS=Homo sapiens OX=9606 GN=APOD PE=1 SV=1	11	590470	45644	34870	178980	0	0	4837.2	0	0	31042	0	52783	51295	99318	59024	32677	0	2	2	2	2	1	2	2	0	0	1	0	0	1	0	1	1	2	2	1	0	1	2	2	0
E7ESE2;Q5SQG5;E9PCW0;C9JZ20;C9JW96;P67778;P35232	E7ESE2;Q5SQG5;E9PCW0;C9JZ20;C9JW96;P67778;P35232	1;1;1;1;1;1;1	1;1;1;1;1;1;1	1;1;1;1;1;1;1	Prohibitin	PHB;Phb	tr|E7ESE2|E7ESE2_HUMAN Prohibitin (Fragment) OS=Homo sapiens OX=9606 GN=PHB PE=1 SV=2;tr|Q5SQG5|Q5SQG5_MOUSE Prohibitin (Fragment) OS=Mus musculus OX=10090 GN=Phb PE=1 SV=1;tr|E9PCW0|E9PCW0_HUMAN Prohibitin (Fragment) OS=Homo sapiens OX=9606 GN=PHB PE=1 SV	14	242390	0	0	90336	87202	0	0	0	0	0	0	0	64847	0	0	0	0	7	1	1	1	0	0	1	1	0	0	0	0	0	0	0	1	0	0	0	0	0	0	1	1
D3Z6F5;Q03265;P25705;K7EK77;K7ERX7;K7EQH4;K7EJP1;K7ENJ4	D3Z6F5;Q03265;P25705;K7EK77;K7ERX7	5;5;5;4;3;2;2;2	5;5;5;4;3;2;2;2	5;5;5;4;3;2;2;2	ATP synthase subunit alpha;ATP synthase subunit alpha, mitochondrial	Atp5a1;ATP5A1	tr|D3Z6F5|D3Z6F5_MOUSE ATP synthase subunit alpha OS=Mus musculus OX=10090 GN=Atp5a1 PE=1 SV=1;sp|Q03265|ATPA_MOUSE ATP synthase subunit alpha, mitochondrial OS=Mus musculus OX=10090 GN=Atp5f1a PE=1 SV=1;sp|P25705|ATPA_HUMAN ATP synthase subunit alpha, mit	28	1462600	12565	0	662740	330090	0	0	7225	132640	0	0	23160	294140	0	0	0	0	8	5	5	5	1	0	5	5	0	0	1	2	0	0	2	4	0	0	0	0	1	0	5	5
E9PHT9;D6RBL5;P48036;P08758	E9PHT9;D6RBL5;P48036;P08758	1;1;1;1	1;1;1;1	1;1;1;1	Annexin;Annexin A5	ANXA5;Anxa5	tr|E9PHT9|E9PHT9_HUMAN Annexin OS=Homo sapiens OX=9606 GN=ANXA5 PE=1 SV=1;tr|D6RBL5|D6RBL5_HUMAN Annexin OS=Homo sapiens OX=9606 GN=ANXA5 PE=1 SV=1;sp|P48036|ANXA5_MOUSE Annexin A5 OS=Mus musculus OX=10090 GN=Anxa5 PE=1 SV=1;sp|P08758|ANXA5_HUMAN Annexin A	11	2918700	21841	0	730390	575280	22951	33245	164770	356240	0	0	213940	618600	0	16934	100260	64245	4	1	1	1	1	0	1	1	1	1	1	1	0	0	1	1	0	1	1	1	1	0	1	1
E7EQB2;E7ER44;P02788	E7EQB2;E7ER44;P02788	5;5;5	3;3;3	3;3;3	Lactotransferrin;Lactoferricin-H;Kaliocin-1;Lactoferroxin-A;Lactoferroxin-B;Lactoferroxin-C	LTF	tr|E7EQB2|E7EQB2_HUMAN Lactotransferrin (Fragment) OS=Homo sapiens OX=9606 GN=LTF PE=1 SV=1;tr|E7ER44|E7ER44_HUMAN Lactotransferrin OS=Homo sapiens OX=9606 GN=LTF PE=1 SV=1;sp|P02788|TRFL_HUMAN Lactotransferrin OS=Homo sapiens OX=9606 GN=LTF PE=1 SV=6	47	201380	9436.3	16189	0	2723.6	14984	24395	0	0	0	0	45585	32322	0	5685	35989	14069	3	5	3	3	3	5	2	3	5	3	2	2	2	2	5	4	1	3	5	5	1	3	0	1
E7EUT5;P04406	E7EUT5;P04406	3;3	3;3	3;3	Glyceraldehyde-3-phosphate dehydrogenase	GAPDH	tr|E7EUT5|E7EUT5_HUMAN Glyceraldehyde-3-phosphate dehydrogenase OS=Homo sapiens OX=9606 GN=GAPDH PE=1 SV=1;sp|P04406|G3P_HUMAN Glyceraldehyde-3-phosphate dehydrogenase OS=Homo sapiens OX=9606 GN=GAPDH PE=1 SV=3	13	3523500	0	14699	893990	359580	0	344210	85558	100810	218120	357120	262270	412550	208030	193980	34610	37939	2	3	3	3	0	1	3	3	0	2	2	2	1	3	3	3	1	1	1	2	0	1	3	3
E9PKH2;E9PJH8;P19324;P50454	E9PKH2;E9PJH8;P19324;P50454	2;2;2;2	2;2;2;2	2;2;2;2	Serpin H1	SERPINH1;Serpinh1	tr|E9PKH2|E9PKH2_HUMAN Serpin family H member 1 OS=Homo sapiens OX=9606 GN=SERPINH1 PE=1 SV=1;tr|E9PJH8|E9PJH8_HUMAN Serpin family H member 1 (Fragment) OS=Homo sapiens OX=9606 GN=SERPINH1 PE=1 SV=2;sp|P19324|SERPH_MOUSE Serpin H1 OS=Mus musculus OX=10090	10	1792900	0	0	667460	381870	0	0	60783	231840	0	0	90591	360380	0	0	0	0	4	2	2	2	0	0	2	2	0	0	1	2	0	0	1	2	0	0	0	0	0	0	2	2
Q504P4;E9PKE3;P63017;P11142;E9PN89;E9PI65;E9PLF4;E9PQQ4;E9PQK7;E9PK54;E9PNE6;P17156;P54652;A8K7Q2	Q504P4;E9PKE3;P63017;P11142;E9PN89;E9PI65;E9PLF4	7;7;7;7;5;4;4;3;3;3;3;3;3;2	4;4;4;4;4;2;1;1;1;1;1;1;1;2	4;4;4;4;4;2;1;1;1;1;1;1;1;2	Heat shock cognate 71 kDa protein	Hspa8;HSPA8	tr|Q504P4|Q504P4_MOUSE Heat shock protein 8 OS=Mus musculus OX=10090 GN=Hspa8 PE=1 SV=1;tr|E9PKE3|E9PKE3_HUMAN Heat shock protein family A (Hsp70) member 8 OS=Homo sapiens OX=9606 GN=HSPA8 PE=1 SV=1;sp|P63017|HSP7C_MOUSE Heat shock cognate 71 kDa protein O	32	798030	0	22049	209840	258140	0	0	10832	147080	0	0	86104	140970	31170	27771	0	0	14	7	4	4	1	2	7	7	2	3	5	7	2	1	5	7	4	5	1	2	0	1	4	4
E9PP36;E9PKZ0;E9PKU4;P62918;P62917	E9PP36;E9PKZ0;E9PKU4;P62918;P62917	1;1;1;1;1	1;1;1;1;1	1;1;1;1;1	60S ribosomal protein L8	RPL8;Rpl8	tr|E9PP36|E9PP36_HUMAN 60S ribosomal protein L8 OS=Homo sapiens OX=9606 GN=RPL8 PE=1 SV=1;tr|E9PKZ0|E9PKZ0_HUMAN 60S ribosomal protein L8 (Fragment) OS=Homo sapiens OX=9606 GN=RPL8 PE=1 SV=1;tr|E9PKU4|E9PKU4_HUMAN 60S ribosomal protein L8 (Fragment) OS=Hom	6	1043300	0	0	550160	221090	0	0	0	14368	0	0	81487	176160	0	0	0	0	5	1	1	1	0	0	1	1	0	0	0	1	0	0	1	1	0	0	0	0	0	0	1	1
E9PSF4;E9PPU1;H0YEU2;E9PL09;P62908;P23396	E9PSF4;E9PPU1;H0YEU2;E9PL09;P62908;P23396	1;1;1;1;1;1	1;1;1;1;1;1	1;1;1;1;1;1	40S ribosomal protein S3	RPS3;Rps3	tr|E9PSF4|E9PSF4_HUMAN Ribosomal protein S3 OS=Homo sapiens OX=9606 GN=RPS3 PE=1 SV=1;tr|E9PPU1|E9PPU1_HUMAN Ribosomal protein S3 OS=Homo sapiens OX=9606 GN=RPS3 PE=1 SV=1;tr|H0YEU2|H0YEU2_HUMAN Ribosomal protein S3 (Fragment) OS=Homo sapiens OX=9606 GN=RP	6	470930	0	0	0	110700	0	0	0	48682	0	0	0	311550	0	0	0	0	6	1	1	1	0	0	0	1	0	0	0	1	0	0	0	1	0	0	0	0	0	0	0	1
E9Q0E2;E9PV87	E9Q0E2;E9PV87	1;1	1;1	1;1	Protein TALPID3	2700049A03Rik;Talpid3	tr|E9Q0E2|E9Q0E2_MOUSE RIKEN cDNA 2700049A03 gene OS=Mus musculus OX=10090 GN=2700049A03Rik PE=1 SV=1;sp|E9PV87|TALD3_MOUSE Protein TALPID3 OS=Mus musculus OX=10090 GN=Talpid3 PE=1 SV=1	68	52492	0	0	36285	0	0	0	0	0	0	4793.3	11414	0	0	0	0	0	2	1	1	1	0	0	1	0	0	0	0	0	0	1	1	0	0	0	0	0	0	0	1	0
E9Q1Z0	E9Q1Z0	11	1	1		4732456N10Rik	tr|E9Q1Z0|E9Q1Z0_MOUSE Keratin 90 OS=Mus musculus OX=10090 GN=Krt90 PE=1 SV=1	28	0	0	0	0	0	0	0	0	0	0	0	0	0	0	0	0	0	1	11	1	1	6	8	7	8	7	7	9	5	7	6	9	7	8	8	7	8	0	0	0	0
F7D4K4;E9Q704;F8VQA4;P97467	F7D4K4;E9Q704;F8VQA4;P97467	1;1;1;1	1;1;1;1	1;1;1;1	Peptidyl-glycine alpha-amidating monooxygenase;Peptidylglycine alpha-hydroxylating monooxygenase;Peptidyl-alpha-hydroxyglycine alpha-amidating lyase	Pam	tr|F7D4K4|F7D4K4_MOUSE Peptidylglycine alpha-amidating monooxygenase (Fragment) OS=Mus musculus OX=10090 GN=Pam PE=1 SV=1;tr|E9Q704|E9Q704_MOUSE Peptidylglycine alpha-amidating monooxygenase OS=Mus musculus OX=10090 GN=Pam PE=1 SV=1;tr|F8VQA4|F8VQA4_MOUSE	8	0	0	0	0	0	0	0	0	0	0	0	0	0	0	0	0	0	4	1	1	1	0	0	0	0	0	0	0	1	0	0	0	0	0	0	0	0	0	0	0	0
F5H3C5;F5H4R2;F5GYZ5;P04179;G8JLJ2;G5E9P6;F5GXZ9;A0A3B2WBF0;P09671	F5H3C5;F5H4R2;F5GYZ5;P04179;G8JLJ2	3;3;3;3;2;1;1;1;1	3;3;3;3;2;1;1;1;1	3;3;3;3;2;1;1;1;1	Superoxide dismutase [Mn], mitochondrial	SOD2	tr|F5H3C5|F5H3C5_HUMAN Superoxide dismutase (Fragment) OS=Homo sapiens OX=9606 GN=SOD2 PE=1 SV=1;tr|F5H4R2|F5H4R2_HUMAN Superoxide dismutase (Fragment) OS=Homo sapiens OX=9606 GN=SOD2 PE=1 SV=1;tr|F5GYZ5|F5GYZ5_HUMAN Superoxide dismutase (Fragment) OS=Homo	8	3327400	0	0	1175900	916070	0	0	115020	212320	0	0	154970	753040	0	0	0	0	9	3	3	3	1	0	3	3	0	0	1	1	0	0	1	3	0	0	0	0	1	0	3	3
F5H5D3;P68373;P68369;Q9BQE3;Q71U36;P05214;P0DPH7;P0DPH8;Q6PEY2;F8VVB9;Q9JJZ2;Q9NY65;C9J2C0;A0A7P0T945;A0A2R8VHF3;F8VQQ4;V9GZ17;C9JDS9;F8VS66;F8VRZ4;A0A7P0TA31;F8VX09;F8VRK0;F8VWV9;A6NHL2;Q3UX10;A0A7P0Z4A1;F8W0F6	F5H5D3;P68373;P68369;Q9BQE3;Q71U36;P05214;P0DPH7;P0DPH8;Q6PEY2;F8VVB9	11;11;11;11;11;8;8;8;7;6;5;5;5;5;5;5;3;3;3;3;3;2;2;2;2;2;1;1	1;1;1;1;1;1;1;1;1;0;1;1;1;1;0;0;1;0;0;0;1;0;0;0;0;0;0;0	1;1;1;1;1;1;1;1;1;0;1;1;1;1;0;0;1;0;0;0;1;0;0;0;0;0;0;0	Tubulin alpha-1C chain;Tubulin alpha-1A chain;Tubulin alpha-3 chain;Tubulin alpha-3E chain	TUBA1C;Tuba1c;Tuba1a;TUBA1A;Tuba3a;TUBA3E;TUBA1B	tr|F5H5D3|F5H5D3_HUMAN Tubulin alpha chain OS=Homo sapiens OX=9606 GN=TUBA1C PE=1 SV=1;sp|P68373|TBA1C_MOUSE Tubulin alpha-1C chain OS=Mus musculus OX=10090 GN=Tuba1c PE=1 SV=1;sp|P68369|TBA1A_MOUSE Tubulin alpha-1A chain OS=Mus musculus OX=10090 GN=Tuba1a	26	62301	0	0	62301	0	0	0	0	0	0	0	0	0	0	0	0	0	28	11	1	1	3	1	11	9	2	1	5	9	2	2	8	9	2	2	3	2	0	0	1	0
F7BHM1;F6QNN0;J3QNE4	F7BHM1;F6QNN0;J3QNE4	1;1;1	1;1;1	1;1;1		E230008N13Rik	tr|F7BHM1|F7BHM1_MOUSE Coiled-coil domain containing 180 (Fragment) OS=Mus musculus OX=10090 GN=Ccdc180 PE=4 SV=1;tr|F6QNN0|F6QNN0_MOUSE Coiled-coil domain containing 180 OS=Mus musculus OX=10090 GN=Ccdc180 PE=4 SV=2;tr|J3QNE4|J3QNE4_MOUSE Coiled-coil doma	16	7693300	22924	394030	500790	1483600	154630	186140	385520	210410	20581	24225	2400300	288090	93940	83378	1198100	246700	3	1	1	1	1	1	1	1	1	1	1	1	1	1	1	1	1	1	1	1	1	1	1	1
F8VVM2;G5E902;Q8VEM8;Q00325	F8VVM2;G5E902;Q8VEM8;Q00325	1;1;1;1	1;1;1;1	1;1;1;1	Phosphate carrier protein, mitochondrial	SLC25A3;Slc25a3	tr|F8VVM2|F8VVM2_HUMAN Phosphate carrier protein, mitochondrial OS=Homo sapiens OX=9606 GN=SLC25A3 PE=1 SV=1;tr|G5E902|G5E902_MOUSE Phosphate carrier protein, mitochondrial OS=Mus musculus OX=10090 GN=Slc25a3 PE=1 SV=1;sp|Q8VEM8|MPCP_MOUSE Phosphate carrie	18	1812900	0	0	1192400	466570	0	0	33185	0	0	0	61919	58855	0	0	0	0	4	1	1	1	0	0	1	1	0	0	1	0	0	0	1	1	0	0	0	0	0	0	1	1
F8WIT2;P14824	F8WIT2;P14824	1;1	1;1	1;1	Annexin;Annexin A6	Anxa6	tr|F8WIT2|F8WIT2_MOUSE Annexin OS=Mus musculus OX=10090 GN=Anxa6 PE=1 SV=1;sp|P14824|ANXA6_MOUSE Annexin A6 OS=Mus musculus OX=10090 GN=Anxa6 PE=1 SV=3	44	9798.3	0	0	0	0	0	9798.3	0	0	0	0	0	0	0	0	0	0	2	1	1	1	0	0	0	0	0	1	0	0	0	0	0	0	0	0	0	0	0	0	0	0
Q2L6G8;G8JLG2;Q15517	Q2L6G8;G8JLG2;Q15517	2;2;2	2;2;2	2;2;2	Corneodesmosin	CDSN	tr|Q2L6G8|Q2L6G8_HUMAN Corneodesmosin OS=Homo sapiens OX=9606 GN=CDSN PE=1 SV=1;tr|G8JLG2|G8JLG2_HUMAN Corneodesmosin OS=Homo sapiens OX=9606 GN=CDSN PE=1 SV=1;sp|Q15517|CDSN_HUMAN Corneodesmosin OS=Homo sapiens OX=9606 GN=CDSN PE=1 SV=3	15	2638100	72906	71385	117460	52805	90277	128400	91149	30929	293690	137580	252820	36009	352620	396310	311630	202120	3	2	2	2	1	1	2	1	1	1	1	1	2	1	2	1	2	2	2	1	1	1	2	1
H0YH81;P56480;P06576;F8W079;F8W0P7;H0YI37	H0YH81;P56480;P06576;F8W079	6;6;6;4;2;1	6;6;6;4;2;1	5;5;5;3;2;1	ATP synthase subunit beta;ATP synthase subunit beta, mitochondrial	ATP5B;Atp5b	tr|H0YH81|H0YH81_HUMAN ATP synthase subunit beta (Fragment) OS=Homo sapiens OX=9606 GN=ATP5F1B PE=1 SV=1;sp|P56480|ATPB_MOUSE ATP synthase subunit beta, mitochondrial OS=Mus musculus OX=10090 GN=Atp5f1b PE=1 SV=2;sp|P06576|ATPB_HUMAN ATP synthase subunit b	20	2578200	62193	0	906150	630010	0	20088	27796	340290	0	0	91884	499830	0	0	0	0	6	6	6	5	1	0	6	5	0	1	1	6	0	0	3	4	0	0	0	0	1	0	6	5
H0YIZ0;Q9CZN7;P34897;G3V5L0;G3V2Y4	H0YIZ0;Q9CZN7;P34897;G3V5L0;G3V2Y4	2;2;2;1;1	2;2;2;1;1	2;2;2;1;1	Serine hydroxymethyltransferase;Serine hydroxymethyltransferase, mitochondrial	SHMT2;Shmt2	tr|H0YIZ0|H0YIZ0_HUMAN glycine hydroxymethyltransferase (Fragment) OS=Homo sapiens OX=9606 GN=SHMT2 PE=1 SV=1;sp|Q9CZN7|GLYM_MOUSE Serine hydroxymethyltransferase, mitochondrial OS=Mus musculus OX=10090 GN=Shmt2 PE=1 SV=1;sp|P34897|GLYM_HUMAN Serine hydrox	17	384360	0	0	177380	101120	0	0	0	41492	0	0	0	64361	0	0	0	0	5	2	2	2	0	0	2	2	0	0	0	1	0	0	0	2	0	0	0	0	0	0	2	2
P63261;I3L4N8;P60709;P60710;P63260;E7EVS6;A0A804GS07;A0A2R8Y793;E9Q5F4;A0A6Q8PFE4;I3L3I0;G3UZ07;I3L1U9;E9Q1F2;G3UYG0;A0A2R8YGF8;A0A6Q8PH58;G5E9R0;J3KT65;I3L3R2;K7EM38;E9Q606;Q8BFZ3;A0A2R8YEA7;Q562R1;B1ATY1;C9JZR7;C9JUM1;A5A3E0;C9JTX5;Q6S8J3;P0CG38;E9Q2D1;A0A0U1RQ96;A0A2R8YFE2;F6WX90;F8WCH0;Q9BYX7;P0CG39;F8WGM8;A0A7P0TBL1;A0A6Q8PGD7	P63261;I3L4N8;P60709;P60710;P63260;E7EVS6;A0A804GS07;A0A2R8Y793;E9Q5F4;A0A6Q8PFE4;I3L3I0;G3UZ07;I3L1U9;E9Q1F2	14;14;14;14;14;13;12;12;11;11;10;10;10;10;6;6;6;6;6;6;6;6;6;5;5;5;5;5;4;4;4;3;3;3;2;2;2;2;2;2;1;1	14;14;14;14;14;13;12;12;11;11;10;10;10;10;6;6;6;6;6;6;6;6;6;5;5;5;5;5;4;4;4;3;3;3;2;2;2;2;2;2;1;1	4;4;4;4;4;4;4;4;3;4;3;3;3;3;1;1;1;1;1;1;1;1;1;2;0;1;0;0;0;0;0;0;0;0;0;0;0;0;0;1;0;0	Actin, cytoplasmic 2;Actin, cytoplasmic 2, N-terminally processed;Actin, cytoplasmic 1;Actin, cytoplasmic 1, N-terminally processed	ACTG1;ACTB;Actb;Actg1	sp|P63261|ACTG_HUMAN Actin, cytoplasmic 2 OS=Homo sapiens OX=9606 GN=ACTG1 PE=1 SV=1;tr|I3L4N8|I3L4N8_HUMAN Actin gamma 1 OS=Homo sapiens OX=9606 GN=ACTG1 PE=1 SV=9;sp|P60709|ACTB_HUMAN Actin, cytoplasmic 1 OS=Homo sapiens OX=9606 GN=ACTB PE=1 SV=1;sp|P607	20	44623000	318900	1058000	14386000	12147000	767780	89707	2156600	2494500	126540	30521	3195000	4849700	280180	299490	1557800	865370	42	14	14	4	4	7	14	13	8	4	10	14	2	2	13	13	5	4	7	6	4	7	14	13
M0QZK8;O75223	M0QZK8;O75223	1;1	1;1	1;1	Gamma-glutamylcyclotransferase	GGCT	tr|M0QZK8|M0QZK8_HUMAN gamma-glutamylcyclotransferase OS=Homo sapiens OX=9606 PE=4 SV=1;sp|O75223|GGCT_HUMAN Gamma-glutamylcyclotransferase OS=Homo sapiens OX=9606 GN=GGCT PE=1 SV=1	8	1453300	125660	143690	0	104210	120500	0	0	0	154940	24048	42616	144460	197390	216390	179410	0	2	1	1	1	1	1	0	1	1	0	0	0	1	1	1	1	1	1	1	0	1	1	0	1
Q99877;Q93079;Q8CGP2;Q99880;P10853;U3KQK0;Q8CBB6;Q99879;P10854;O60814;Q8CGP1;Q6ZWY9;Q64525;Q64478;Q64475;Q5QNW6;P62807;P58876;P57053;Q8N257;Q9D2U9;P06899;Q8CGP0;Q64524;Q16778;P33778;P23527;P70696;Q96A08;A0A2R8Y619	Q99877;Q93079;Q8CGP2;Q99880;P10853;U3KQK0;Q8CBB6;Q99879;P10854;O60814;Q8CGP1;Q6ZWY9;Q64525;Q64478;Q64475;Q5QNW6;P62807;P58876;P57053;Q8N257;Q9D2U9;P06899;Q8CGP0;Q64524;Q16778;P33778;P23527;P70696;Q96A08	4;4;4;4;4;4;4;4;4;4;4;4;4;4;4;4;4;4;4;3;3;3;3;3;3;3;3;2;2;1	4;4;4;4;4;4;4;4;4;4;4;4;4;4;4;4;4;4;4;3;3;3;3;3;3;3;3;2;2;1	4;4;4;4;4;4;4;4;4;4;4;4;4;4;4;4;4;4;4;3;3;3;3;3;3;3;3;2;2;1	Histone H2B type 1-N;Histone H2B type 1-H;Histone H2B type 1-P;Histone H2B type 1-L;Histone H2B type 1-F/J/L;Histone H2B;Histone H2B type 1-M;Histone H2B type 1-K;Histone H2B type 1-C/E/G;Histone H2B type 2-B;Histone H2B type 1-B;Histone H2B type 2-F;Histone H2B type 1-C/E/F/G/I;Histone H2B type 1-D;Histone H2B type F-S;Histone H2B type 3-B;Histone H2B type 3-A;Histone H2B type 1-J;Histone H2B ty…	HIST1H2BN;HIST1H2BH;Hist1h2bp;HIST1H2BL;Hist1h2bf;Hist1h2br;HIST1H2BM;Hist1h2bm;HIST1H2BK;Hist1h2bk;Hist1h2bc;Hist2h2bb;Hist1h2bh;Hist1h2bb;HIST2H2BF;HIST1H2BC;HIST1H2BD;H2BFS;HIST3H2BB;Hist3h2ba;HIST1H2BJ;Hist3h2bb;Hist2h2be;HIST2H2BE;HIST1H2BB;HIST1H2BO;Hist1h2ba;HIST1H2BA	sp|Q99877|H2B1N_HUMAN Histone H2B type 1-N OS=Homo sapiens OX=9606 GN=H2BC15 PE=1 SV=3;sp|Q93079|H2B1H_HUMAN Histone H2B type 1-H OS=Homo sapiens OX=9606 GN=H2BC9 PE=1 SV=3;sp|Q8CGP2|H2B1P_MOUSE Histone H2B type 1-P OS=Mus musculus OX=10090 GN=Hist1h2bp PE	7	36847000	328550	0	14690000	6792400	105930	42791	2487500	2604700	66122	93555	2906000	4771700	125860	215100	1444300	215150	30	4	4	4	1	0	4	4	1	1	3	2	1	1	4	3	1	1	3	1	1	0	4	4
P00338;A0A1B0GT41;D3YZE4;A0A6I8MX27;A0A5F9ZHM4;F5H245;F5H5G7;A0A3B3IS95;A0A1B0GSR9;D3YZQ9;D3YVR7;A8MW50;A0A1B0GQX5;D3Z7F0;A0A0N4SVV8;A0A1B0GSX0;Q6ZMR3;P00342;P06151;P16125;P07195	P00338;A0A1B0GT41;D3YZE4;A0A6I8MX27;A0A5F9ZHM4;F5H245;F5H5G7;A0A3B3IS95;A0A1B0GSR9;D3YZQ9;D3YVR7;A8MW50;A0A1B0GQX5;D3Z7F0;A0A0N4SVV8;A0A1B0GSX0;Q6ZMR3;P00342;P06151;P16125;P07195	2;1;1;1;1;1;1;1;1;1;1;1;1;1;1;1;1;1;1;1;1	2;1;1;1;1;1;1;1;1;1;1;1;1;1;1;1;1;1;1;1;1	1;0;0;0;0;0;0;0;0;0;0;0;0;0;0;0;0;0;0;0;0	L-lactate dehydrogenase A chain;L-lactate dehydrogenase;L-lactate dehydrogenase A-like 6A;L-lactate dehydrogenase C chain;L-lactate dehydrogenase B chain	LDHA;Ldhc;LDHC;Ldha;LDHB;Ldhb;LDHAL6A	sp|P00338|LDHA_HUMAN L-lactate dehydrogenase A chain OS=Homo sapiens OX=9606 GN=LDHA PE=1 SV=2;tr|A0A1B0GT41|A0A1B0GT41_MOUSE Lactate dehydrogenase A (Fragment) OS=Mus musculus OX=10090 GN=Ldha PE=1 SV=1;tr|D3YZE4|D3YZE4_MOUSE L-lactate dehydrogenase (Frag	18	842140	0	0	119910	374540	10237	0	81226	0	0	0	107730	23593	72689	12579	39627	0	21	2	2	1	0	0	2	2	1	0	2	0	0	0	2	1	2	1	1	0	0	0	2	2
P01575	P01575	1	1	1	Interferon beta	Ifnb1	sp|P01575|IFNB_MOUSE Interferon beta OS=Mus musculus OX=10090 GN=Ifnb1 PE=1 SV=1	9	2592800	59724	53445	155710	155390	0	0	0	364690	0	97999	578420	668790	0	0	333480	125180	1	1	1	1	1	1	1	1	0	0	0	1	0	1	1	1	0	0	1	1	1	1	1	1
P04040	P04040	2	2	2	Catalase	CAT	sp|P04040|CATA_HUMAN Catalase OS=Homo sapiens OX=9606 GN=CAT PE=1 SV=3	29	284170	0	40801	17353	25546	52060	0	8895.7	0	0	0	12132	0	44195	0	74016	9173.4	1	2	2	2	0	2	1	1	2	0	1	0	0	0	1	0	2	0	2	1	0	2	1	1
P04259	P04259	38	1	1	Keratin, type II cytoskeletal 6B	KRT6B	sp|P04259|K2C6B_HUMAN Keratin, type II cytoskeletal 6B OS=Homo sapiens OX=9606 GN=KRT6B PE=1 SV=5	30	75607	4614	13756	0	0	8172.7	0	0	0	0	0	0	0	31497	17568	0	0	1	38	1	1	24	28	24	23	28	28	24	19	28	28	30	25	28	30	27	24	1	1	0	0
P05089;A0A5F9ZGN6;A0A5F9ZH78	P05089;A0A5F9ZGN6;A0A5F9ZH78	4;3;2	4;3;2	4;3;2	Arginase-1	ARG1	sp|P05089|ARGI1_HUMAN Arginase-1 OS=Homo sapiens OX=9606 GN=ARG1 PE=1 SV=2;tr|A0A5F9ZGN6|A0A5F9ZGN6_HUMAN Arginase OS=Homo sapiens OX=9606 GN=ARG1 PE=1 SV=1;tr|A0A5F9ZH78|A0A5F9ZH78_HUMAN Arginase 1 OS=Homo sapiens OX=9606 GN=ARG1 PE=1 SV=1	17	4049900	309790	227990	0	68612	290560	250890	56531	30697	363360	156600	266390	254340	466580	467350	577710	262510	3	4	4	4	3	2	0	1	3	2	1	2	4	2	2	2	4	4	3	2	3	2	0	1
P05109	P05109	5	5	5	Protein S100-A8;Protein S100-A8, N-terminally processed	S100A8	sp|P05109|S10A8_HUMAN Protein S100-A8 OS=Homo sapiens OX=9606 GN=S100A8 PE=1 SV=1	8	15216000	741080	441850	427980	246030	626360	930880	167120	82760	1096000	687340	4384700	1306400	904390	1016200	1418900	738380	1	5	5	5	5	4	3	3	4	3	4	4	4	2	5	5	3	4	5	5	5	4	3	3
P51881;P05141;V9GYG0;P48962;P12236;P12235;Q9H0C2;Q3V132	P51881;P05141;V9GYG0;P48962;P12236;P12235	3;3;2;2;2;2;1;1	3;3;2;2;2;2;1;1	2;2;1;1;1;1;0;0	ADP/ATP translocase 2;ADP/ATP translocase 2, N-terminally processed;ADP/ATP translocase 1;ADP/ATP translocase 3;ADP/ATP translocase 3, N-terminally processed	Slc25a5;SLC25A5;SLC25A4;Slc25a4;SLC25A6	sp|P51881|ADT2_MOUSE ADP/ATP translocase 2 OS=Mus musculus OX=10090 GN=Slc25a5 PE=1 SV=3;sp|P05141|ADT2_HUMAN ADP/ATP translocase 2 OS=Homo sapiens OX=9606 GN=SLC25A5 PE=1 SV=7;tr|V9GYG0|V9GYG0_HUMAN ADP/ATP translocase OS=Homo sapiens OX=9606 GN=SLC25A4 P	20	1624200	0	0	626150	254240	0	47311	30861	252080	0	0	33714	339690	0	18360	8121	13687	8	3	3	2	0	0	3	3	0	1	1	3	0	0	1	3	0	1	1	1	0	0	3	3
P05202;P00505	P05202;P00505	2;1	2;1	2;1	Aspartate aminotransferase, mitochondrial	Got2;GOT2	sp|P05202|AATM_MOUSE Aspartate aminotransferase, mitochondrial OS=Mus musculus OX=10090 GN=Got2 PE=1 SV=1;sp|P00505|AATM_HUMAN Aspartate aminotransferase, mitochondrial OS=Homo sapiens OX=9606 GN=GOT2 PE=1 SV=3	26	162260	0	0	18080	144180	0	0	0	0	0	0	0	0	0	0	0	0	2	2	2	2	0	0	1	2	0	0	0	0	0	0	0	0	0	0	0	0	0	0	1	2
P68363;P05213;A0A0A0MQA5;P68368;P68366	P68363;P05213;A0A0A0MQA5;P68368;P68366	11;11;7;7;7	9;9;5;5;5	1;1;1;1;1	Tubulin alpha-1B chain;Tubulin alpha-4A chain	TUBA1B;Tuba1b;Tuba4a;TUBA4A	sp|P68363|TBA1B_HUMAN Tubulin alpha-1B chain OS=Homo sapiens OX=9606 GN=TUBA1B PE=1 SV=1;sp|P05213|TBA1B_MOUSE Tubulin alpha-1B chain OS=Mus musculus OX=10090 GN=Tuba1b PE=1 SV=2;tr|A0A0A0MQA5|A0A0A0MQA5_MOUSE Tubulin alpha chain (Fragment) OS=Mus musculus	21	5884800	92610	0	2392300	1141900	0	0	107570	615950	0	0	323300	1139300	0	0	57063	14872	5	11	9	1	3	1	11	10	2	1	5	10	2	2	8	10	2	2	3	2	2	0	9	8
P06702	P06702	5	5	5	Protein S100-A9	S100A9	sp|P06702|S10A9_HUMAN Protein S100-A9 OS=Homo sapiens OX=9606 GN=S100A9 PE=1 SV=1	8	15860000	421500	789970	85774	59660	313340	403370	155650	54033	1132800	782190	5231200	879610	2231500	1656000	832140	830930	1	5	5	5	3	3	3	3	3	1	2	2	4	3	4	4	5	4	3	4	3	3	3	3
P07355;H0YMW4;H0YN42;H0YMU9;H0YMD0;H0YNB8;H0YKS4;A6NMY6;A0A7I2V4P4;H0YM50;H0YNP5;H0YMM1;H0YL33;H0YN28;H0YKX9;H0YMT9;H0YLV6;H0YKZ7;H0YKL9;H0YKV8;H0YNA0;B0V2N5;H0YMD9;H0YKN4;H0YLE2	P07355;H0YMW4;H0YN42;H0YMU9;H0YMD0;H0YNB8;H0YKS4;A6NMY6;A0A7I2V4P4;H0YM50;H0YNP5;H0YMM1;H0YL33	15;14;14;14;14;11;11;10;9;9;9;9;8;7;7;7;7;7;6;6;6;6;5;4;2	15;14;14;14;14;11;11;10;9;9;9;9;8;7;7;7;7;7;6;6;6;6;5;4;2	3;3;3;3;3;2;2;2;2;1;1;2;1;1;2;2;2;2;2;2;0;0;2;2;0	Annexin A2;Annexin;Putative annexin A2-like protein	ANXA2;ANXA2P2	sp|P07355|ANXA2_HUMAN Annexin A2 OS=Homo sapiens OX=9606 GN=ANXA2 PE=1 SV=2;tr|H0YMW4|H0YMW4_HUMAN Annexin OS=Homo sapiens OX=9606 GN=ANXA2 PE=1 SV=2;tr|H0YN42|H0YN42_HUMAN Annexin (Fragment) OS=Homo sapiens OX=9606 GN=ANXA2 PE=1 SV=1;tr|H0YMU9|H0YMU9_HUMA	23	10261000	27326	297310	2479500	3085100	286870	327690	652240	350200	211970	71486	529250	934150	283720	167960	416460	139860	25	15	15	3	2	6	14	14	4	4	8	10	4	3	10	14	6	5	6	5	2	6	14	14
P07356;B0V2N7;B0V2N8	P07356;B0V2N7;B0V2N8	13;12;10	1;1;1	1;1;1	Annexin A2;Annexin	Anxa2	sp|P07356|ANXA2_MOUSE Annexin A2 OS=Mus musculus OX=10090 GN=Anxa2 PE=1 SV=2;tr|B0V2N7|B0V2N7_MOUSE Annexin (Fragment) OS=Mus musculus OX=10090 GN=Anxa2 PE=1 SV=1;tr|B0V2N8|B0V2N8_MOUSE Annexin (Fragment) OS=Mus musculus OX=10090 GN=Anxa2 PE=1 SV=1	23	59165	0	0	50197	0	0	8967.8	0	0	0	0	0	0	0	0	0	0	3	13	1	1	2	5	12	11	3	4	6	8	4	3	8	12	3	4	4	3	0	0	1	0
Q5JP53;P99024;P07437;Q5ST81;P68371;P68372;Q13885;Q9CWF2;Q9BVA1;Q7TMM9;Q9D6F9;P04350;Q13509;Q9ERD7;A0A0B4J269;K7ESM5;Q9BUF5;Q922F4;Q5SQY0;A0A075B736;G3V5W4;G3V2R8;G3V2A3;CON__ENSEMBL:ENSBTAP00000025008;Q9H4B7;M0QYM7;M0R2D3;G3V3R4;A0A1D5RM76;M0R042;G3V2N6;A2AQ07;A6NNZ2;Q3ZCM7	Q5JP53;P99024;P07437;Q5ST81;P68371;P68372;Q13885;Q9CWF2;Q9BVA1;Q7TMM9	9;9;9;7;6;6;5;5;5;5;4;4;4;4;4;2;2;2;1;1;1;1;1;1;1;1;1;1;1;1;1;1;1;1	8;8;8;6;5;5;4;4;4;4;4;4;4;4;4;2;2;2;1;1;1;1;1;1;1;1;1;1;1;1;1;1;1;1	8;8;8;6;5;5;4;4;4;4;4;4;4;4;4;2;2;2;1;1;1;1;1;1;1;1;1;1;1;1;1;1;1;1	Tubulin beta-5 chain;Tubulin beta chain;Tubulin beta-4B chain;Tubulin beta-2A chain;Tubulin beta-2B chain	TUBB;Tubb5;TUBB4B;Tubb4b;TUBB2A;Tubb2b;TUBB2B;Tubb2a	tr|Q5JP53|Q5JP53_HUMAN Tubulin beta chain OS=Homo sapiens OX=9606 GN=TUBB PE=1 SV=1;sp|P99024|TBB5_MOUSE Tubulin beta-5 chain OS=Mus musculus OX=10090 GN=Tubb5 PE=1 SV=1;sp|P07437|TBB5_HUMAN Tubulin beta chain OS=Homo sapiens OX=9606 GN=TUBB PE=1 SV=2;tr|Q	19	4054500	37156	0	1739900	859480	0	0	28017	463980	0	0	67209	858720	0	0	0	0	34	9	8	8	2	1	8	8	1	1	3	7	1	1	4	8	1	1	1	1	1	0	7	7
P11499;P08238;P07900;P07901;E9Q3D6;Q14568;Q58FF7;Q58FF8;E9Q0C3;B7ZC50	P11499;P08238;P07900;P07901	8;8;4;4;3;3;3;2;1;1	6;6;2;2;1;2;2;2;1;1	5;5;2;2;1;2;2;2;1;1	Heat shock protein HSP 90-beta;Heat shock protein HSP 90-alpha	Hsp90ab1;HSP90AB1;HSP90AA1;Hsp90aa1	sp|P11499|HS90B_MOUSE Heat shock protein HSP 90-beta OS=Mus musculus OX=10090 GN=Hsp90ab1 PE=1 SV=3;sp|P08238|HS90B_HUMAN Heat shock protein HSP 90-beta OS=Homo sapiens OX=9606 GN=HSP90AB1 PE=1 SV=4;sp|P07900|HS90A_HUMAN Heat shock protein HSP 90-alpha OS=	33	877690	0	0	281980	294540	4521.4	0	41868	67362	0	0	38873	148540	0	0	0	0	10	8	6	5	1	1	8	7	2	0	3	3	1	0	2	6	0	1	0	1	0	0	6	5
P40926;P08249;G3XAL0;A0A0G2JGY4;A0A0G2JF23	P40926;P08249;G3XAL0	3;3;2;1;1	3;3;2;1;1	3;3;2;1;1	Malate dehydrogenase, mitochondrial;Malate dehydrogenase	MDH2;Mdh2	sp|P40926|MDHM_HUMAN Malate dehydrogenase, mitochondrial OS=Homo sapiens OX=9606 GN=MDH2 PE=1 SV=3;sp|P08249|MDHM_MOUSE Malate dehydrogenase, mitochondrial OS=Mus musculus OX=10090 GN=Mdh2 PE=1 SV=3;tr|G3XAL0|G3XAL0_HUMAN Malate dehydrogenase OS=Homo sapie	21	817070	0	0	319020	345700	0	0	70842	13579	0	0	16445	40727	8420.8	0	2335.9	25120	5	3	3	3	0	0	3	2	0	0	2	3	0	0	2	1	1	0	1	1	0	0	3	2
Q6P452;P09525;B4E1S2;F7ANV6;D3Z0S1;A0A0N4SW89;P97429	Q6P452;P09525;B4E1S2;F7ANV6;D3Z0S1;A0A0N4SW89;P97429	2;2;1;1;1;1;1	2;2;1;1;1;1;1	2;2;1;1;1;1;1	Annexin;Annexin A4	ANXA4;Anxa4	tr|Q6P452|Q6P452_HUMAN Annexin OS=Homo sapiens OX=9606 GN=ANXA4 PE=1 SV=1;sp|P09525|ANXA4_HUMAN Annexin A4 OS=Homo sapiens OX=9606 GN=ANXA4 PE=1 SV=4;tr|B4E1S2|B4E1S2_HUMAN Annexin OS=Homo sapiens OX=9606 GN=ANXA4 PE=1 SV=1;tr|F7ANV6|F7ANV6_MOUSE Annexin (	21	441210	0	24962	154320	122310	7290.6	0	39562	0	0	0	15977	46723	23698	0	0	6368.9	7	2	2	2	0	1	2	2	1	0	1	0	0	0	1	2	1	0	0	1	0	1	2	2
P15864;P16403;P43274;P10412;P43277;P16402;I7HFT9;P22492;Q07133;P43275;Q02539	P15864;P16403;P43274;P10412;P43277;P16402;I7HFT9;P22492;Q07133;P43275;Q02539	2;2;2;2;2;2;1;1;1;1;1	2;2;2;2;2;2;1;1;1;1;1	2;2;2;2;2;2;1;1;1;1;1	Histone H1.2;Histone H1.4;Histone H1.3;Histone H1t;Histone H1.1	Hist1h1c;HIST1H1C;Hist1h1e;HIST1H1E;Hist1h1d;HIST1H1D;Hist1h1t;HIST1H1T;Hist1h1a;HIST1H1A	sp|P15864|H12_MOUSE Histone H1.2 OS=Mus musculus OX=10090 GN=H1-2 PE=1 SV=2;sp|P16403|H12_HUMAN Histone H1.2 OS=Homo sapiens OX=9606 GN=H1-2 PE=1 SV=2;sp|P43274|H14_MOUSE Histone H1.4 OS=Mus musculus OX=10090 GN=H1-4 PE=1 SV=2;sp|P10412|H14_HUMAN Histone H	9	1646000	0	0	1035200	368790	0	0	88671	0	0	0	0	153400	0	0	0	0	11	2	2	2	0	0	2	2	0	0	2	0	0	0	0	1	0	0	0	0	0	0	2	2
P10599	P10599	1	1	1	Thioredoxin	TXN	sp|P10599|THIO_HUMAN Thioredoxin OS=Homo sapiens OX=9606 GN=TXN PE=1 SV=3	7	3322000	307570	286770	209330	0	148680	124470	78469	0	299080	509830	366470	405600	257660	0	193710	134370	1	1	1	1	1	1	1	0	1	1	1	0	1	1	1	1	1	0	1	1	1	1	1	0
P11021;P20029;A0A7P0TB36;A0A7P0TAI0	P11021;P20029;A0A7P0TB36;A0A7P0TAI0	23;23;22;20	23;23;22;20	22;22;21;19	78 kDa glucose-regulated protein	HSPA5;Hspa5	sp|P11021|BIP_HUMAN Endoplasmic reticulum chaperone BiP OS=Homo sapiens OX=9606 GN=HSPA5 PE=1 SV=2;sp|P20029|BIP_MOUSE Endoplasmic reticulum chaperone BiP OS=Mus musculus OX=10090 GN=Hspa5 PE=1 SV=3;tr|A0A7P0TB36|A0A7P0TB36_HUMAN 78 kDa glucose-regulated p	30	5214500	12817	0	1530700	1916800	0	93134	111820	486350	0	0	188200	779340	37247	22745	11349	23953	4	23	23	22	3	0	23	23	0	1	12	17	0	0	14	21	2	2	4	8	3	0	23	23
P12273	P12273	2	2	2	Prolactin-inducible protein	PIP	sp|P12273|PIP_HUMAN Prolactin-inducible protein OS=Homo sapiens OX=9606 GN=PIP PE=1 SV=1	9	2753400	114230	102650	41962	0	86784	1118700	0	0	127440	408770	50141	86205	294050	149180	92252	81027	1	2	2	2	2	1	1	0	1	2	0	0	1	2	1	1	2	1	1	1	2	1	1	0
P58252;P13639	P58252;P13639	2;2	1;1	1;1	Elongation factor 2	Eef2;EEF2	sp|P58252|EF2_MOUSE Elongation factor 2 OS=Mus musculus OX=10090 GN=Eef2 PE=1 SV=2;sp|P13639|EF2_HUMAN Elongation factor 2 OS=Homo sapiens OX=9606 GN=EEF2 PE=1 SV=4	45	110800	0	0	30294	23964	0	0	0	0	0	0	0	56540	0	0	0	0	2	2	1	1	1	1	2	2	1	1	1	1	1	1	1	2	1	1	1	1	0	0	1	1
Q02257;P14923;C9JTX4;C9JK18;C9JKY1;C9J826;A0A2R8Y750;A0A2R8Y7Z0;A0A2R8YCH5;B4DGU4;A0A2R8Y5Z1;A0A2R8Y804;A0A2R8Y543;A0A2R8Y5C3;E9Q6A9;A0A2R8Y6G0;A0A2R8Y5A3;P35222;Q02248	Q02257;P14923;C9JTX4;C9JK18;C9JKY1;C9J826	12;12;6;6;6;6;1;1;1;1;1;1;1;1;1;1;1;1;1	12;12;6;6;6;6;1;1;1;1;1;1;1;1;1;1;1;1;1	12;12;6;6;6;6;1;1;1;1;1;1;1;1;1;1;1;1;1	Junction plakoglobin	Jup;JUP	sp|Q02257|PLAK_MOUSE Junction plakoglobin OS=Mus musculus OX=10090 GN=Jup PE=1 SV=3;sp|P14923|PLAK_HUMAN Junction plakoglobin OS=Homo sapiens OX=9606 GN=JUP PE=1 SV=3;tr|C9JTX4|C9JTX4_HUMAN Junction plakoglobin (Fragment) OS=Homo sapiens OX=9606 GN=JUP PE=	46	2975200	104070	148900	133490	59682	90696	164670	72811	53046	309710	290270	130160	194330	482450	358000	318890	63999	19	12	12	12	6	6	5	4	5	4	6	4	8	6	7	8	10	10	9	4	6	6	5	4
P15924;E9Q557;E9PZW0	P15924;E9Q557;E9PZW0	15;11;9	15;11;9	15;11;9	Desmoplakin	DSP;Dsp	sp|P15924|DESP_HUMAN Desmoplakin OS=Homo sapiens OX=9606 GN=DSP PE=1 SV=3;sp|E9Q557|DESP_MOUSE Desmoplakin OS=Mus musculus OX=10090 GN=Dsp PE=1 SV=1;tr|E9PZW0|E9PZW0_MOUSE Desmoplakin OS=Mus musculus OX=10090 GN=Dsp PE=1 SV=1	163	665990	21779	30094	26065	4159.8	22156	40318	9325.7	8015.5	87847	62523	31646	26136	117780	88868	61729	27545	3	15	15	15	2	5	4	2	3	6	4	3	10	6	5	6	9	10	8	4	2	5	4	2
P48741;P17066	P48741;P17066	2;2	1;1	1;1	Putative heat shock 70 kDa protein 7;Heat shock 70 kDa protein 6	HSPA7;HSPA6	sp|P48741|HSP77_HUMAN Putative heat shock 70 kDa protein 7 OS=Homo sapiens OX=9606 GN=HSPA7 PE=5 SV=2;sp|P17066|HSP76_HUMAN Heat shock 70 kDa protein 6 OS=Homo sapiens OX=9606 GN=HSPA6 PE=1 SV=2	20	3585400	17832	70726	752350	1478200	99129	128850	242270	102760	72422	0	204590	74183	97774	77136	104830	62345	2	2	1	1	2	2	2	2	2	2	2	2	2	0	2	2	2	2	2	2	1	1	1	1
P17182;Q6PHC1;A0A2R8Y6G6;P06733;B1ARR7;K7EM90;B0QZL1;A0A2R8Y879;A0A2R8YEM5	P17182;Q6PHC1;A0A2R8Y6G6;P06733	5;4;4;4;2;2;2;1;1	5;4;4;4;2;2;2;1;1	5;4;4;4;2;2;2;1;1	Alpha-enolase	Eno1;ENO1	sp|P17182|ENOA_MOUSE Alpha-enolase OS=Mus musculus OX=10090 GN=Eno1 PE=1 SV=3;tr|Q6PHC1|Q6PHC1_MOUSE phosphopyruvate hydratase OS=Mus musculus OX=10090 GN=Eno1 PE=1 SV=1;tr|A0A2R8Y6G6|A0A2R8Y6G6_HUMAN phosphopyruvate hydratase OS=Homo sapiens OX=9606 GN=EN	22	1768400	37201	49796	455960	453230	40467	93956	62982	67358	0	0	60780	278030	26076	29543	63165	49859	9	5	5	5	1	1	4	5	1	1	1	2	0	0	1	3	1	1	1	1	1	1	4	5
P61626;P17897;F8VV32;A0A0B4J259;P08905	P61626;P17897;F8VV32;A0A0B4J259;P08905	2;2;1;1;1	2;2;1;1;1	2;2;1;1;1	Lysozyme C;Lysozyme C-1;Lysozyme;Lysozyme C-2	LYZ;Lyz1;Lyz2	sp|P61626|LYSC_HUMAN Lysozyme C OS=Homo sapiens OX=9606 GN=LYZ PE=1 SV=1;sp|P17897|LYZ1_MOUSE Lysozyme C-1 OS=Mus musculus OX=10090 GN=Lyz1 PE=1 SV=1;tr|F8VV32|F8VV32_HUMAN Lysozyme OS=Homo sapiens OX=9606 GN=LYZ PE=1 SV=1;tr|A0A0B4J259|A0A0B4J259_HUMAN Ly	9	2563300	328700	319300	59572	52981	129150	0	73556	0	343890	139390	252800	405480	245860	149660	136470	343810	5	2	2	2	2	2	2	1	2	0	1	0	2	2	2	2	2	1	2	1	2	2	2	1
Q80WS3;P22087;P35550	Q80WS3;P22087;P35550	1;1;1	1;1;1	1;1;1	rRNA/tRNA 2-O-methyltransferase fibrillarin-like protein 1;rRNA 2-O-methyltransferase fibrillarin	Fbll1;FBL;Fbl	sp|Q80WS3|FBLL1_MOUSE rRNA/tRNA 2-O-methyltransferase fibrillarin-like protein 1 OS=Mus musculus OX=10090 GN=Fbll1 PE=1 SV=1;sp|P22087|FBRL_HUMAN rRNA 2-O-methyltransferase fibrillarin OS=Homo sapiens OX=9606 GN=FBL PE=1 SV=2;sp|P35550|FBRL_MOUSE rRNA 2	18	243820	0	0	65859	29644	0	0	5763.5	14016	0	0	0	128530	0	0	0	0	3	1	1	1	0	0	1	1	0	0	1	1	0	0	0	1	0	0	0	0	0	0	1	1
P35326;P35325;P22532;P22531;Q9BYE4;G5E8D1;A9JTY7;O70562;Q96RM1;O70558;O70555;O70554;O70559	P35326;P35325;P22532;P22531;Q9BYE4;G5E8D1;A9JTY7;O70562;Q96RM1;O70558;O70555;O70554;O70559	2;2;2;2;2;1;1;1;1;1;1;1;1	2;2;2;2;2;1;1;1;1;1;1;1;1	2;2;2;2;2;1;1;1;1;1;1;1;1	Small proline-rich protein 2A;Small proline-rich protein 2B;Small proline-rich protein 2D;Small proline-rich protein 2E;Small proline-rich protein 2G;Small proline-rich protein 2K;Small proline-rich protein 2F;Small proline-rich protein 2H	SPRR2A;SPRR2B;SPRR2D;SPRR2E;SPRR2G;Sprr2k;Sprr2b;SPRR2F;Sprr2g;Sprr2d;Sprr2h	sp|P35326|SPR2A_HUMAN Small proline-rich protein 2A OS=Homo sapiens OX=9606 GN=SPRR2A PE=1 SV=1;sp|P35325|SPR2B_HUMAN Small proline-rich protein 2B OS=Homo sapiens OX=9606 GN=SPRR2B PE=2 SV=1;sp|P22532|SPR2D_HUMAN Small proline-rich protein 2D OS=Homo sapi	6	5880600	181760	230250	238780	98448	361190	619050	249480	0	707790	35908	360590	148100	632890	710080	923630	382630	13	2	2	2	2	2	1	1	2	2	2	0	2	1	2	2	2	2	2	2	2	2	1	1
P22735	P22735	1	1	1	Protein-glutamine gamma-glutamyltransferase K	TGM1	sp|P22735|TGM1_HUMAN Protein-glutamine gamma-glutamyltransferase K OS=Homo sapiens OX=9606 GN=TGM1 PE=1 SV=4	47	874110	46672	26391	95452	0	17808	0	26086	9004.9	78752	0	161360	59316	29867	113580	91512	118310	1	1	1	1	1	1	1	0	1	0	1	1	1	0	1	1	1	1	1	1	1	1	1	0
P25311;C9JEV0	P25311;C9JEV0	2;1	2;1	2;1	Zinc-alpha-2-glycoprotein	AZGP1	sp|P25311|ZA2G_HUMAN Zinc-alpha-2-glycoprotein OS=Homo sapiens OX=9606 GN=AZGP1 PE=1 SV=2;tr|C9JEV0|C9JEV0_HUMAN Alpha-2-glycoprotein 1, zinc-binding OS=Homo sapiens OX=9606 GN=AZGP1 PE=1 SV=1	18	2277200	88816	278600	103570	107540	291320	135290	71419	0	256340	0	117150	11081	260790	201420	281470	72394	2	2	2	2	2	2	2	1	2	1	1	0	2	0	2	1	2	2	2	1	2	2	2	1
Q9D8N0;P26641	Q9D8N0;P26641	1;1	1;1	1;1	Elongation factor 1-gamma	Eef1g;EEF1G	sp|Q9D8N0|EF1G_MOUSE Elongation factor 1-gamma OS=Mus musculus OX=10090 GN=Eef1g PE=1 SV=3;sp|P26641|EF1G_HUMAN Elongation factor 1-gamma OS=Homo sapiens OX=9606 GN=EEF1G PE=1 SV=3	24	378040	0	0	82150	129490	0	0	0	53918	0	0	25862	86615	0	0	0	0	2	1	1	1	0	0	1	1	0	0	0	1	0	0	1	1	0	0	0	0	0	0	1	1
P27773;P30101;A0A8I5KT88;A0A8I5KW33;A0A8I5KS72;A0A8I5KNU9;A0A8I5QKQ5;A0A8I5KW00;A0A8I5KXC9;A0A8I5KRV3;A0A8I5KPY2;A0A8I5KYJ6;A0A8I5KXE2;A0A8I5KP58;A0A8I5QJM1;F6Q404;H7BZJ3;A0A8I5QKT6	P27773;P30101;A0A8I5KT88;A0A8I5KW33;A0A8I5KS72;A0A8I5KNU9;A0A8I5QKQ5;A0A8I5KW00;A0A8I5KXC9;A0A8I5KRV3;A0A8I5KPY2;A0A8I5KYJ6;A0A8I5KXE2;A0A8I5KP58;A0A8I5QJM1	6;5;5;5;5;5;5;5;4;4;4;3;3;3;3;2;2;1	6;5;5;5;5;5;5;5;4;4;4;3;3;3;3;2;2;1	6;5;5;5;5;5;5;5;4;4;4;3;3;3;3;2;2;1	Protein disulfide-isomerase A3	Pdia3;PDIA3	sp|P27773|PDIA3_MOUSE Protein disulfide-isomerase A3 OS=Mus musculus OX=10090 GN=Pdia3 PE=1 SV=2;sp|P30101|PDIA3_HUMAN Protein disulfide-isomerase A3 OS=Homo sapiens OX=9606 GN=PDIA3 PE=1 SV=4;tr|A0A8I5KT88|A0A8I5KT88_HUMAN Protein disulfide-isomerase OS=H	31	920950	0	0	333680	353550	0	0	20195	12511	0	0	60626	95669	14164	3863.4	21869	8682.9	18	6	6	6	0	0	6	6	0	0	3	3	0	0	5	5	3	1	3	3	0	0	6	6
P29508	P29508	2	2	2	Serpin B3	SERPINB3	sp|P29508|SPB3_HUMAN Serpin B3 OS=Homo sapiens OX=9606 GN=SERPINB3 PE=1 SV=2	22	1529900	95720	65365	68478	39000	78841	0	29538	0	101700	91391	378240	144770	113970	139920	88334	94627	1	2	2	2	1	2	1	1	2	0	1	0	2	2	2	2	1	2	1	1	1	2	1	1
Q5VSP4;P31025	Q5VSP4;P31025	1;1	1;1	1;1	Putative lipocalin 1-like protein 1;Lipocalin-1	LCN1P1;LCN1	sp|Q5VSP4|LC1L1_HUMAN Putative lipocalin 1-like protein 1 OS=Homo sapiens OX=9606 GN=LCN1P1 PE=5 SV=1;sp|P31025|LCN1_HUMAN Lipocalin-1 OS=Homo sapiens OX=9606 GN=LCN1 PE=1 SV=1	7	4880900	316580	560520	71174	119460	364910	0	0	0	416770	553100	335740	568520	420800	375110	439140	339040	2	1	1	1	1	1	1	1	1	0	0	0	1	1	1	1	1	1	1	1	1	1	1	1
P31151;Q86SG5	P31151	3;1	3;1	3;1	Protein S100-A7	S100A7	sp|P31151|S10A7_HUMAN Protein S100-A7 OS=Homo sapiens OX=9606 GN=S100A7 PE=1 SV=4	7	10234000	479920	196010	82703	0	376040	1764300	62629	0	731400	1379900	1800900	570700	1198900	1521100	0	69449	2	3	3	3	2	2	1	0	2	3	1	0	2	2	2	2	3	2	0	1	2	2	1	0
P31944	P31944	4	4	4	Caspase-14;Caspase-14 subunit p17, mature form;Caspase-14 subunit p10, mature form;Caspase-14 subunit p20, intermediate form;Caspase-14 subunit p8, intermediate form	CASP14	sp|P31944|CASPE_HUMAN Caspase-14 OS=Homo sapiens OX=9606 GN=CASP14 PE=1 SV=2	15	5058500	160360	455090	269410	208040	499250	185910	182360	7513.3	711780	155400	421470	85771	442020	516320	431280	334030	1	4	4	4	4	3	2	2	3	2	2	1	4	2	3	3	3	3	3	4	4	3	2	2
P32455	P32455	1	1	1	Interferon-induced guanylate-binding protein 1	GBP1	sp|P32455|GBP1_HUMAN Guanylate-binding protein 1 OS=Homo sapiens OX=9606 GN=GBP1 PE=1 SV=2	26	12975000	2011700	413960	676040	344130	607430	0	304250	163960	741240	969110	1803400	0	710080	651040	2806500	772490	1	1	1	1	1	1	1	1	1	0	1	1	1	1	1	0	1	1	1	1	1	1	1	1
P47929	P47929	1	1	1	Galectin-7	LGALS7	sp|P47929|LEG7_HUMAN Galectin-7 OS=Homo sapiens OX=9606 GN=LGALS7 PE=1 SV=2	10	328420	0	0	0	0	0	117840	0	0	0	0	0	0	210570	0	0	0	1	1	1	1	0	0	0	0	0	1	0	0	0	0	0	0	1	0	0	0	0	0	0	0
P60174;P17751	P60174;P17751	2;1	2;1	2;1	Triosephosphate isomerase	TPI1;Tpi1	sp|P60174|TPIS_HUMAN Triosephosphate isomerase OS=Homo sapiens OX=9606 GN=TPI1 PE=1 SV=4;sp|P17751|TPIS_MOUSE Triosephosphate isomerase OS=Mus musculus OX=10090 GN=Tpi1 PE=1 SV=5	17	158140	0	0	15818	83214	21505	0	0	0	0	0	6132.5	0	25040	0	6427.7	0	2	2	2	2	0	0	1	2	1	0	0	0	0	0	1	0	1	0	1	0	0	0	1	2
P60843;P60842;J3QKZ9;J3QLN6;J3KS25;J3QR64;J3KSZ0;J3KTB5;J3QL43;J3QS69;E9Q561;J3KT12;Q8BTU6;E7EQG2;Q14240;P10630	P60843;P60842	3;3;1;1;1;1;1;1;1;1;1;1;1;1;1;1	3;3;1;1;1;1;1;1;1;1;1;1;1;1;1;1	3;3;1;1;1;1;1;1;1;1;1;1;1;1;1;1	Eukaryotic initiation factor 4A-I	Eif4a1;EIF4A1	sp|P60843|IF4A1_MOUSE Eukaryotic initiation factor 4A-I OS=Mus musculus OX=10090 GN=Eif4a1 PE=1 SV=1;sp|P60842|IF4A1_HUMAN Eukaryotic initiation factor 4A-I OS=Homo sapiens OX=9606 GN=EIF4A1 PE=1 SV=1	23	1607700	0	50884	415540	329240	0	0	63567	277480	13908	56027	0	336850	0	64201	0	0	16	3	3	3	0	1	3	3	0	0	1	2	1	1	0	2	0	1	0	0	0	1	3	3
P62702;P62701;C9JEH7;P22090	P62702;P62701;C9JEH7;P22090	2;2;1;1	2;2;1;1	2;2;1;1	40S ribosomal protein S4, X isoform;40S ribosomal protein S4, Y isoform 1	Rps4x;RPS4X;RPS4Y1	sp|P62702|RS4X_MOUSE 40S ribosomal protein S4, X isoform OS=Mus musculus OX=10090 GN=Rps4x PE=1 SV=2;sp|P62701|RS4X_HUMAN 40S ribosomal protein S4, X isoform OS=Homo sapiens OX=9606 GN=RPS4X PE=1 SV=2;tr|C9JEH7|C9JEH7_HUMAN Ribosomal protein S4 Y-linked 1	16	448680	0	0	150320	86079	0	0	0	104750	0	0	0	193610	0	0	0	0	4	2	2	2	0	0	2	1	0	0	0	1	0	0	0	2	0	0	0	0	0	0	2	1
P62806;P62805	P62806;P62805	6;6	6;6	6;6	Histone H4	Hist1h4a;HIST1H4A	sp|P62806|H4_MOUSE Histone H4 OS=Mus musculus OX=10090 GN=H4c1 PE=1 SV=2;sp|P62805|H4_HUMAN Histone H4 OS=Homo sapiens OX=9606 GN=H4C1 PE=1 SV=2	6	101280000	354480	290780	35554000	20008000	22942	1796800	11742000	6222500	144220	103350	7959200	13408000	212640	82725	2934400	444160	2	6	6	6	1	2	6	6	1	3	6	6	2	1	5	6	1	1	3	2	1	2	6	6
P68032;P68134;P68033;P68133;P62737;P62736;P63267;P63268;A6NL76;A0A804HKV3;D3YZY0;D3Z2K3;A0A494B9T3;A0A1D5RM20;B8ZZJ2;F8WB63;F6QUT6;C9JFL5;F6UVQ4	P68032;P68134;P68033;P68133;P62737;P62736;P63267;P63268;A6NL76;A0A804HKV3;D3YZY0;D3Z2K3;A0A494B9T3;A0A1D5RM20	11;11;11;11;10;10;10;10;10;8;7;7;7;6;5;5;5;5;5	1;1;1;1;1;1;1;1;1;1;1;1;1;1;1;1;1;1;1	1;1;1;1;1;1;1;1;1;1;1;1;1;1;1;1;1;1;1	Actin, alpha cardiac muscle 1;Actin, alpha skeletal muscle;Actin, aortic smooth muscle;Actin, gamma-enteric smooth muscle	ACTC1;Acta1;Actc1;ACTA1;Acta2;ACTA2;ACTG2;Actg2	sp|P68032|ACTC_HUMAN Actin, alpha cardiac muscle 1 OS=Homo sapiens OX=9606 GN=ACTC1 PE=1 SV=1;sp|P68134|ACTS_MOUSE Actin, alpha skeletal muscle OS=Mus musculus OX=10090 GN=Acta1 PE=1 SV=1;sp|P68033|ACTC_MOUSE Actin, alpha cardiac muscle 1 OS=Mus musculus O	20	1437400	0	15951	347450	270500	0	33646	0	137200	0	0	39854	571730	0	0	0	21064	19	11	1	1	4	6	11	10	7	5	8	11	2	2	10	10	5	4	6	6	0	1	1	1
P81605	P81605	3	3	3	Dermcidin;Survival-promoting peptide;DCD-1	DCD	sp|P81605|DCD_HUMAN Dermcidin OS=Homo sapiens OX=9606 GN=DCD PE=1 SV=2	5	55689000	5523700	3188600	2329600	1831500	2905200	5626600	806660	1061700	2507900	2200200	3811400	4898200	6481300	3281400	5257900	3977000	1	3	3	3	3	3	3	3	3	3	3	3	3	3	3	2	3	3	3	3	3	3	3	3
P97309;Q9BRJ9	P97309;Q9BRJ9	1;1	1;1	1;1	Mesoderm posterior protein 1	Mesp1;MESP1	sp|P97309|MESP1_MOUSE Mesoderm posterior protein 1 OS=Mus musculus OX=10090 GN=Mesp1 PE=2 SV=2;sp|Q9BRJ9|MESP1_HUMAN Mesoderm posterior protein 1 OS=Homo sapiens OX=9606 GN=MESP1 PE=1 SV=1	7	196190000	0	17743000	32218000	27216000	0	0	44926000	19851000	0	0	41494000	0	0	12746000	0	0	2	1	1	1	0	1	1	1	0	0	1	1	0	0	1	0	0	1	0	0	0	1	1	1
Q02413;Q61495;Q7TSF1	Q02413	15;1;1	15;1;1	15;1;1	Desmoglein-1	DSG1	sp|Q02413|DSG1_HUMAN Desmoglein-1 OS=Homo sapiens OX=9606 GN=DSG1 PE=1 SV=2	41	1788800	79165	109150	87148	27291	42455	186300	11358	30816	183050	173130	107530	205280	202330	137500	114460	91860	3	15	15	15	8	12	10	8	9	9	6	6	13	8	11	10	11	10	11	9	8	12	10	8
Q05816	Q05816	1	1	1	Fatty acid-binding protein, epidermal	Fabp5	sp|Q05816|FABP5_MOUSE Fatty acid-binding protein 5 OS=Mus musculus OX=10090 GN=Fabp5 PE=1 SV=3	7	396500	0	0	0	0	0	327400	0	0	0	69102	0	0	0	0	0	0	1	1	1	1	0	0	0	0	0	1	0	0	0	1	0	0	0	0	0	0	0	0	0	0
Q08554	Q08554	8	8	8	Desmocollin-1	DSC1	sp|Q08554|DSC1_HUMAN Desmocollin-1 OS=Homo sapiens OX=9606 GN=DSC1 PE=1 SV=2	48	1680700	89162	152580	27057	26535	175420	69449	37332	8769.7	166300	58438	89380	93700	217540	134950	200840	133220	1	8	8	8	6	6	4	6	7	4	5	3	8	4	6	5	7	7	6	7	6	6	4	6
Q13835;P97350	Q13835;P97350	2;1	2;1	2;1	Plakophilin-1	PKP1;Pkp1	sp|Q13835|PKP1_HUMAN Plakophilin-1 OS=Homo sapiens OX=9606 GN=PKP1 PE=1 SV=2;sp|P97350|PKP1_MOUSE Plakophilin-1 OS=Mus musculus OX=10090 GN=Pkp1 PE=1 SV=1	46	112890	2733.5	0	0	0	0	0	0	0	5105.5	0	18889	1677.9	20191	13384	44356	6549.8	2	2	2	2	1	0	0	0	0	0	0	0	1	0	2	1	2	1	2	1	1	0	0	0
Q4CYH9;Q4DYB1;Q4DYB0;Q4DYA8;Q4CYH8;Q4D6W0;Q4D6V9;C4B63_49g106-t42_1-p1;C4B63_242g10-t42_1-p1	Q4CYH9;Q4DYB1;Q4DYB0;Q4DYA8;Q4CYH8;Q4D6W0;Q4D6V9	3;3;3;3;3;2;2;1;1	3;3;3;3;3;2;2;1;1	3;3;3;3;3;2;2;1;1			tr|Q4CYH9|Q4CYH9_TRYCC Histone H2A (Fragment) OS=Trypanosoma cruzi (strain CL Brener) OX=353153 GN=Tc00.1047053508321.11 PE=3 SV=1;tr|Q4DYB1|Q4DYB1_TRYCC Histone H2A OS=Trypanosoma cruzi (strain CL Brener) OX=353153 GN=Tc00.1047053511817.151 PE=3 SV=1;tr|Q	5	40736000	401820	513340	7917700	7726600	1068000	341300	1431600	4686600	1857600	1197000	140190	2980200	4706800	5649700	117580	0	9	3	3	3	1	2	3	3	2	1	2	3	3	2	1	3	3	3	1	0	1	2	3	3
Q4CYS6	Q4CYS6	1	1	1			tr|Q4CYS6|Q4CYS6_TRYCC Retrotransposon hot spot (RHS) protein, putative OS=Trypanosoma cruzi (strain CL Brener) OX=353153 GN=Tc00.1047053509843.10 PE=4 SV=1	27	490230	0	0	0	0	0	453940	0	0	0	0	0	23470	12821	0	0	0	1	1	1	1	0	0	0	0	0	1	0	0	0	0	0	1	1	0	0	0	0	0	0	0
Q4DSX5	Q4DSX5	1	1	1			tr|Q4DSX5|Q4DSX5_TRYCC Leucine-rich repeat protein (LRRP) OS=Trypanosoma cruzi (strain CL Brener) OX=353153 GN=Tc00.1047053508347.90 PE=4 SV=1	93	421000	0	180030	7042.3	113560	11623	0	8291.9	0	6025.8	0	24959	2412.3	10308	7024	42433	7296.9	1	1	1	1	0	1	1	1	1	0	1	0	1	0	1	1	1	1	1	1	0	1	1	1
Q5T749	Q5T749	6	6	6	Keratinocyte proline-rich protein	KPRP	sp|Q5T749|KPRP_HUMAN Keratinocyte proline-rich protein OS=Homo sapiens OX=9606 GN=KPRP PE=1 SV=1	25	9071700	222690	682800	140290	24849	755830	354510	134580	73104	631900	51459	906890	226550	1019600	1467800	1683200	768670	1	6	6	6	5	5	3	2	5	6	3	2	6	4	3	4	5	5	5	4	5	5	3	2
Q5T750	Q5T750	2	2	2	Skin-specific protein 32	XP32	sp|Q5T750|XP32_HUMAN Skin-specific protein 32 OS=Homo sapiens OX=9606 GN=XP32 PE=1 SV=1	11	2157600	0	90013	80565	0	189030	152700	73674	0	113750	0	0	0	423360	538470	423690	72364	1	2	2	2	1	1	1	0	1	1	1	0	1	0	0	0	1	1	1	1	1	1	1	0
Q6UWP8;K7ESC4	Q6UWP8	8;1	8;1	8;1	Suprabasin	SBSN	sp|Q6UWP8|SBSN_HUMAN Suprabasin OS=Homo sapiens OX=9606 GN=SBSN PE=1 SV=2	32	893560	67527	103750	39250	37378	89908	95835	14478	109670	67398	1999.7	53537	25639	68497	70119	78190	80057	2	8	8	8	7	6	6	6	6	7	6	5	7	4	7	6	7	7	6	7	7	6	6	6
Q792Z1	Q792Z1	1	1	1		Try10	tr|Q792Z1|Q792Z1_MOUSE Trypsin 10 OS=Mus musculus OX=10090 GN=Try10 PE=1 SV=1	9	209710000	1787200	2266200	1934300	1932000	1844700	175240000	1048700	1486900	3214700	3142400	1762100	3455900	4013600	3059600	1985500	1527800	1	1	1	1	1	1	1	1	1	1	1	1	1	1	1	1	1	1	1	1	1	1	1	1
V5TCP9;Q8BLA8	V5TCP9;Q8BLA8	1;1	1;1	1;1	Transient receptor potential cation channel subfamily A member 1	Trpa1	tr|V5TCP9|V5TCP9_MOUSE TRPA1b OS=Mus musculus OX=10090 GN=Trpa1 PE=2 SV=1;sp|Q8BLA8|TRPA1_MOUSE Transient receptor potential cation channel subfamily A member 1 OS=Mus musculus OX=10090 GN=Trpa1 PE=1 SV=1	54	548590	0	0	0	0	0	0	0	0	0	0	0	0	0	0	0	548590	2	1	1	1	0	0	0	0	0	0	0	0	0	0	0	0	0	0	0	1	0	0	0	0
Q8VDV8	Q8VDV8	1	1	1	MIT domain-containing protein 1	Mitd1	sp|Q8VDV8|MITD1_MOUSE MIT domain-containing protein 1 OS=Mus musculus OX=10090 GN=Mitd1 PE=1 SV=1	13	447450	0	0	0	0	0	396020	0	0	0	0	0	0	51424	0	0	0	1	1	1	1	0	0	0	0	0	1	0	0	0	0	0	0	1	0	0	0	0	0	0	0
Q96P63	Q96P63	1	1	1	Serpin B12	SERPINB12	sp|Q96P63|SPB12_HUMAN Serpin B12 OS=Homo sapiens OX=9606 GN=SERPINB12 PE=1 SV=1	20	392460	15953	45307	0	0	44428	39438	0	0	22208	0	26749	0	58506	43423	62758	33692	1	1	1	1	1	1	0	0	1	1	0	0	1	0	1	0	1	1	1	1	1	1	0	0
Q9CPN9	Q9CPN9	1	1	1		2210010C04Rik	tr|Q9CPN9|Q9CPN9_MOUSE RIKEN cDNA 2210010C04 gene OS=Mus musculus OX=10090 GN=2210010C04Rik PE=1 SV=1	10	8039800	144850	183460	284350	184730	200560	4879400	37933	147720	432810	227430	144650	138580	326320	378910	145670	182460	1	1	1	1	1	1	1	1	1	1	1	1	1	1	1	1	1	1	1	1	1	1	1	1
Q9ET54	Q9ET54	1	1	1	Palladin	Palld	sp|Q9ET54|PALLD_MOUSE Palladin OS=Mus musculus OX=10090 GN=Palld PE=1 SV=2	59	330500	0	0	66289	0	19774	9813.5	37605	42863	0	0	80502	0	6725.3	26134	40789	0	1	1	1	1	0	0	1	0	1	1	1	1	0	0	1	0	1	1	1	0	0	0	1	0
Q9GZZ8	Q9GZZ8	1	1	1	Extracellular glycoprotein lacritin	LACRT	sp|Q9GZZ8|LACRT_HUMAN Extracellular glycoprotein lacritin OS=Homo sapiens OX=9606 GN=LACRT PE=1 SV=1	4	9114100	514800	765560	97106	144850	601110	1510900	0	0	82219	233060	977280	1510200	299150	292560	1097000	988270	1	1	1	1	1	1	1	1	1	1	0	0	1	1	1	1	1	1	1	1	1	1	1	1
Q9H1E1	Q9H1E1	1	1	1	Ribonuclease 7	RNASE7	sp|Q9H1E1|RNAS7_HUMAN Ribonuclease 7 OS=Homo sapiens OX=9606 GN=RNASE7 PE=1 SV=2	7	1285200	219230	105400	44180	0	435510	41646	0	0	93227	0	76592	45290	71836	46084	0	106190	1	1	1	1	1	1	1	0	1	1	0	0	1	0	1	1	1	1	0	1	1	1	1	0
Q9NZT1	Q9NZT1	1	1	1	Calmodulin-like protein 5	CALML5	sp|Q9NZT1|CALL5_HUMAN Calmodulin-like protein 5 OS=Homo sapiens OX=9606 GN=CALML5 PE=1 SV=2	9	1750000	48699	267110	71485	0	102330	0	20272	0	254480	0	256020	23172	309590	292230	104580	0	1	1	1	1	1	1	1	0	1	0	1	0	1	0	1	1	1	1	1	0	1	1	1	0
Q9R0T7;Q9QUK9	Q9R0T7;Q9QUK9	1;1	1;1	1;1		Try4;Try5	tr|Q9R0T7|Q9R0T7_MOUSE Pancreatic trypsin OS=Mus musculus OX=10090 GN=Try4 PE=1 SV=1;tr|Q9QUK9|Q9QUK9_MOUSE TESP4 OS=Mus musculus OX=10090 GN=Try5 PE=1 SV=1	10	22611000	0	0	0	0	0	22611000	0	0	0	0	0	0	0	0	0	0	2	1	1	1	0	0	0	0	0	1	0	0	0	0	0	0	0	0	0	0	0	0	0	0
Q9Z1R9	Q9Z1R9	1	1	1		Prss1	tr|Q9Z1R9|Q9Z1R9_MOUSE Protease, serine 1 (trypsin 1) OS=Mus musculus OX=10090 GN=Prss1 PE=1 SV=1	7	2717400000	0	85971	99823000	100320000	223650000	1449000000	0	0	0	0	87497000	0	264540000	333760000	74477000	84197000	1	1	1	1	0	1	1	1	1	1	0	0	0	0	1	0	1	1	1	1	0	1	1	1
U3KPR7	U3KPR7	1	1	1		CAPNS1	tr|U3KPR7|U3KPR7_HUMAN Calpain small subunit 1 (Fragment) OS=Homo sapiens OX=9606 GN=CAPNS1 PE=1 SV=1	6	7386500	0	0	0	0	0	7129300	0	0	116110	96135	0	0	0	45025	0	0	1	1	1	1	0	0	0	0	0	1	0	0	1	1	0	0	0	1	0	0	0	0	0	0
[truncated: 133 more columns]

## Sheet: t-test_iBAQ_C2C12-Caco2_2h
Significant	=-LOG(P-value)	Difference	Protein IDs	Majority protein IDs	Protein names	Gene names	id	Fasta headers	Symbol color	Symbol type	Symbol size	Peptides	Razor + unique peptides	Unique peptides	Sequence coverage [%]	Unique + razor sequence coverage [%]	Unique sequence coverage [%]	Mol. weight [kDa]	Q-value	Score	Intensity	iBAQ peptides	MS/MS count	iBAQ C2C12-CLB_2h_1	iBAQ C2C12-CLB_2h_2	iBAQ C2C12-Dm28c_2h_1	iBAQ C2C12-Dm28c_2h_2	iBAQ Caco2-CLB_2h_1	iBAQ Caco2-CLB_2h_2	iBAQ Caco2-Dm28c_2h_1	iBAQ Caco2-Dm28c_2h_2	iBAQ C2C12-CLB_24h_1	iBAQ C2C12-CLB_24h_2	iBAQ C2C12-Dm28c_24h_1	iBAQ C2C12-Dm28c_24h_2	iBAQ Caco2-CLB_24h_1	iBAQ Caco2-CLB_24h_2	iBAQ Caco2-Dm28c_24h_1	iBAQ Caco2-Dm28c_24h_2
+	2.42389	-2.51286	A0A0A0MS07;A0A0A0MS08;P01857;A0A4W9A917;A0A286YEY4;A0A286YFJ8;A0A286YES1;P01859;P01861;P01860	A0A0A0MS07;A0A0A0MS08;P01857;A0A4W9A917;A0A286YEY4;A0A286YFJ8;A0A286YES1;P01859;P01861;P01860	Ig gamma-1 chain C region;Ig gamma-2 chain C region;Ig gamma-4 chain C region;Ig gamma-3 chain C region	IGHG1;IGHG2;IGHG4;IGHG3	10	tr|A0A0A0MS07|A0A0A0MS07_HUMAN Immunoglobulin heavy constant gamma 1 (Fragment) OS=Homo sapiens OX=9606 GN=IGHG1 PE=1 SV=1;tr|A0A0A0MS08|A0A0A0MS08_HUMAN Immunoglobulin heavy constant gamma 1 (Fragment) OS=Homo sapiens OX=9606 GN=IGHG1 PE=1 SV=1;sp|P01857|	Color2 [A=255, R=0, G=128, B=255]	9	6	2	2	2	7.5	7.5	7.5	31.983	0	2.2703	16785000	13	3	14.389	15.6762	13.4937	13.9547	17.5959	17.0049	16.2367	16.7275	15.7119	16.7402	14.7028	16.2041	16.6614	15.877	16.8365	17.3005
+	2.06992	2.59364	C4B63_12g221-t42_1-p1;C4B63_12g220-t42_1-p1;Q4E3P5;Q4E0Q0	C4B63_12g221-t42_1-p1;C4B63_12g220-t42_1-p1;Q4E3P5;Q4E0Q0			52	C4B63_12g221-t42_1-p1 | transcript=C4B63_12g221-t42_1 | gene=C4B63_12g221 | organism=Trypanosoma_cruzi_Dm28c_2018 | gene_product=pyruvate phosphate dikinase | transcript_product=pyruvate phosphate dikinase | location=PRFA01000012:449058-451799(-) | protein	Color2 [A=255, R=255, G=0, B=0]	9	6	6	6	6	7.6	7.6	7.6	100.81	0	16.82	81471000	53	49	15.7034	16.4098	14.8168	14.0003	13.2775	11.9915	13.4605	11.8263	13.8903	16.0437	15.868	15.4266	16.251	10.8913	16.8656	16.8593
+	3.42684	2.72011	Q4E4L9;C4B63_19g183-t42_1-p1	Q4E4L9;C4B63_19g183-t42_1-p1			71	tr|Q4E4L9|Q4E4L9_TRYCC Peptidyl-prolyl cis-trans isomerase OS=Trypanosoma cruzi (strain CL Brener) OX=353153 GN=Tc00.1047053506925.300 PE=3 SV=1;C4B63_19g183-t42_1-p1 | transcript=C4B63_19g183-t42_1 | gene=C4B63_19g183 | organism=Trypanosoma_cruzi_Dm28c_20	Color2 [A=255, R=255, G=0, B=0]	9	6	4	4	4	28.2	28.2	28.2	18.781	0	3.1341	80091000	10	9	17.2494	18.7937	17.756	17.3776	14.7789	15.3581	15.2951	14.8643	16.8565	16.2624	17.5837	17.6222	17.0239	17.2783	19.0144	18.3855
+	2.01119	2.66905	Q4DZ98;C4B63_47g72-t42_1-p1	Q4DZ98;C4B63_47g72-t42_1-p1			95	tr|Q4DZ98|Q4DZ98_TRYCC phosphopyruvate hydratase OS=Trypanosoma cruzi (strain CL Brener) OX=353153 GN=Tc00.1047053504105.140 PE=1 SV=1;C4B63_47g72-t42_1-p1 | transcript=C4B63_47g72-t42_1 | gene=C4B63_47g72 | organism=Trypanosoma_cruzi_Dm28c_2018 | gene_pro	Color2 [A=255, R=255, G=0, B=0]	9	6	4	4	4	10.3	10.3	10.3	46.443	0	11.937	42791000	24	26	17.7215	18.6866	17.6429	17.1944	14.1286	16.7379	15.6327	14.07	13.1277	15.4941	14.9931	16.7575	15.8089	11.8637	17.6934	16.9564
+	2.53851	-3.24921	P05089;A0A5F9ZGN6;A0A5F9ZH78	P05089;A0A5F9ZGN6;A0A5F9ZH78	Arginase-1	ARG1	199	sp|P05089|ARGI1_HUMAN Arginase-1 OS=Homo sapiens OX=9606 GN=ARG1 PE=1 SV=2;tr|A0A5F9ZGN6|A0A5F9ZGN6_HUMAN Arginase OS=Homo sapiens OX=9606 GN=ARG1 PE=1 SV=1;tr|A0A5F9ZH78|A0A5F9ZH78_HUMAN Arginase 1 OS=Homo sapiens OX=9606 GN=ARG1 PE=1 SV=1	Color2 [A=255, R=0, G=128, B=255]	9	6	4	4	4	16.1	16.1	16.1	34.735	0	5.2193	77074000	17	25	13.366	16.0662	15.7868	14.9058	18.0232	17.9564	19.14	18.002	18.2409	17.7986	18.1485	17.9367	18.471	17.2567	18.8318	18.8341
+	2.1945	-3.00218	P05109	P05109	Protein S100-A8;Protein S100-A8, N-terminally processed	S100A8	200	sp|P05109|S10A8_HUMAN Protein S100-A8 OS=Homo sapiens OX=9606 GN=S100A8 PE=1 SV=1	Color2 [A=255, R=0, G=128, B=255]	9	6	5	5	5	45.2	45.2	45.2	10.834	0	14.762	280220000	8	55	18.7072	17.9085	17.3505	16.3366	22.064	20.3172	20.4363	19.494	19.4993	18.7532	19.2566	19.8282	20.0638	19.3907	19.7866	19.9548
+	2.79889	-4.04346	P06702	P06702	Protein S100-A9	S100A9	204	sp|P06702|S10A9_HUMAN Protein S100-A9 OS=Homo sapiens OX=9606 GN=S100A9 PE=1 SV=1	Color2 [A=255, R=0, G=128, B=255]	9	6	5	5	5	32.5	32.5	32.5	13.242	0	31.305	335650000	8	54	16.3883	15.8645	17.2479	15.7216	22.3187	19.7465	19.6665	19.6644	18.6852	19.5914	18.2574	18.6217	20.1115	19.5772	21.0896	20.6593
+	1.8878	-2.82314	P61626;P17897;F8VV32;A0A0B4J259;P08905	P61626;P17897;F8VV32;A0A0B4J259;P08905	Lysozyme C;Lysozyme C-1;Lysozyme;Lysozyme C-2	LYZ;Lyz1;Lyz2	221	sp|P61626|LYSC_HUMAN Lysozyme C OS=Homo sapiens OX=9606 GN=LYZ PE=1 SV=1;sp|P17897|LYZ1_MOUSE Lysozyme C-1 OS=Mus musculus OX=10090 GN=Lyz1 PE=1 SV=1;tr|F8VV32|F8VV32_HUMAN Lysozyme OS=Homo sapiens OX=9606 GN=LYZ PE=1 SV=1;tr|A0A0B4J259|A0A0B4J259_HUMAN Ly	Color2 [A=255, R=0, G=128, B=255]	9	6	2	2	2	14.9	14.9	14.9	16.537	0	8.5741	39623000	9	14	15.8623	15.6932	16.1666	13.0117	17.9476	18.6293	17.0582	18.3913	18.3264	18.2846	16.9787	10.6067	18.3916	17.0888	17.9075	17.1913
+	1.88479	-4.20119	Q5VSP4;P31025	Q5VSP4;P31025	Putative lipocalin 1-like protein 1;Lipocalin-1	LCN1P1;LCN1	229	sp|Q5VSP4|LC1L1_HUMAN Putative lipocalin 1-like protein 1 OS=Homo sapiens OX=9606 GN=LCN1P1 PE=5 SV=1;sp|P31025|LCN1_HUMAN Lipocalin-1 OS=Homo sapiens OX=9606 GN=LCN1 PE=1 SV=1	Color2 [A=255, R=0, G=128, B=255]	9	6	1	1	1	6.8	6.8	6.8	17.918	0	1.91	34166000	7	23	16.1191	16.8662	12.3736	12.4257	18.357	19.1169	18.7443	18.3711	18.2722	19.0964	18.4772	12.2445	18.6689	19.0772	18.6828	18.517
+	2.41717	-1.68481	P81605	P81605	Dermcidin;Survival-promoting peptide;DCD-1	DCD	240	sp|P81605|DCD_HUMAN Dermcidin OS=Homo sapiens OX=9606 GN=DCD PE=1 SV=2	Color2 [A=255, R=0, G=128, B=255]	9	6	3	3	3	22.7	22.7	22.7	11.284	0	17.397	466900000	5	99	21.1517	20.8046	19.6216	20.0179	21.8619	22.2238	22.3261	21.9232	22.3972	21.6045	21.4702	22.4238	21.258	21.0692	22.6279	21.6459
+	2.45945	-2.4742	Q08554	Q08554	Desmocollin-1	DSC1	244	sp|Q08554|DSC1_HUMAN Desmocollin-1 OS=Homo sapiens OX=9606 GN=DSC1 PE=1 SV=2	Color2 [A=255, R=0, G=128, B=255]	9	6	8	8	8	11.1	11.1	11.1	99.986	0	12.509	186310000	48	59	14.7237	14.6956	15.1881	13.0983	16.4477	16.5158	17.6157	17.0235	16.4441	17.2192	17.4205	16.0837	17.3434	15.8346	17.7309	17.0421
+	2.07003	-3.23002	Q5T749	Q5T749	Keratinocyte proline-rich protein	KPRP	249	sp|Q5T749|KPRP_HUMAN Keratinocyte proline-rich protein OS=Homo sapiens OX=9606 GN=KPRP PE=1 SV=1	Color2 [A=255, R=0, G=128, B=255]	9	6	6	6	6	13.3	13.3	13.3	64.135	0	9.4111	397650000	25	72	17.0981	14.6009	17.0381	16.1577	19.7906	17.7895	20.6828	19.552	17.7647	19.3811	19.5277	18.4355	19.2693	15.6511	19.9596	20.4852
+	2.26362	-5.41566	Q9GZZ8	Q9GZZ8	Extracellular glycoprotein lacritin	LACRT	258	sp|Q9GZZ8|LACRT_HUMAN Extracellular glycoprotein lacritin OS=Homo sapiens OX=9606 GN=LACRT PE=1 SV=1	Color2 [A=255, R=0, G=128, B=255]	9	6	1	1	1	8	8	8	14.246	0	7.0279	36456000	4	17	16.5673	17.1442	12.9199	12.1104	19.8984	20.5263	20.0651	19.9145	18.9737	19.5462	19.1973	20.527	16.3272	17.8303	18.1905	18.1584
	0.569245	2.27721	P10126;P68104;Q5VTE0;A0A087WVQ9;A0A7I2V659;A0A7I2V5N4;A0A7I2V3H3;Q05639;P62631;A0A2U3TZH3;A0A087WV01;D3YZ68;D3Z3I8;A6PW80;A0A2R8Y488;A0A2R8Y660;Q5JR01;A0A2R8YDN5;A0A6Q8PFK6	P10126;P68104;Q5VTE0;A0A087WVQ9;A0A7I2V659;A0A7I2V5N4;A0A7I2V3H3;Q05639;P62631;A0A2U3TZH3;A0A087WV01;D3YZ68;D3Z3I8	Elongation factor 1-alpha 1;Putative elongation factor 1-alpha-like 3;Elongation factor 1-alpha 2;Elongation factor 1-alpha	Eef1a1;EEF1A1;EEF1A1P5;EEF1A2;Eef1a2	6	sp|P10126|EF1A1_MOUSE Elongation factor 1-alpha 1 OS=Mus musculus OX=10090 GN=Eef1a1 PE=1 SV=3;sp|P68104|EF1A1_HUMAN Elongation factor 1-alpha 1 OS=Homo sapiens OX=9606 GN=EEF1A1 PE=1 SV=1;sp|Q5VTE0|EF1A3_HUMAN Putative elongation factor 1-alpha-like 3 OS=	Color2 [A=255, R=192, G=192, B=192]	9	6	7	5	5	19.9	15.8	15.8	50.113	0	9.7725	218370000	21	29	19.9002	19.3826	16.0313	17.999	17.6566	19.9026	13.9587	12.6863	14.3168	13.8394	12.9533	13.7591	14.0155	14.1832	14.392	14.8047
	0.273834	0.483645	P0CG50;J3QKN0;E9Q4P0;F5GXK7;F5H747;F5H388;E9QNP0;F5H265;B4DV12;F5H2Z3;Q5SX22;Q96C32;A0A0A6YW67;J3QS39;E9Q9J0;F5GYU3;J3QTR3;F5H6Q2;P62987;P0CG47;P62983;P62979;P0CG49;P62984;P0CG48;E9Q5F6;M0R1M6;M0R2S1;M0R1V7;F5GZ39;J3QSA3	P0CG50;J3QKN0;E9Q4P0;F5GXK7;F5H747;F5H388;E9QNP0;F5H265;B4DV12;F5H2Z3;Q5SX22;Q96C32;A0A0A6YW67;J3QS39;E9Q9J0;F5GYU3;J3QTR3;F5H6Q2;P62987;P0CG47;P62983;P62979;P0CG49;P62984;P0CG48;E9Q5F6;M0R1M6;M0R2S1;M0R1V7	Polyubiquitin-C;Ubiquitin;Ubiquitin-related 1;Ubiquitin-related 2;Ubiquitin-60S ribosomal protein L40;Ubiquitin;60S ribosomal protein L40;Polyubiquitin-B;Ubiquitin;Ubiquitin-40S ribosomal protein S27a;Ubiquitin;40S ribosomal protein S27a;Polyubiquitin-C;Ubiquitin	Ubc;UBB;Kxd1;UBC;Ubb;Gm8797;Uba52;RPS27A;UBA52;Rps27a	12	sp|P0CG50|UBC_MOUSE Polyubiquitin-C OS=Mus musculus OX=10090 GN=Ubc PE=1 SV=2;tr|J3QKN0|J3QKN0_HUMAN Ubiquitin B (Fragment) OS=Homo sapiens OX=9606 GN=UBB PE=1 SV=1;tr|E9Q4P0|E9Q4P0_MOUSE KxDL motif-containing protein 1 (Fragment) OS=Mus musculus OX=10090	Color2 [A=255, R=192, G=192, B=192]	9	6	3	3	2	41.7	41.7	30.7	82.549	0	34.853	261260000	48	42	19.7545	19.5794	17.2396	18.6051	18.4033	19.5333	17.7936	17.5138	17.6663	17.7422	17.9224	18.0259	17.4059	17.2388	17.9127	17.489
	0.798547	1.29789	H3BMQ8;H3BUH7;H3BR04;D3Z510;A0A0U1RPN8;D3YV98;A0A0U1RPT5;D3YWI1;H3BPS8;H3BQN4;A6ZI47;J3KPS3;A6ZI44;P05064;P04075	H3BMQ8;H3BUH7;H3BR04;D3Z510;A0A0U1RPN8;D3YV98;A0A0U1RPT5;D3YWI1;H3BPS8;H3BQN4;A6ZI47;J3KPS3;A6ZI44;P05064;P04075	Fructose-bisphosphate aldolase;Fructose-bisphosphate aldolase A	ALDOA;Aldoa;Aldoart2	19	tr|H3BMQ8|H3BMQ8_HUMAN fructose-bisphosphate aldolase (Fragment) OS=Homo sapiens OX=9606 GN=ALDOA PE=1 SV=1;tr|H3BUH7|H3BUH7_HUMAN fructose-bisphosphate aldolase (Fragment) OS=Homo sapiens OX=9606 GN=ALDOA PE=1 SV=1;tr|H3BR04|H3BR04_HUMAN fructose-bisphosp	Color2 [A=255, R=192, G=192, B=192]	9	6	1	1	1	10.7	10.7	10.7	15.462	0	2.2721	15493000	10	3	18.8684	18.6039	16.7846	15.6992	17.0343	15.7758	15.9856	15.9689	14.5757	13.2286	16.249	12.2991	13.6401	11.0499	13.8624	15.7957
	0.398291	1.55956	A0A0U1RR32;A0A0U1RRH7;Q99878;Q96KK5;Q9BTM1;Q64523;Q16777;Q6GSS7;Q6FI13;P20671;P0C0S8;H0YFX9	A0A0U1RR32;A0A0U1RRH7;Q99878;Q96KK5;Q9BTM1;Q64523;Q16777;Q6GSS7;Q6FI13;P20671;P0C0S8;H0YFX9	Histone H2A type 1-J;Histone H2A type 1-H;Histone H2A.J;Histone H2A type 2-C;Histone H2A type 2-A;Histone H2A type 1-D;Histone H2A type 1;Histone H2A	HIST1H2AJ;HIST1H2AH;H2AFJ;Hist2h2ac;HIST2H2AC;Hist2h2aa1;HIST2H2AA3;HIST1H2AD;HIST1H2AG	20	tr|A0A0U1RR32|A0A0U1RR32_HUMAN Histone H2A OS=Homo sapiens OX=9606 GN=hCG_2039566 PE=3 SV=1;tr|A0A0U1RRH7|A0A0U1RRH7_HUMAN Histone H2A OS=Homo sapiens OX=9606 PE=3 SV=1;sp|Q99878|H2A1J_HUMAN Histone H2A type 1-J OS=Homo sapiens OX=9606 GN=H2AC14 PE=1 SV=3;	Color2 [A=255, R=192, G=192, B=192]	9	6	5	5	1	27.2	27.2	6.5	18.481	0	23.446	624710000	8	46	25.1604	23.7481	20.3976	21.0107	23.3624	22.7956	20.2164	17.7041	16.368	12.4139	12.5514	19.3825	12.8224	12.6321	16.9308	17.0317
	0.990276	1.98572	A0A2I3BQ03;E7EX29;P63104;P63101;D3YXF4;E5RGE1;E5RIR4;D3YXN6;E9PD24;E7EVZ2;B7Z2E6;H0YB80;E7ESK7;B0AZS6	A0A2I3BQ03;E7EX29;P63104;P63101;D3YXF4;E5RGE1;E5RIR4;D3YXN6;E9PD24;E7EVZ2;B7Z2E6;H0YB80;E7ESK7;B0AZS6	14-3-3 protein zeta/delta	YWHAZ;Ywhaz	28	tr|A0A2I3BQ03|A0A2I3BQ03_MOUSE Tyrosine 3-monooxygenase/tryptophan 5-monooxygenase activation protein, zeta polypeptide (Fragment) OS=Mus musculus OX=10090 GN=Ywhaz PE=1 SV=1;tr|E7EX29|E7EX29_HUMAN Tyrosine 3-monooxygenase/tryptophan 5-monooxygenase activa	Color2 [A=255, R=192, G=192, B=192]	9	6	2	2	2	15.7	15.7	15.7	19.064	0	41.17	24457000	10	6	19.1677	19.3142	18.0916	15.7837	17.5825	14.8509	16.6908	15.2901	13.7885	17.1426	16.6213	17.175	13.8563	11.7134	15.3936	15.5165
	0.270152	0.549858	F8W6P5;P68871;A0A2R8Y7R2;P02042;E9PFT6;E9PEW8;E9Q223;A8DUK4;C9JRG0;A0A2R8Y7X9;A0A0J9YWK4;P69891;P69892;P02089;P02088;P02100;P02104	F8W6P5;P68871;A0A2R8Y7R2;P02042;E9PFT6;E9PEW8	Hemoglobin subunit beta;LVV-hemorphin-7;Spinorphin;Hemoglobin subunit delta	HBB;HBD	32	tr|F8W6P5|F8W6P5_HUMAN Hemoglobin subunit beta (Fragment) OS=Homo sapiens OX=9606 GN=HBB PE=1 SV=1;sp|P68871|HBB_HUMAN Hemoglobin subunit beta OS=Homo sapiens OX=9606 GN=HBB PE=1 SV=2;tr|A0A2R8Y7R2|A0A2R8Y7R2_HUMAN Hemoglobin subunit beta OS=Homo sapiens O	Color2 [A=255, R=192, G=192, B=192]	9	6	3	3	2	34.4	34.4	23.3	9.67	0	11.598	63230000	7	17	18.4753	16.5278	17.3339	17.3934	16.6086	18.8935	16.6917	15.3372	16.6274	17.7742	18.4204	22.1514	18.7707	16.9297	19.8859	19.2582
	1.21169	-1.18745	A0A7P0MNE9;P35030	A0A7P0MNE9;P35030	Trypsin-3	PRSS3	39	tr|A0A7P0MNE9|A0A7P0MNE9_HUMAN Serine protease 3 OS=Homo sapiens OX=9606 GN=PRSS3 PE=1 SV=1;sp|P35030|TRY3_HUMAN Trypsin-3 OS=Homo sapiens OX=9606 GN=PRSS3 PE=1 SV=2	Color2 [A=255, R=192, G=192, B=192]	9	6	1	1	1	5	5	5	28.134	0	29.981	195380000	11	32	18.3544	18.7596	17.2621	17.6885	19.1055	20.3145	18.9312	18.4632	18.8139	19.1412	18.6723	22.866	19.6775	20.0303	20.6842	20.1822
	0.0417157	-0.101871	A0A8V8TNX9;P52480;P14618;A0A804F729;H3BTN5;A0A804F6T5;A0A8V8TMM5;A0A1L1SQV8;H3BQ34;B4DNK4;A0A1L1ST52;A0A1L1SU37;H3BTJ2;A0A1L1STV8;A0A1L1SSN6;H3BUW1;A0A1L1SUV0;H3BT25;G3X925;H3BU13;E9Q509;P30613;P53657	A0A8V8TNX9;P52480;P14618;A0A804F729;H3BTN5;A0A804F6T5;A0A8V8TMM5;A0A1L1SQV8;H3BQ34;B4DNK4;A0A1L1ST52;A0A1L1SU37;H3BTJ2;A0A1L1STV8;A0A1L1SSN6;H3BUW1;A0A1L1SUV0;H3BT25	Pyruvate kinase PKM;Pyruvate kinase	Pkm;PKM	42	tr|A0A8V8TNX9|A0A8V8TNX9_HUMAN Pyruvate kinase OS=Homo sapiens OX=9606 GN=PKM PE=1 SV=1;sp|P52480|KPYM_MOUSE Pyruvate kinase PKM OS=Mus musculus OX=10090 GN=Pkm PE=1 SV=4;sp|P14618|KPYM_HUMAN Pyruvate kinase PKM OS=Homo sapiens OX=9606 GN=PKM PE=1 SV=4;tr|	Color2 [A=255, R=192, G=192, B=192]	9	6	3	3	3	6.6	6.6	6.6	65.805	0	3.1661	17240000	38	5	15.6357	15.4521	13.739	13.0709	14.6958	16.1089	13.9822	13.5183	13.8165	13.451	12.2428	13.8965	14.8482	11.0962	12.9906	13.7399
	1.86553	-0.722539	A6PWY4	A6PWY4	WD repeat-containing protein 76	Wdr76	45	sp|A6PWY4|WDR76_MOUSE WD repeat-containing protein 76 OS=Mus musculus OX=10090 GN=Wdr76 PE=1 SV=1	Color2 [A=255, R=192, G=192, B=192]	9	6	1	1	1	1.8	1.8	1.8	69.007	0.004717	1.4662	446100000	32	11	18.851	18.7839	18.2278	18.1172	19.0852	19.4895	19.166	19.1292	18.97	19.1858	19.0486	22.4449	19.3045	17.8118	20.0154	19.3589
	1.34838	1.46598	C4B63_255g21-t42_1-p1;C4B63_104g78-t42_1-p1;Q4DDX3;Q4CPZ0	C4B63_255g21-t42_1-p1;C4B63_104g78-t42_1-p1;Q4DDX3;Q4CPZ0			48	C4B63_255g21-t42_1-p1 | transcript=C4B63_255g21-t42_1 | gene=C4B63_255g21 | organism=Trypanosoma_cruzi_Dm28c_2018 | gene_product=calreticulin | transcript_product=calreticulin | location=PRFA01000255:14248-15459(-) | protein_length=403 | sequence_SO=contig	Color2 [A=255, R=192, G=192, B=192]	9	6	3	3	3	10.2	10.2	10.2	46.535	0	5.8749	170970000	24	31	19.6609	19.79	17.9729	18.7527	17.5989	18.656	16.8026	17.2551	15.2996	14.4646	14.9767	14.3609	14.0696	14.3844	15.4474	15.3746
	1.3376	2.85557	C4B63_113g30-t42_1-p1;C4B63_113g29-t42_1-p1;C4B63_113g25-t42_1-p1;C4B63_84g87-t42_1-p1;C4B63_84g88-t42_1-p1;C4B63_84g89-t42_1-p1;Q4CQS6;Q4DBM7;C4B63_113g33-t42_1-p1;Q4DKH8;C4B63_113g32-t42_1-p1;C4B63_113g26-t42_1-p1;C4B63_113g28-t42_1-p1;C4B63_84g90-t42_1-p1;C4B63_113g24-t42_1-p1;Q4DBM6;C4B63_113g31-t42_1-p1;C4B63_113g27-t42_1-p1;C4B63_113g23-t42_1-p1;C4B63_113g22-t42_1-p1;Q4CQS5;Q58FG1	C4B63_113g30-t42_1-p1;C4B63_113g29-t42_1-p1;C4B63_113g25-t42_1-p1;C4B63_84g87-t42_1-p1;C4B63_84g88-t42_1-p1;C4B63_84g89-t42_1-p1;Q4CQS6;Q4DBM7;C4B63_113g33-t42_1-p1;Q4DKH8;C4B63_113g32-t42_1-p1;C4B63_113g26-t42_1-p1;C4B63_113g28-t42_1-p1			50	C4B63_113g30-t42_1-p1 | transcript=C4B63_113g30-t42_1 | gene=C4B63_113g30 | organism=Trypanosoma_cruzi_Dm28c_2018 | gene_product=heat shock protein 85 | transcript_product=heat shock protein 85 | location=PRFA01000113:84630-86744(-) | protein_length=704 |	Color2 [A=255, R=192, G=192, B=192]	9	6	23	23	21	31.2	31.2	27.7	80.757	0	119.87	614950000	33	166	20.3645	21.3679	18.8995	20.1216	16.9967	20.2866	16.3336	15.7145	15.1246	17.2054	18.0799	16.7837	16.1818	13.3918	18.3802	18.38
	1.41539	4.7616	C4B63_128g301c-t42_1-p1;C4B63_188g159c-t42_1-p1;C4B63_188g145c-t42_1-p1;C4B63_188g147c-t42_1-p1;C4B63_188g146c-t42_1-p1;Q4DEL1;C4B63_188g164c-t42_1-p1;C4B63_188g163c-t42_1-p1;C4B63_188g162c-t42_1-p1;C4B63_188g161c-t42_1-p1;C4B63_188g160c-t42_1-p1;C4B63_188g157c-t42_1-p1;C4B63_188g143c-t42_1-p1;C4B63_188g156c-t42_1-p1;C4B63_188g155c-t42_1-p1;C4B63_188g154c-t42_1-p1;C4B63_188g153c-t42_1-p1;C4B63_18…	C4B63_128g301c-t42_1-p1;C4B63_188g159c-t42_1-p1;C4B63_188g145c-t42_1-p1;C4B63_188g147c-t42_1-p1;C4B63_188g146c-t42_1-p1;Q4DEL1;C4B63_188g164c-t42_1-p1;C4B63_188g163c-t42_1-p1;C4B63_188g162c-t42_1-p1;C4B63_188g161c-t42_1-p1;C4B63_188g160c-t42_1-p1;C4B63_188g157c-t42_1-p1;C4B63_188g143c-t42_1-p1;C4B63_188g156c-t42_1-p1;C4B63_188g155c-t42_1-p1;C4B63_188g154c-t42_1-p1;C4B63_188g153c-t42_1-p1;C4B63_18…			51	C4B63_128g301c-t42_1-p1 | transcript=C4B63_128g301c-t42_1 | gene=C4B63_128g301c | organism=Trypanosoma_cruzi_Dm28c_2018 | gene_product=histone H4 | transcript_product=histone H4 | location=PRFA01000128:9970-10272(-) | protein_length=100 | sequence_SO=conti	Color2 [A=255, R=192, G=192, B=192]	9	6	5	5	5	41	41	41	11.17	0	26.492	194900000	4	53	23.001	23.192	21.8592	21.8805	16.8686	21.8031	18.8323	13.3825	18.984	18.806	19.5771	21.2655	20.025	20.5443	22.5434	22.4793
	1.24558	1.58096	Q4DTX7;C4B63_12g330-t42_1-p1	Q4DTX7;C4B63_12g330-t42_1-p1			54	tr|Q4DTX7|Q4DTX7_TRYCC ATP synthase subunit beta OS=Trypanosoma cruzi (strain CL Brener) OX=353153 GN=Tc00.1047053509233.180 PE=3 SV=1;C4B63_12g330-t42_1-p1 | transcript=C4B63_12g330-t42_1 | gene=C4B63_12g330 | organism=Trypanosoma_cruzi_Dm28c_2018 | gene_	Color2 [A=255, R=192, G=192, B=192]	9	6	4	3	3	9.7	7.5	7.5	55.73	0	4.6654	19849000	22	5	16.1485	17.8935	14.947	16.2716	14.3711	15.2377	15.2246	14.1035	11.2934	13.4807	13.2801	13.0834	13.8549	12.5703	15.5119	14.3894
	1.17832	1.92119	C4B63_309g13-t42_1-p1;C4B63_288g3-t42_1-p1;C4B63_166g12-t42_1-p1;C4B63_131g48-t42_1-p1;Q4D5T6;C4B63_154g12-t42_1-p1;C4B63_119g28-t42_1-p1;C4B63_109g62-t42_1-p1;C4B63_118g32-t42_1-p1;C4B63_167g37-t42_1-p1;C4B63_63g145-t42_1-p1;C4B63_164g21-t42_1-p1;C4B63_141g30-t42_1-p1;C4B63_10g533-t42_1-p1	C4B63_309g13-t42_1-p1;C4B63_288g3-t42_1-p1;C4B63_166g12-t42_1-p1;C4B63_131g48-t42_1-p1;Q4D5T6;C4B63_154g12-t42_1-p1;C4B63_119g28-t42_1-p1;C4B63_109g62-t42_1-p1;C4B63_118g32-t42_1-p1;C4B63_167g37-t42_1-p1;C4B63_63g145-t42_1-p1;C4B63_164g21-t42_1-p1;C4B63_141g30-t42_1-p1;C4B63_10g533-t42_1-p1			55	C4B63_309g13-t42_1-p1 | transcript=C4B63_309g13-t42_1 | gene=C4B63_309g13 | organism=Trypanosoma_cruzi_Dm28c_2018 | gene_product=retrotransposon hot spot (RHS) protein | transcript_product=retrotransposon hot spot (RHS) protein | location=PRFA01000309:1068	Color2 [A=255, R=192, G=192, B=192]	9	6	2	2	1	2.8	2.8	1.7	103.56	0	1.5937	26420000	52	2	15.848	16.2256	14.0417	15.981	12.9433	15.6874	13.0065	12.7745	13.8769	14.4717	14.7594	14.3817	14.9499	13.9792	15.8749	14.7377
	1.4902	1.99804	C4B63_133g58-t42_1-p1;C4B63_6g317-t42_1-p1;C4B63_133g56-t42_1-p1;C4B63_137g41-t42_1-p1;C4B63_6g315-t42_1-p1;C4B63_6g316-t42_1-p1;C4B63_133g57-t42_1-p1;Q4DTM8;C4B63_133g59-t42_1-p1;Q4DTM9;C4B63_6g312-t42_1-p1;C4B63_133g60-t42_1-p1;C4B63_137g39-t42_1-p1;Q4CU95;C4B63_6g308-t42_1-p1;C4B63_137g34-t42_1-p1;C4B63_6g306-t42_1-p1;C4B63_137g37-t42_1-p1;C4B63_133g62-t42_1-p1;C4B63_6g314-t42_1-p1;C4B63_6g310…	C4B63_133g58-t42_1-p1;C4B63_6g317-t42_1-p1;C4B63_133g56-t42_1-p1;C4B63_137g41-t42_1-p1;C4B63_6g315-t42_1-p1;C4B63_6g316-t42_1-p1;C4B63_133g57-t42_1-p1;Q4DTM8;C4B63_133g59-t42_1-p1;Q4DTM9;C4B63_6g312-t42_1-p1;C4B63_133g60-t42_1-p1;C4B63_137g39-t42_1-p1;Q4CU95;C4B63_6g308-t42_1-p1;C4B63_137g34-t42_1-p1;C4B63_6g306-t42_1-p1;C4B63_137g37-t42_1-p1;C4B63_133g62-t42_1-p1;C4B63_6g314-t42_1-p1			56	C4B63_133g58-t42_1-p1 | transcript=C4B63_133g58-t42_1 | gene=C4B63_133g58 | organism=Trypanosoma_cruzi_Dm28c_2018 | gene_product=heat shock protein 70 (hsp70) | transcript_product=heat shock protein 70 (hsp70) | location=PRFA01000133:7881-9941(-) | protein	Color2 [A=255, R=192, G=192, B=192]	9	6	21	20	18	31.2	31.2	27.1	75.518	0	82.555	420460000	34	129	20.658	20.9615	18.8106	20.1905	17.7823	19.7155	17.2091	17.9216	16.6492	16.281	17.6003	16.6389	17.4415	15.4787	18.9919	18.8809
	1.51723	3.25426	Q4D5X0;Q4D3T1;C4B63_13g157-t42_1-p1;C4B63_13g156-t42_1-p1;C4B63_13g155-t42_1-p1;C4B63_13g154-t42_1-p1;C4B63_13g153-t42_1-p1;C4B63_13g152-t42_1-p1;Q4DBS3;Q4CNX4;Q4D5X1	Q4D5X0;Q4D3T1;C4B63_13g157-t42_1-p1;C4B63_13g156-t42_1-p1;C4B63_13g155-t42_1-p1;C4B63_13g154-t42_1-p1;C4B63_13g153-t42_1-p1;C4B63_13g152-t42_1-p1			60	tr|Q4D5X0|Q4D5X0_TRYCC Elongation factor 2, putative OS=Trypanosoma cruzi (strain CL Brener) OX=353153 GN=Tc00.1047053508169.20 PE=3 SV=1;tr|Q4D3T1|Q4D3T1_TRYCC Elongation factor 2, putative OS=Trypanosoma cruzi (strain CL Brener) OX=353153 GN=Tc00.1047053	Color2 [A=255, R=192, G=192, B=192]	9	6	5	5	4	7	7	5.6	94.189	0	6.5189	90620000	49	16	15.5576	17.064	13.6479	14.8298	10.2198	14.3863	12.3961	11.0801	10.7522	12.5056	11.9676	15.5428	13.0277	9.52066	15.4373	15.1909
	0.324817	0.993978	C4B63_80g53-t42_1-p1;Q4DI29;C4B63_392g17-t42_1-p1;Q4D5A6;Q4D4J5;C4B63_148g27-t42_1-p1	C4B63_80g53-t42_1-p1;Q4DI29;C4B63_392g17-t42_1-p1;Q4D5A6;Q4D4J5;C4B63_148g27-t42_1-p1			64	C4B63_80g53-t42_1-p1 | transcript=C4B63_80g53-t42_1 | gene=C4B63_80g53 | organism=Trypanosoma_cruzi_Dm28c_2018 | gene_product=iron superoxide dismutase | transcript_product=iron superoxide dismutase | location=PRFA01000080:113225-113635(+) | protein_length	Color2 [A=255, R=192, G=192, B=192]	9	6	1	1	1	10.3	10.3	10.3	14.851	0	31.22	12075000	7	7	18.7155	18.8843	16.8266	13.417	16.1926	15.9013	16.5359	15.2378	11.8658	12.1993	16.0834	15.7115	16.079	11.6721	17.2794	16.1608
	1.31308	2.84836	Q4CX87;C4B63_149g19-t42_1-p1;C4B63_220g12-t42_1-p1	Q4CX87;C4B63_149g19-t42_1-p1;C4B63_220g12-t42_1-p1			65	tr|Q4CX87|Q4CX87_TRYCC Tryparedoxin peroxidase, putative OS=Trypanosoma cruzi (strain CL Brener) OX=353153 GN=Tc00.1047053509499.14 PE=4 SV=1;C4B63_149g19-t42_1-p1 | transcript=C4B63_149g19-t42_1 | gene=C4B63_149g19 | organism=Trypanosoma_cruzi_Dm28c_2018	Color2 [A=255, R=192, G=192, B=192]	9	6	1	1	1	4.9	4.9	4.9	25.506	0	1.8331	19952000	14	12	17.9589	18.103	14.9828	17.7599	14.7349	16.0158	14.8081	11.8523	12.833	13.5388	15.4893	15.6926	14.6346	15.6495	17.4691	17.242
	1.2179	2.1282	Q4D3F7;C4B63_14g70-t42_1-p1	Q4D3F7;C4B63_14g70-t42_1-p1			67	tr|Q4D3F7|Q4D3F7_TRYCC Flagellum targeting protein kharon1 OS=Trypanosoma cruzi (strain CL Brener) OX=353153 GN=Tc00.1047053508719.70 PE=4 SV=1;C4B63_14g70-t42_1-p1 | transcript=C4B63_14g70-t42_1 | gene=C4B63_14g70 | organism=Trypanosoma_cruzi_Dm28c_2018 |	Color2 [A=255, R=192, G=192, B=192]	9	6	2	2	2	5.9	5.9	5.9	44.106	0.0045249	1.3871	7306400	26	3	15.4373	15.6498	14.2732	12.2429	11.7348	13.2686	11.1712	12.9159	13.555	12.1745	12.8365	12.0619	14.2082	10.973	14.372	12.6781
	1.0263	2.31576	Q4DHF0;Q4DCN9;C4B63_18g233-t42_1-p1;C4B63_18g232-t42_1-p1	Q4DHF0;Q4DCN9;C4B63_18g233-t42_1-p1;C4B63_18g232-t42_1-p1			69	tr|Q4DHF0|Q4DHF0_TRYCC Glyceraldehyde-3-phosphate dehydrogenase OS=Trypanosoma cruzi (strain CL Brener) OX=353153 GN=Tc00.1047053509065.60 PE=3 SV=1;tr|Q4DCN9|Q4DCN9_TRYCC Glyceraldehyde-3-phosphate dehydrogenase OS=Trypanosoma cruzi (strain CL Brener) OX=	Color2 [A=255, R=192, G=192, B=192]	9	6	4	4	4	17	17	17	39.017	0	7.0145	69087000	20	18	19.3729	18.8541	16.2524	18.2467	15.4974	18.2647	13.6775	16.0235	14.3993	13.2401	14.9348	16.6744	16.4538	14.9308	17.6165	17.8906
	0.623742	1.18254	Q4CVR9;C4B63_18g293-t42_1-p1;C4B63_18g288-t42_1-p1;C4B63_18g287-t42_1-p1;Q4CL09;Q4DMV2;Q4DXG9;Q4CPR7;Q4CVL7	Q4CVR9;C4B63_18g293-t42_1-p1;C4B63_18g288-t42_1-p1;C4B63_18g287-t42_1-p1;Q4CL09			70	tr|Q4CVR9|Q4CVR9_TRYCC Heat shock 70 kDa protein, mitochondrial, putative OS=Trypanosoma cruzi (strain CL Brener) OX=353153 GN=Tc00.1047053507029.30 PE=3 SV=1;C4B63_18g293-t42_1-p1 | transcript=C4B63_18g293-t42_1 | gene=C4B63_18g293 | organism=Trypanosoma_	Color2 [A=255, R=192, G=192, B=192]	9	6	4	4	4	6.9	6.9	6.9	70.989	0	12.13	45086000	33	14	15.9859	17.7099	13.9543	15.6265	15.2192	15.6118	13.5897	14.1257	13.492	13.9277	14.175	13.9751	15.4822	12.3795	16.2779	14.9002
	1.00681	1.80466	Q4E4L7;C4B63_19g185-t42_1-p1;O88844;O75874	Q4E4L7;C4B63_19g185-t42_1-p1;O88844;O75874	Isocitrate dehydrogenase [NADP] cytoplasmic	Idh1;IDH1	72	tr|Q4E4L7|Q4E4L7_TRYCC Isocitrate dehydrogenase [NADP] OS=Trypanosoma cruzi (strain CL Brener) OX=353153 GN=Tc00.1047053506925.319 PE=1 SV=1;C4B63_19g185-t42_1-p1 | transcript=C4B63_19g185-t42_1 | gene=C4B63_19g185 | organism=Trypanosoma_cruzi_Dm28c_2018 |	Color2 [A=255, R=192, G=192, B=192]	9	6	2	2	2	7	7	7	46.858	0	4.1463	26684000	24	11	16.8483	17.5687	15.2576	14.4799	14.8941	12.5281	15.1453	14.3686	12.524	14.7731	14.9056	12.3287	14.8296	11.503	15.6658	15.667
	1.14745	2.63043	Q4E0J6;C4B63_202g27-t42_1-p1;Q4DW02;Q4CMU6;C4B63_89g71-t42_1-p1;C4B63_89g70-t42_1-p1;C4B63_89g69-t42_1-p1;C4B63_89g68-t42_1-p1;C4B63_89g67-t42_1-p1;C4B63_41g158-t42_1-p1;C4B63_41g157-t42_1-p1;C4B63_41g156-t42_1-p1;C4B63_41g155-t42_1-p1;Q4E0J7;C4B63_41g153-t42_1-p1;C4B63_41g154-t42_1-p1;C4B63_202g13-t42_1-p1;C4B63_41g189-t42_1-p1;C4B63_202g14-t42_1-p1;C4B63_202g15-t42_1-p1;C4B63_202g16-t42_1-p1;C4…	Q4E0J6;C4B63_202g27-t42_1-p1;Q4DW02;Q4CMU6;C4B63_89g71-t42_1-p1;C4B63_89g70-t42_1-p1;C4B63_89g69-t42_1-p1;C4B63_89g68-t42_1-p1;C4B63_89g67-t42_1-p1;C4B63_41g158-t42_1-p1;C4B63_41g157-t42_1-p1;C4B63_41g156-t42_1-p1;C4B63_41g155-t42_1-p1;Q4E0J7;C4B63_41g153-t42_1-p1;C4B63_41g154-t42_1-p1;C4B63_202g13-t42_1-p1;C4B63_41g189-t42_1-p1;C4B63_202g14-t42_1-p1;C4B63_202g15-t42_1-p1;C4B63_202g16-t42_1-p1;C4…			73	tr|Q4E0J6|Q4E0J6_TRYCC Cruzipain, putative (Fragment) OS=Trypanosoma cruzi (strain CL Brener) OX=353153 GN=Tc00.1047053509429.329 PE=3 SV=1;C4B63_202g27-t42_1-p1 | transcript=C4B63_202g27-t42_1 | gene=C4B63_202g27 | organism=Trypanosoma_cruzi_Dm28c_2018 |	Color2 [A=255, R=192, G=192, B=192]	9	6	1	1	1	8	8	8	18.857	0.004878	1.5782	5984400	6	1	17.6894	17.9163	12.9532	15.9932	13.7925	14.1747	12.474	13.5893	14.4039	15.0349	15.1285	14.3539	15.0845	11.5426	16.8671	17.3068
	1.23176	2.38517	C4B63_51g127-t42_1-p1;C4B63_333g16-t42_1-p1;C4B63_333g14-t42_1-p1;C4B63_22g172-t42_1-p1;Q4DQP2;C4B63_333g21-t42_1-p1;C4B63_463g2-t42_1-p1;C4B63_51g125-t42_1-p1;C4B63_333g12-t42_1-p1;C4B63_173g51-t42_1-p1;C4B63_279g12-t42_1-p1	C4B63_51g127-t42_1-p1;C4B63_333g16-t42_1-p1;C4B63_333g14-t42_1-p1;C4B63_22g172-t42_1-p1;Q4DQP2;C4B63_333g21-t42_1-p1;C4B63_463g2-t42_1-p1			77	C4B63_51g127-t42_1-p1 | transcript=C4B63_51g127-t42_1 | gene=C4B63_51g127 | organism=Trypanosoma_cruzi_Dm28c_2018 | gene_product=beta tubulin | transcript_product=beta tubulin | location=PRFA01000051:292811-294139(+) | protein_length=442 | sequence_SO=cont	Color2 [A=255, R=192, G=192, B=192]	9	6	21	21	20	47.1	47.1	44.3	49.7	0	323.31	1817900000	20	418	23.5641	23.6065	21.2179	23.0772	20.6912	22.8087	19.4357	18.9895	19.4942	20.5863	21.4563	22.0351	22.0668	21.5521	22.7997	22.6895
	1.40335	1.54559	Q4E5N1;Q4E2M9;C4B63_41g194-t42_1-p1;C4B63_248g14-t42_1-p1	Q4E5N1;Q4E2M9;C4B63_41g194-t42_1-p1;C4B63_248g14-t42_1-p1			79	tr|Q4E5N1|Q4E5N1_TRYCC Glucose-6-phosphate isomerase OS=Trypanosoma cruzi (strain CL Brener) OX=353153 GN=Tc00.1047053506529.508 PE=1 SV=1;tr|Q4E2M9|Q4E2M9_TRYCC Glucose-6-phosphate isomerase OS=Trypanosoma cruzi (strain CL Brener) OX=353153 GN=Tc00.104705	Color2 [A=255, R=192, G=192, B=192]	9	6	2	2	2	3.1	3.1	3.1	68.365	0.0046083	1.4072	18746000	24	2	16.7333	17.4253	16.3539	17.0542	13.8081	15.7988	15.4493	16.3282	12.8771	13.078	13.5276	13.3519	14.1786	13.7305	15.0284	14.1224
	0.991117	2.57073	Q4D5L9;C4B63_263g4-t42_1-p1;Q4DTV8;C4B63_7g313-t42_1-p1	Q4D5L9;C4B63_263g4-t42_1-p1;Q4DTV8;C4B63_7g313-t42_1-p1			80	tr|Q4D5L9|Q4D5L9_TRYCC Amidinotransferase OS=Trypanosoma cruzi (strain CL Brener) OX=353153 GN=Tc00.1047053505989.110 PE=4 SV=1;C4B63_263g4-t42_1-p1 | transcript=C4B63_263g4-t42_1 | gene=C4B63_263g4 | organism=Trypanosoma_cruzi_Dm28c_2018 | gene_product=am	Color2 [A=255, R=192, G=192, B=192]	9	6	2	2	2	7.1	7.1	7.1	28.685	0	2.8141	30142000	12	15	18.4043	18.8342	16.171	19.0467	14.9724	18.4542	12.8667	15.8799	14.0433	14.1493	12.4403	16.5244	16.9629	12.1196	17.5523	17.6063
	1.10215	0.975216	Q4CVR5;Q4CM56;C4B63_295g22-t42_1-p1;C4B63_295g20-t42_1-p1;C4B63_295g18-t42_1-p1;C4B63_295g16-t42_1-p1;C4B63_26g257-t42_1-p1;C4B63_26g255-t42_1-p1;C4B63_26g253-t42_1-p1;Q4D301;Q4D2Z9;Q61171;P32119	Q4CVR5;Q4CM56;C4B63_295g22-t42_1-p1;C4B63_295g20-t42_1-p1;C4B63_295g18-t42_1-p1;C4B63_295g16-t42_1-p1;C4B63_26g257-t42_1-p1;C4B63_26g255-t42_1-p1;C4B63_26g253-t42_1-p1;Q4D301;Q4D2Z9			81	tr|Q4CVR5|Q4CVR5_TRYCC Tryparedoxin peroxidase, putative OS=Trypanosoma cruzi (strain CL Brener) OX=353153 GN=Tc00.1047053487507.10 PE=3 SV=1;tr|Q4CM56|Q4CM56_TRYCC Tryparedoxin peroxidase, putative OS=Trypanosoma cruzi (strain CL Brener) OX=353153 GN=Tc00	Color2 [A=255, R=192, G=192, B=192]	9	6	3	3	2	19.6	19.6	14.1	22.404	0	10.91	90304000	13	37	19.2598	18.9811	17.7711	18.768	17.4813	18.6591	17.1331	17.6057	15.9093	16.9924	17.2903	17.913	17.8056	16.8587	18.5255	18.6075
	0.540697	0.671455	C4B63_396g6-t42_1-p1;C4B63_2g201-t42_1-p1;C4B63_2g197-t42_1-p1;C4B63_2g195-t42_1-p1;C4B63_2g193-t42_1-p1;C4B63_2g191-t42_1-p1;C4B63_2g189-t42_1-p1;C4B63_2g187-t42_1-p1;C4B63_2g185-t42_1-p1;C4B63_2g183-t42_1-p1;C4B63_2g199-t42_1-p1;Q4DTA6;C4B63_396g4-t42_1-p1	C4B63_396g6-t42_1-p1;C4B63_2g201-t42_1-p1;C4B63_2g197-t42_1-p1;C4B63_2g195-t42_1-p1;C4B63_2g193-t42_1-p1;C4B63_2g191-t42_1-p1;C4B63_2g189-t42_1-p1;C4B63_2g187-t42_1-p1;C4B63_2g185-t42_1-p1;C4B63_2g183-t42_1-p1;C4B63_2g199-t42_1-p1			84	C4B63_396g6-t42_1-p1 | transcript=C4B63_396g6-t42_1 | gene=C4B63_396g6 | organism=Trypanosoma_cruzi_Dm28c_2018 | gene_product=prostaglandin F2alpha synthase | transcript_product=prostaglandin F2alpha synthase | location=PRFA01000396:17001-18140(-) | protei	Color2 [A=255, R=192, G=192, B=192]	9	6	8	8	2	21.9	21.9	3.4	42.207	0	24.183	176620000	24	49	14.1185	15.2025	14.2231	14.1114	12.4543	14.5983	14.5324	13.3846	16.6759	17.6357	17.9104	18.92	18.7079	17.8652	20.1191	19.598
	0.935246	2.53114	Q4CTD8;Q4CTD7;C4B63_303g6-t42_1-p1;C4B63_303g7-t42_1-p1	Q4CTD8;Q4CTD7;C4B63_303g6-t42_1-p1;C4B63_303g7-t42_1-p1			87	tr|Q4CTD8|Q4CTD8_TRYCC Histone H2B OS=Trypanosoma cruzi (strain CL Brener) OX=353153 GN=Tc00.1047053511635.10 PE=3 SV=1;tr|Q4CTD7|Q4CTD7_TRYCC Histone H2B OS=Trypanosoma cruzi (strain CL Brener) OX=353153 GN=Tc00.1047053511635.20 PE=3 SV=1;C4B63_303g6-t42_	Color2 [A=255, R=192, G=192, B=192]	9	6	4	4	4	35.7	35.7	35.7	12.36	0	36.365	265650000	8	37	22.5811	22.6009	19.4753	21.7148	19.578	21.1163	19.8423	15.711	18.5753	19.7859	19.6014	19.09	20.761	19.7265	21.8413	21.6543
	0.944677	1.94425	Q4CLA1;C4B63_51g126-t42_1-p1;C4B63_333g15-t42_1-p1;C4B63_333g13-t42_1-p1;C4B63_333g19-t42_1-p1;C4B63_279g11-t42_1-p1;C4B63_333g17-t42_1-p1;C4B63_51g129-t42_1-p1;C4B63_222g21-t42_1-p1;C4B63_367g4-t42_1-p1;C4B63_333g18-t42_1-p1	Q4CLA1;C4B63_51g126-t42_1-p1;C4B63_333g15-t42_1-p1;C4B63_333g13-t42_1-p1			88	tr|Q4CLA1|Q4CLA1_TRYCC Tubulin alpha chain OS=Trypanosoma cruzi (strain CL Brener) OX=353153 GN=Tc00.1047053411235.9 PE=3 SV=1;C4B63_51g126-t42_1-p1 | transcript=C4B63_51g126-t42_1 | gene=C4B63_51g126 | organism=Trypanosoma_cruzi_Dm28c_2018 | gene_product=	Color2 [A=255, R=192, G=192, B=192]	9	6	16	16	14	41.9	41.9	38.6	49.799	0	180.93	1380100000	21	236	22.6091	22.1738	19.3227	21.7293	19.6557	21.5821	18.2869	18.5332	18.2148	19.1512	19.8532	21.0748	20.9208	20.6928	21.6525	21.313
	1.74555	2.71945	Q4CYQ8;C4B63_38g39-t42_1-p1;C4B63_38g38-t42_1-p1;Q4D7A6;Q4CYQ7;Q4CLA9	Q4CYQ8;C4B63_38g39-t42_1-p1;C4B63_38g38-t42_1-p1;Q4D7A6;Q4CYQ7;Q4CLA9			89	tr|Q4CYQ8|Q4CYQ8_TRYCC Actin, putative OS=Trypanosoma cruzi (strain CL Brener) OX=353153 GN=Tc00.1047053510571.30 PE=3 SV=1;C4B63_38g39-t42_1-p1 | transcript=C4B63_38g39-t42_1 | gene=C4B63_38g39 | organism=Trypanosoma_cruzi_Dm28c_2018 | gene_product=actin	Color2 [A=255, R=192, G=192, B=192]	9	6	4	3	3	13.8	10.9	10.9	41.968	0	3.7648	17808000	21	8	17.1911	17.3618	15.1412	14.8878	12.9617	15.0018	13.0114	12.7292	11.5951	14.8196	14.4568	13.7411	14.7603	11.8904	15.5208	15.3576
	0.335873	-0.632007	C4B63_40g107-t42_1-p1;Q4D6C5;Q4DNF1;C4B63_40g110-t42_1-p1;C4B63_40g111-t42_1-p1;Q4CMR1;C4B63_40g108-t42_1-p1;Q4CXV9;C4B63_40g112-t42_1-p1;C4B63_40g109-t42_1-p1	C4B63_40g107-t42_1-p1;Q4D6C5;Q4DNF1;C4B63_40g110-t42_1-p1;C4B63_40g111-t42_1-p1;Q4CMR1;C4B63_40g108-t42_1-p1;Q4CXV9;C4B63_40g112-t42_1-p1;C4B63_40g109-t42_1-p1			90	C4B63_40g107-t42_1-p1 | transcript=C4B63_40g107-t42_1 | gene=C4B63_40g107 | organism=Trypanosoma_cruzi_Dm28c_2018 | gene_product=conserved hypothetical protein | transcript_product=conserved hypothetical protein | location=PRFA01000040:197848-201234(+) | p	Color2 [A=255, R=192, G=192, B=192]	9	6	2	2	2	2	2	2	127.34	0.0044643	1.3384	259800000	62	26	17.4708	17.141	17.4552	15.126	17.9176	15.7157	18.1415	17.9463	17.1257	18.0346	18.0457	19.9623	18.1743	12.692	18.7217	17.9589
	1.26116	3.42794	C4B63_47g34-t42_1-p1;Q4DXL5;Q4D4A0	C4B63_47g34-t42_1-p1;Q4DXL5;Q4D4A0			94	C4B63_47g34-t42_1-p1 | transcript=C4B63_47g34-t42_1 | gene=C4B63_47g34 | organism=Trypanosoma_cruzi_Dm28c_2018 | gene_product=mitochondrial malate dehydrogenase | transcript_product=mitochondrial malate dehydrogenase | location=PRFA01000047:72477-73433(+)	Color2 [A=255, R=192, G=192, B=192]	9	6	5	5	5	23.3	23.3	23.3	33.337	0	14.385	63655000	16	35	18.4976	18.719	15.7585	17.1758	15.2578	17.1154	12.4292	11.6369	15.244	16.8488	17.7011	18.3587	18.6567	18.3326	19.6025	18.8127
	1.42269	3.70607	C4B63_81g100-t42_1-p1;C4B63_81g102-t42_1-p1;C4B63_81g103-t42_1-p1;C4B63_48g86-t42_1-p1;C4B63_48g87-t42_1-p1;C4B63_48g88-t42_1-p1;C4B63_48g89-t42_1-p1;C4B63_48g90-t42_1-p1;C4B63_81g101-t42_1-p1;C4B63_81g19-t42_1-p1;Q4DYP5;C4B63_81g106-t42_1-p1;Q4DYP6;C4B63_81g104-t42_1-p1;C4B63_81g105-t42_1-p1;C4B63_48g85-t42_1-p1;C4B63_48g92-t42_1-p1;Q4E496;Q4DYP4;C4B63_48g91-t42_1-p1;C4B63_81g18-t42_1-p1	C4B63_81g100-t42_1-p1;C4B63_81g102-t42_1-p1;C4B63_81g103-t42_1-p1;C4B63_48g86-t42_1-p1;C4B63_48g87-t42_1-p1;C4B63_48g88-t42_1-p1;C4B63_48g89-t42_1-p1;C4B63_48g90-t42_1-p1;C4B63_81g101-t42_1-p1;C4B63_81g19-t42_1-p1;Q4DYP5;C4B63_81g106-t42_1-p1;Q4DYP6;C4B63_81g104-t42_1-p1;C4B63_81g105-t42_1-p1;C4B63_48g85-t42_1-p1;C4B63_48g92-t42_1-p1			96	C4B63_81g100-t42_1-p1 | transcript=C4B63_81g100-t42_1 | gene=C4B63_81g100 | organism=Trypanosoma_cruzi_Dm28c_2018 | gene_product=chaperonin HSP60, mitochondrial precursor | transcript_product=chaperonin HSP60, mitochondrial precursor | location=PRFA0100008	Color2 [A=255, R=192, G=192, B=192]	9	6	13	13	13	29.1	29.1	29.1	63.555	0	170.76	262570000	34	57	20.5801	20.841	17.8003	19.6939	15.8534	19.3576	13.5618	15.3183	12.1329	14.6889	16.2976	16.1205	16.2832	15.2854	18.653	17.9389
	0.685773	1.85126	Q4D066;Q4CYU3;C4B63_52g313c-t42_1-p1;C4B63_52g312c-t42_1-p1	Q4D066;Q4CYU3;C4B63_52g313c-t42_1-p1;C4B63_52g312c-t42_1-p1			99	tr|Q4D066|Q4D066_TRYCC Calpain-like cysteine peptidase, putative OS=Trypanosoma cruzi (strain CL Brener) OX=353153 GN=Tc00.1047053508675.29 PE=4 SV=1;tr|Q4CYU3|Q4CYU3_TRYCC Calpain-like cysteine peptidase, putative OS=Trypanosoma cruzi (strain CL Brener) O	Color2 [A=255, R=192, G=192, B=192]	9	6	1	1	1	8.8	8.8	8.8	12.806	0	1.8748	39909000	8	17	18.931	19.1011	18.2489	17.7984	12.8571	17.9818	17.9304	17.9051	17.4154	12.422	17.7981	17.4936	16.9877	15.7332	19.9597	19.6826
	1.18458	1.52416	Q4CNR6;C4B63_91g38-t42_1-p1;C4B63_91g37-t42_1-p1;C4B63_91g36-t42_1-p1;C4B63_56g37-t42_1-p1;C4B63_56g36-t42_1-p1;C4B63_56g35-t42_1-p1;C4B63_56g34-t42_1-p1;C4B63_56g33-t42_1-p1	Q4CNR6;C4B63_91g38-t42_1-p1;C4B63_91g37-t42_1-p1;C4B63_91g36-t42_1-p1;C4B63_56g37-t42_1-p1;C4B63_56g36-t42_1-p1;C4B63_56g35-t42_1-p1;C4B63_56g34-t42_1-p1;C4B63_56g33-t42_1-p1			101	tr|Q4CNR6|Q4CNR6_TRYCC ATP synthase, alpha chain, mitochondrial, putative (Fragment) OS=Trypanosoma cruzi (strain CL Brener) OX=353153 GN=Tc00.1047053510395.10 PE=3 SV=1;C4B63_91g38-t42_1-p1 | transcript=C4B63_91g38-t42_1 | gene=C4B63_91g38 | organism=Tryp	Color2 [A=255, R=192, G=192, B=192]	9	6	2	2	2	8.5	8.5	8.5	25.857	0	4.6398	28158000	13	8	18.7262	19.3082	17.0213	16.5773	16.1565	16.744	16.5689	16.0671	12.1593	15.5478	16.0497	13.4447	16.9185	12.1998	17.0149	17.0061
	0.861253	2.16052	C4B63_57g131-t42_1-p1;Q4D5C2;C4B63_7g438-t42_1-p1;C4B63_289g4-t42_1-p1;C4B63_405g4-t42_1-p1;Q4DWV8	C4B63_57g131-t42_1-p1;Q4D5C2;C4B63_7g438-t42_1-p1;C4B63_289g4-t42_1-p1;C4B63_405g4-t42_1-p1;Q4DWV8			102	C4B63_57g131-t42_1-p1 | transcript=C4B63_57g131-t42_1 | gene=C4B63_57g131 | organism=Trypanosoma_cruzi_Dm28c_2018 | gene_product=glutamate dehydrogenase | transcript_product=glutamate dehydrogenase | location=PRFA01000057:8372-9715(-) | protein_length=447	Color2 [A=255, R=192, G=192, B=192]	9	6	11	11	11	33.3	33.3	33.3	48.817	0	31.16	118300000	27	55	17.4406	18.7237	17.3846	17.0127	11.8821	16.9996	16.4341	16.6036	15.5717	15.7898	17.3914	16.5117	17.5379	16.0742	19.1523	18.4706
	0.833376	1.48366	C4B63_58g92-t42_1-p1;C4B63_58g85-t42_1-p1;Q4CXI1;C4B63_58g99-t42_1-p1;C4B63_58g98-t42_1-p1;C4B63_58g97-t42_1-p1;C4B63_58g96-t42_1-p1;C4B63_58g95-t42_1-p1;C4B63_58g94-t42_1-p1;C4B63_58g93-t42_1-p1;C4B63_58g91-t42_1-p1;C4B63_58g90-t42_1-p1;Q4DYF9;C4B63_58g89-t42_1-p1;C4B63_58g86-t42_1-p1;C4B63_58g79-t42_1-p1;C4B63_58g101-t42_1-p1;C4B63_58g107-t42_1-p1;C4B63_58g106-t42_1-p1;C4B63_58g105-t42_1-p1;C4B…	C4B63_58g92-t42_1-p1;C4B63_58g85-t42_1-p1;Q4CXI1;C4B63_58g99-t42_1-p1;C4B63_58g98-t42_1-p1;C4B63_58g97-t42_1-p1;C4B63_58g96-t42_1-p1;C4B63_58g95-t42_1-p1;C4B63_58g94-t42_1-p1;C4B63_58g93-t42_1-p1;C4B63_58g91-t42_1-p1;C4B63_58g90-t42_1-p1;Q4DYF9;C4B63_58g89-t42_1-p1;C4B63_58g86-t42_1-p1;C4B63_58g79-t42_1-p1;C4B63_58g101-t42_1-p1;C4B63_58g107-t42_1-p1;C4B63_58g106-t42_1-p1;C4B63_58g105-t42_1-p1;C4B…			103	C4B63_58g92-t42_1-p1 | transcript=C4B63_58g92-t42_1 | gene=C4B63_58g92 | organism=Trypanosoma_cruzi_Dm28c_2018 | gene_product=elongation factor 1-alpha | transcript_product=elongation factor 1-alpha | location=PRFA01000058:145438-146787(+) | protein_length	Color2 [A=255, R=192, G=192, B=192]	9	6	8	8	6	28.1	28.1	23.8	49.098	0	15.973	521250000	25	86	21.6143	21.3447	19.1574	20.5187	19.5256	20.9811	18.3714	17.8225	18.3861	18.6722	18.5593	18.8008	18.2583	17.3242	20.1061	19.5624
	1.46299	2.97265	Q4D620;C4B63_6g136-t42_1-p1;C4B63_6g132-t42_1-p1;C4B63_6g129-t42_1-p1;C4B63_6g130-t42_1-p1;Q4CK86	Q4D620;C4B63_6g136-t42_1-p1;C4B63_6g132-t42_1-p1;C4B63_6g129-t42_1-p1			104	tr|Q4D620|Q4D620_TRYCC Glucose-regulated protein 78, putative OS=Trypanosoma cruzi (strain CL Brener) OX=353153 GN=Tc00.1047053506585.40 PE=3 SV=1;C4B63_6g136-t42_1-p1 | transcript=C4B63_6g136-t42_1 | gene=C4B63_6g136 | organism=Trypanosoma_cruzi_Dm28c_201	Color2 [A=255, R=192, G=192, B=192]	9	6	13	13	13	22.3	22.3	22.3	71.315	0	57.477	219520000	36	77	19.2848	19.9271	17.4493	19.4793	14.7391	18.6532	14.5775	16.28	12.1266	13.8516	14.2768	14.0836	13.7658	14.1021	16.1485	15.6029
	0.75829	0.956558	C4B63_9g273-t42_1-p1;Q4DB81;Q4D8V7;C4B63_9g287-t42_1-p1;C4B63_9g285-t42_1-p1;C4B63_9g283-t42_1-p1;C4B63_9g281-t42_1-p1;C4B63_9g279-t42_1-p1;C4B63_9g277-t42_1-p1	C4B63_9g273-t42_1-p1;Q4DB81;Q4D8V7;C4B63_9g287-t42_1-p1;C4B63_9g285-t42_1-p1;C4B63_9g283-t42_1-p1;C4B63_9g281-t42_1-p1;C4B63_9g279-t42_1-p1;C4B63_9g277-t42_1-p1			112	C4B63_9g273-t42_1-p1 | transcript=C4B63_9g273-t42_1 | gene=C4B63_9g273 | organism=Trypanosoma_cruzi_Dm28c_2018 | gene_product=Phosphoenolpyruvate carboxykinase [ATP], glycosomal | transcript_product=Phosphoenolpyruvate carboxykinase [ATP], glycosomal | loc	Color2 [A=255, R=192, G=192, B=192]	9	6	3	3	3	6.3	6.3	6.3	54.956	0	2.3122	32500000	29	7	16.0684	16.6021	15.0199	15.5419	13.6056	16.1036	15.0921	14.6047	14.5926	12.3238	13.8934	15.0571	14.076	12.1998	16.6877	14.6221
	0.799977	-1.40004	C9J0E4;P01040	C9J0E4;P01040	Cystatin-A;Cystatin-A, N-terminally processed	CSTA	113	tr|C9J0E4|C9J0E4_HUMAN Cystatin A OS=Homo sapiens OX=9606 GN=CSTA PE=1 SV=1;sp|P01040|CYTA_HUMAN Cystatin-A OS=Homo sapiens OX=9606 GN=CSTA PE=1 SV=1	Color2 [A=255, R=192, G=192, B=192]	9	6	1	1	1	19	19	19	7.0861	0	34.868	44435000	5	17	19.3052	19.2407	17.7731	15.8482	19.1749	18.9069	20.3308	19.3547	17.7668	19.2817	19.2596	19.6393	19.0086	11.2886	19.5588	19.3316
	0.381042	1.07164	E7EUT5;P04406	E7EUT5;P04406	Glyceraldehyde-3-phosphate dehydrogenase	GAPDH	175	tr|E7EUT5|E7EUT5_HUMAN Glyceraldehyde-3-phosphate dehydrogenase OS=Homo sapiens OX=9606 GN=GAPDH PE=1 SV=1;sp|P04406|G3P_HUMAN Glyceraldehyde-3-phosphate dehydrogenase OS=Homo sapiens OX=9606 GN=GAPDH PE=1 SV=3	Color2 [A=255, R=192, G=192, B=192]	9	6	3	3	3	15.8	15.8	15.8	27.87	0	9.8778	45805000	13	16	19.7699	18.456	16.3846	16.6213	18.0007	18.6542	15.0789	15.2114	12.9449	13.8434	11.7668	18.3929	17.7348	18.446	17.6664	17.5655
	0.172202	-0.440463	F7BHM1;F6QNN0;J3QNE4	F7BHM1;F6QNN0;J3QNE4		E230008N13Rik	185	tr|F7BHM1|F7BHM1_MOUSE Coiled-coil domain containing 180 (Fragment) OS=Mus musculus OX=10090 GN=Ccdc180 PE=4 SV=1;tr|F6QNN0|F6QNN0_MOUSE Coiled-coil domain containing 180 OS=Mus musculus OX=10090 GN=Ccdc180 PE=4 SV=2;tr|J3QNE4|J3QNE4_MOUSE Coiled-coil doma	Color2 [A=255, R=192, G=192, B=192]	9	6	1	1	1	2.7	2.7	2.7	44.405	0.0045045	1.3638	123090000	16	5	18.9338	20.5007	18.5564	17.6828	21.1948	18.1362	20.1923	17.9124	14.4846	18.5879	17.2385	17.506	14.329	14.5642	16.5195	16.3474
	0.742649	-1.25884	Q2L6G8;G8JLG2;Q15517	Q2L6G8;G8JLG2;Q15517	Corneodesmosin	CDSN	188	tr|Q2L6G8|Q2L6G8_HUMAN Corneodesmosin OS=Homo sapiens OX=9606 GN=CDSN PE=1 SV=1;tr|G8JLG2|G8JLG2_HUMAN Corneodesmosin OS=Homo sapiens OX=9606 GN=CDSN PE=1 SV=1;sp|Q15517|CDSN_HUMAN Corneodesmosin OS=Homo sapiens OX=9606 GN=CDSN PE=1 SV=3	Color2 [A=255, R=192, G=192, B=192]	9	6	2	2	2	5.1	5.1	5.1	51.539	0	2.4266	39571000	15	3	16.8418	15.6884	16.4759	14.9167	17.9478	15.1361	18.2495	17.6249	16.1537	16.1233	16.4621	16.9703	18.1639	17.0699	18.4278	18.5963
	0.736943	1.373	P63261;I3L4N8;P60709;P60710;P63260;E7EVS6;A0A804GS07;A0A2R8Y793;E9Q5F4;A0A6Q8PFE4;I3L3I0;G3UZ07;I3L1U9;E9Q1F2;G3UYG0;A0A2R8YGF8;A0A6Q8PH58;G5E9R0;J3KT65;I3L3R2;K7EM38;E9Q606;Q8BFZ3;A0A2R8YEA7;Q562R1;B1ATY1;C9JZR7;C9JUM1;A5A3E0;C9JTX5;Q6S8J3;P0CG38;E9Q2D1;A0A0U1RQ96;A0A2R8YFE2;F6WX90;F8WCH0;Q9BYX7;P0CG39;F8WGM8;A0A7P0TBL1;A0A6Q8PGD7	P63261;I3L4N8;P60709;P60710;P63260;E7EVS6;A0A804GS07;A0A2R8Y793;E9Q5F4;A0A6Q8PFE4;I3L3I0;G3UZ07;I3L1U9;E9Q1F2	Actin, cytoplasmic 2;Actin, cytoplasmic 2, N-terminally processed;Actin, cytoplasmic 1;Actin, cytoplasmic 1, N-terminally processed	ACTG1;ACTB;Actb;Actg1	191	sp|P63261|ACTG_HUMAN Actin, cytoplasmic 2 OS=Homo sapiens OX=9606 GN=ACTG1 PE=1 SV=1;tr|I3L4N8|I3L4N8_HUMAN Actin gamma 1 OS=Homo sapiens OX=9606 GN=ACTG1 PE=1 SV=9;sp|P60709|ACTB_HUMAN Actin, cytoplasmic 1 OS=Homo sapiens OX=9606 GN=ACTB PE=1 SV=1;sp|P607	Color2 [A=255, R=192, G=192, B=192]	9	6	14	14	4	49.3	49.3	21.1	41.792	0	129.12	973850000	20	120	23.7782	23.5341	21.0403	21.2503	21.6074	22.2095	20.5711	19.723	18.2827	20.0129	19.5503	16.4529	16.9492	14.8975	18.096	18.1921
	0.771805	1.80729	Q99877;Q93079;Q8CGP2;Q99880;P10853;U3KQK0;Q8CBB6;Q99879;P10854;O60814;Q8CGP1;Q6ZWY9;Q64525;Q64478;Q64475;Q5QNW6;P62807;P58876;P57053;Q8N257;Q9D2U9;P06899;Q8CGP0;Q64524;Q16778;P33778;P23527;P70696;Q96A08;A0A2R8Y619	Q99877;Q93079;Q8CGP2;Q99880;P10853;U3KQK0;Q8CBB6;Q99879;P10854;O60814;Q8CGP1;Q6ZWY9;Q64525;Q64478;Q64475;Q5QNW6;P62807;P58876;P57053;Q8N257;Q9D2U9;P06899;Q8CGP0;Q64524;Q16778;P33778;P23527;P70696;Q96A08	Histone H2B type 1-N;Histone H2B type 1-H;Histone H2B type 1-P;Histone H2B type 1-L;Histone H2B type 1-F/J/L;Histone H2B;Histone H2B type 1-M;Histone H2B type 1-K;Histone H2B type 1-C/E/G;Histone H2B type 2-B;Histone H2B type 1-B;Histone H2B type 2-F;Histone H2B type 1-C/E/F/G/I;Histone H2B type 1-D;Histone H2B type F-S;Histone H2B type 3-B;Histone H2B type 3-A;Histone H2B type 1-J;Histone H2B ty…	HIST1H2BN;HIST1H2BH;Hist1h2bp;HIST1H2BL;Hist1h2bf;Hist1h2br;HIST1H2BM;Hist1h2bm;HIST1H2BK;Hist1h2bk;Hist1h2bc;Hist2h2bb;Hist1h2bh;Hist1h2bb;HIST2H2BF;HIST1H2BC;HIST1H2BD;H2BFS;HIST3H2BB;Hist3h2ba;HIST1H2BJ;Hist3h2bb;Hist2h2be;HIST2H2BE;HIST1H2BB;HIST1H2BO;Hist1h2ba;HIST1H2BA	193	sp|Q99877|H2B1N_HUMAN Histone H2B type 1-N OS=Homo sapiens OX=9606 GN=H2BC15 PE=1 SV=3;sp|Q93079|H2B1H_HUMAN Histone H2B type 1-H OS=Homo sapiens OX=9606 GN=H2BC9 PE=1 SV=3;sp|Q8CGP2|H2B1P_MOUSE Histone H2B type 1-P OS=Mus musculus OX=10090 GN=Hist1h2bp PE	Color2 [A=255, R=192, G=192, B=192]	9	6	4	4	4	35.7	35.7	35.7	13.922	0	38.014	263500000	7	18	23.8083	22.6955	21.2463	21.3127	21.4706	22.1861	20.4619	17.715	18.3258	13.1901	16.6928	15.385	16.0128	16.5135	16.9415	17.7146
	0.769669	1.48076	P07355;H0YMW4;H0YN42;H0YMU9;H0YMD0;H0YNB8;H0YKS4;A6NMY6;A0A7I2V4P4;H0YM50;H0YNP5;H0YMM1;H0YL33;H0YN28;H0YKX9;H0YMT9;H0YLV6;H0YKZ7;H0YKL9;H0YKV8;H0YNA0;B0V2N5;H0YMD9;H0YKN4;H0YLE2	P07355;H0YMW4;H0YN42;H0YMU9;H0YMD0;H0YNB8;H0YKS4;A6NMY6;A0A7I2V4P4;H0YM50;H0YNP5;H0YMM1;H0YL33	Annexin A2;Annexin;Putative annexin A2-like protein	ANXA2;ANXA2P2	205	sp|P07355|ANXA2_HUMAN Annexin A2 OS=Homo sapiens OX=9606 GN=ANXA2 PE=1 SV=2;tr|H0YMW4|H0YMW4_HUMAN Annexin OS=Homo sapiens OX=9606 GN=ANXA2 PE=1 SV=2;tr|H0YN42|H0YN42_HUMAN Annexin (Fragment) OS=Homo sapiens OX=9606 GN=ANXA2 PE=1 SV=1;tr|H0YMU9|H0YMU9_HUMA	Color2 [A=255, R=192, G=192, B=192]	9	6	15	15	3	49.6	49.6	8.3	38.604	0	118.59	312610000	23	95	21.2416	21.5569	19.315	18.4178	19.0136	19.8333	18.6678	17.0936	14.738	18.1816	18.13	18.322	17.6935	16.1254	18.1141	17.3578
	1.28854	-2.70958	P10599	P10599	Thioredoxin	TXN	212	sp|P10599|THIO_HUMAN Thioredoxin OS=Homo sapiens OX=9606 GN=TXN PE=1 SV=3	Color2 [A=255, R=192, G=192, B=192]	9	6	1	1	1	11.4	11.4	11.4	11.737	0	1.8506	23254000	7	5	17.6754	13.4279	16.2598	13.511	18.4833	18.6297	17.5635	17.0359	18.2306	18.1295	17.1819	16.9254	18.1902	18.9597	17.9751	14.0182
	0.902502	2.99162	P11021;P20029;A0A7P0TB36;A0A7P0TAI0	P11021;P20029;A0A7P0TB36;A0A7P0TAI0	78 kDa glucose-regulated protein	HSPA5;Hspa5	213	sp|P11021|BIP_HUMAN Endoplasmic reticulum chaperone BiP OS=Homo sapiens OX=9606 GN=HSPA5 PE=1 SV=2;sp|P20029|BIP_MOUSE Endoplasmic reticulum chaperone BiP OS=Mus musculus OX=10090 GN=Hspa5 PE=1 SV=3;tr|A0A7P0TB36|A0A7P0TB36_HUMAN 78 kDa glucose-regulated p	Color2 [A=255, R=192, G=192, B=192]	9	6	23	23	22	37.3	37.3	37.3	72.332	0	76.184	418890000	30	98	20.5458	20.8703	16.7708	18.8916	17.5219	19.5719	13.4703	14.5479	13.6458	13.5023	12.3391	16.507	14.0426	11.7372	15.1848	14.4733
	0.900574	-1.01708	Q02257;P14923;C9JTX4;C9JK18;C9JKY1;C9J826;A0A2R8Y750;A0A2R8Y7Z0;A0A2R8YCH5;B4DGU4;A0A2R8Y5Z1;A0A2R8Y804;A0A2R8Y543;A0A2R8Y5C3;E9Q6A9;A0A2R8Y6G0;A0A2R8Y5A3;P35222;Q02248	Q02257;P14923;C9JTX4;C9JK18;C9JKY1;C9J826	Junction plakoglobin	Jup;JUP	217	sp|Q02257|PLAK_MOUSE Junction plakoglobin OS=Mus musculus OX=10090 GN=Jup PE=1 SV=3;sp|P14923|PLAK_HUMAN Junction plakoglobin OS=Homo sapiens OX=9606 GN=JUP PE=1 SV=3;tr|C9JTX4|C9JTX4_HUMAN Junction plakoglobin (Fragment) OS=Homo sapiens OX=9606 GN=JUP PE=	Color2 [A=255, R=192, G=192, B=192]	9	6	12	12	12	20.5	20.5	20.5	81.8	0	44.273	168640000	46	109	17.0264	15.865	16.1519	15.695	16.9899	17.5681	18.2827	15.9658	16.6672	17.184	16.4688	17.3292	18.2406	18.147	18.88	18.4496
	1.62422	-1.85974	P15924;E9Q557;E9PZW0	P15924;E9Q557;E9PZW0	Desmoplakin	DSP;Dsp	218	sp|P15924|DESP_HUMAN Desmoplakin OS=Homo sapiens OX=9606 GN=DSP PE=1 SV=3;sp|E9Q557|DESP_MOUSE Desmoplakin OS=Mus musculus OX=10090 GN=Dsp PE=1 SV=1;tr|E9PZW0|E9PZW0_MOUSE Desmoplakin OS=Mus musculus OX=10090 GN=Dsp PE=1 SV=1	Color2 [A=255, R=192, G=192, B=192]	9	6	15	15	15	5.7	5.7	5.7	331.77	0	33.92	147970000	163	41	14.6698	12.0223	13.187	12.9686	14.9497	14.6738	15.9137	14.7495	14.4107	14.8772	14.4354	15.2991	16.4227	15.9321	16.8457	16.4394
	1.13886	2.03119	P48741;P17066	P48741;P17066	Putative heat shock 70 kDa protein 7;Heat shock 70 kDa protein 6	HSPA7;HSPA6	219	sp|P48741|HSP77_HUMAN Putative heat shock 70 kDa protein 7 OS=Homo sapiens OX=9606 GN=HSPA7 PE=5 SV=2;sp|P17066|HSP76_HUMAN Heat shock 70 kDa protein 6 OS=Homo sapiens OX=9606 GN=HSPA6 PE=1 SV=2	Color2 [A=255, R=192, G=192, B=192]	9	6	2	1	1	6.5	3	3	40.244	0	3.7621	71708000	20	30	19.521	20.4954	17.8863	16.6489	17.6424	16.1788	16.6777	15.928	14.1222	16.11	16.597	16.9753	16.1441	11.993	16.5772	16.2351
	0.459164	1.01051	P17182;Q6PHC1;A0A2R8Y6G6;P06733;B1ARR7;K7EM90;B0QZL1;A0A2R8Y879;A0A2R8YEM5	P17182;Q6PHC1;A0A2R8Y6G6;P06733	Alpha-enolase	Eno1;ENO1	220	sp|P17182|ENOA_MOUSE Alpha-enolase OS=Mus musculus OX=10090 GN=Eno1 PE=1 SV=3;tr|Q6PHC1|Q6PHC1_MOUSE phosphopyruvate hydratase OS=Mus musculus OX=10090 GN=Eno1 PE=1 SV=1;tr|A0A2R8Y6G6|A0A2R8Y6G6_HUMAN phosphopyruvate hydratase OS=Homo sapiens OX=9606 GN=EN	Color2 [A=255, R=192, G=192, B=192]	9	6	5	5	5	13.4	13.4	13.4	47.14	0	9.2813	84064000	22	13	18.7985	18.7899	15.9427	16.0396	15.8913	18.0849	15.9468	15.6056	15.1831	15.6037	15.3045	16.5197	13.4921	12.0595	14.6704	14.8505
	0.900868	-1.92655	P35326;P35325;P22532;P22531;Q9BYE4;G5E8D1;A9JTY7;O70562;Q96RM1;O70558;O70555;O70554;O70559	P35326;P35325;P22532;P22531;Q9BYE4;G5E8D1;A9JTY7;O70562;Q96RM1;O70558;O70555;O70554;O70559	Small proline-rich protein 2A;Small proline-rich protein 2B;Small proline-rich protein 2D;Small proline-rich protein 2E;Small proline-rich protein 2G;Small proline-rich protein 2K;Small proline-rich protein 2F;Small proline-rich protein 2H	SPRR2A;SPRR2B;SPRR2D;SPRR2E;SPRR2G;Sprr2k;Sprr2b;SPRR2F;Sprr2g;Sprr2d;Sprr2h	223	sp|P35326|SPR2A_HUMAN Small proline-rich protein 2A OS=Homo sapiens OX=9606 GN=SPRR2A PE=1 SV=1;sp|P35325|SPR2B_HUMAN Small proline-rich protein 2B OS=Homo sapiens OX=9606 GN=SPRR2B PE=2 SV=1;sp|P22532|SPR2D_HUMAN Small proline-rich protein 2D OS=Homo sapi	Color2 [A=255, R=192, G=192, B=192]	9	6	2	2	2	43.1	43.1	43.1	7.9653	0	2.6729	35284000	6	8	17.8653	16.5871	17.9286	13.9116	18.46	17.1762	19.817	18.5456	17.4717	17.8128	18.4624	19.2397	19.433	15.132	19.2716	19.4376
	1.39237	-2.06298	P22735	P22735	Protein-glutamine gamma-glutamyltransferase K	TGM1	224	sp|P22735|TGM1_HUMAN Protein-glutamine gamma-glutamyltransferase K OS=Homo sapiens OX=9606 GN=TGM1 PE=1 SV=4	Color2 [A=255, R=192, G=192, B=192]	9	6	1	1	1	2.3	2.3	2.3	89.786	0	2.0055	41083000	47	14	16.5425	13.8881	14.671	13.1365	17.2999	15.8561	16.4817	16.8522	15.5103	14.6878	14.1202	11.3047	16.265	10.824	14.8663	16.7934
	0.167066	-0.600441	P25311;C9JEV0	P25311;C9JEV0	Zinc-alpha-2-glycoprotein	AZGP1	225	sp|P25311|ZA2G_HUMAN Zinc-alpha-2-glycoprotein OS=Homo sapiens OX=9606 GN=AZGP1 PE=1 SV=2;tr|C9JEV0|C9JEV0_HUMAN Alpha-2-glycoprotein 1, zinc-binding OS=Homo sapiens OX=9606 GN=AZGP1 PE=1 SV=1	Color2 [A=255, R=192, G=192, B=192]	9	6	2	2	2	7.4	7.4	7.4	34.258	0	2.4053	40990000	18	14	16.6602	16.7145	16.124	12.6195	16.838	13.4358	18.1026	16.1436	16.4385	18.0878	18.1522	17.0457	17.9677	11.2071	17.9925	17.6198
	1.33657	-2.69741	P29508	P29508	Serpin B3	SERPINB3	228	sp|P29508|SPB3_HUMAN Serpin B3 OS=Homo sapiens OX=9606 GN=SERPINB3 PE=1 SV=2	Color2 [A=255, R=192, G=192, B=192]	9	6	2	2	2	6.2	6.2	6.2	44.564	0	3.4181	53876000	22	27	16.0634	15.2512	14.8503	11.6785	18.5289	17.1434	16.4307	16.53	16.5465	15.9962	16.2667	11.539	16.634	16.4798	16.7983	17.0942
	0.568878	-2.30575	P31151;Q86SG5	P31151	Protein S100-A7	S100A7	230	sp|P31151|S10A7_HUMAN Protein S100-A7 OS=Homo sapiens OX=9606 GN=S100A7 PE=1 SV=4	Color2 [A=255, R=192, G=192, B=192]	9	6	3	3	3	41.6	41.6	41.6	11.471	0	21.19	77317000	7	29	16.3357	14.9286	15.9345	12.6243	20.7803	19.1224	13.0597	16.0837	18.8724	17.5806	18.5205	20.7507	19.4803	20.3961	20.1933	20.5367
	0.523712	-1.52089	P31944	P31944	Caspase-14;Caspase-14 subunit p17, mature form;Caspase-14 subunit p10, mature form;Caspase-14 subunit p20, intermediate form;Caspase-14 subunit p8, intermediate form	CASP14	231	sp|P31944|CASPE_HUMAN Caspase-14 OS=Homo sapiens OX=9606 GN=CASP14 PE=1 SV=2	Color2 [A=255, R=192, G=192, B=192]	9	6	4	4	4	12.8	12.8	12.8	27.679	0	10.396	86788000	15	24	18.0394	17.6665	17.4764	12.8752	18.6851	16.3882	18.7183	18.3496	17.291	18.7958	18.9294	17.5042	19.4411	17.2456	18.7538	18.9779
	0.106538	-0.527498	P32455	P32455	Interferon-induced guanylate-binding protein 1	GBP1	232	sp|P32455|GBP1_HUMAN Guanylate-binding protein 1 OS=Homo sapiens OX=9606 GN=GBP1 PE=1 SV=2	Color2 [A=255, R=192, G=192, B=192]	9	6	1	1	1	2	2	2	67.93	0	6.7677	337360000	26	9	19.3667	18.3926	18.2149	17.323	20.7823	13.6454	21.4203	19.5592	20.94	18.6591	19.2124	12.1906	19.4996	19.8863	19.4376	19.3124
	0.893747	2.13642	P62806;P62805	P62806;P62805	Histone H4	Hist1h4a;HIST1H4A	238	sp|P62806|H4_MOUSE Histone H4 OS=Mus musculus OX=10090 GN=H4c1 PE=1 SV=2;sp|P62805|H4_HUMAN Histone H4 OS=Homo sapiens OX=9606 GN=H4C1 PE=1 SV=2	Color2 [A=255, R=192, G=192, B=192]	9	6	6	6	6	51.5	51.5	51.5	11.367	0	24.27	719870000	6	69	25.0835	24.2541	23.4852	22.5691	22.9242	23.6766	21.4846	18.7607	18.4353	18.1496	14.4857	20.777	17.1379	16.6572	17.6981	16.336
	1.68003	-2.03078	Q02413;Q61495;Q7TSF1	Q02413	Desmoglein-1	DSG1	242	sp|Q02413|DSG1_HUMAN Desmoglein-1 OS=Homo sapiens OX=9606 GN=DSG1 PE=1 SV=2	Color2 [A=255, R=192, G=192, B=192]	9	6	15	15	15	17.9	17.9	17.9	113.75	0	81.975	286530000	41	86	16.4112	14.7361	13.4714	14.9114	16.7144	17.6472	16.8045	16.4871	16.2726	16.736	15.3736	17.5073	17.4819	17.4015	17.6264	17.0691
	1.49511	4.88904	Q4CYH9;Q4DYB1;Q4DYB0;Q4DYA8;Q4CYH8;Q4D6W0;Q4D6V9;C4B63_49g106-t42_1-p1;C4B63_242g10-t42_1-p1	Q4CYH9;Q4DYB1;Q4DYB0;Q4DYA8;Q4CYH8;Q4D6W0;Q4D6V9			246	tr|Q4CYH9|Q4CYH9_TRYCC Histone H2A (Fragment) OS=Trypanosoma cruzi (strain CL Brener) OX=353153 GN=Tc00.1047053508321.11 PE=3 SV=1;tr|Q4DYB1|Q4DYB1_TRYCC Histone H2A OS=Trypanosoma cruzi (strain CL Brener) OX=353153 GN=Tc00.1047053511817.151 PE=3 SV=1;tr|Q	Color2 [A=255, R=192, G=192, B=192]	9	6	3	3	3	24.3	24.3	24.3	11.463	0	2.8401	203680000	5	26	22.9167	22.8814	20.4492	22.1601	17.097	21.507	16.8433	13.4039	18.6162	18.9696	20.0265	18.3807	20.825	20.191	22.1663	22.4297
	0.198736	0.656758	Q4DSX5	Q4DSX5			248	tr|Q4DSX5|Q4DSX5_TRYCC Leucine-rich repeat protein (LRRP) OS=Trypanosoma cruzi (strain CL Brener) OX=353153 GN=Tc00.1047053508347.90 PE=4 SV=1	Color2 [A=255, R=192, G=192, B=192]	9	6	1	1	1	0.4	0.4	0.4	231.12	0.0080645	1.1604	39153000	93	2	12.7818	16.7931	13.0175	14.0841	14.6073	11.2362	15.3729	12.8331	11.6161	17.4579	13.5047	12.0227	12.5569	11.9795	13.3315	12.7781
	0.138443	-0.645049	Q5T750	Q5T750	Skin-specific protein 32	XP32	250	sp|Q5T750|XP32_HUMAN Skin-specific protein 32 OS=Homo sapiens OX=9606 GN=XP32 PE=1 SV=1	Color2 [A=255, R=192, G=192, B=192]	9	6	2	2	2	8.4	8.4	8.4	26.238	0	2.1712	23734000	11	4	16.2979	12.8852	16.1689	12.5618	12.2719	13.3864	18.6926	16.143	11.1915	16.4578	17.5283	17.2203	16.7955	11.6831	18.6915	19.0385
	0.274514	-0.470762	Q6UWP8;K7ESC4	Q6UWP8	Suprabasin	SBSN	251	sp|Q6UWP8|SBSN_HUMAN Suprabasin OS=Homo sapiens OX=9606 GN=SBSN PE=1 SV=2	Color2 [A=255, R=192, G=192, B=192]	9	6	8	8	8	31	31	31	60.54	0	32.582	441760000	32	113	15.2604	15.1899	13.8216	16.7428	15.7082	14.6461	16.2547	16.2887	16.0432	16.6628	16.4562	16.5483	16.0404	10.9656	16.0638	16.0975
	0.591122	-0.416125	Q792Z1	Q792Z1		Try10	252	tr|Q792Z1|Q792Z1_MOUSE Trypsin 10 OS=Mus musculus OX=10090 GN=Try10 PE=1 SV=1	Color2 [A=255, R=192, G=192, B=192]	9	6	1	1	1	4.1	4.1	4.1	26.221	0	14.548	1887400000	9	73	20.8834	20.8817	20.0002	20.5039	20.7489	21.7206	20.9211	20.543	20.7693	21.1118	20.815	27.3848	21.6163	21.5834	21.9365	21.5449
	0.126637	-0.214023	Q9CPN9	Q9CPN9		2210010C04Rik	256	tr|Q9CPN9|Q9CPN9_MOUSE RIKEN cDNA 2210010C04 gene OS=Mus musculus OX=10090 GN=2210010C04Rik PE=1 SV=1	Color2 [A=255, R=192, G=192, B=192]	9	6	1	1	1	4.9	4.9	4.9	26.422	0	5.382	80398000	10	14	18.1173	17.4951	15.2112	17.1725	17.1422	17.0804	17.1523	17.4772	17.1442	17.4851	17.6137	22.2183	18.7234	17.7951	18.3159	18.5315
	0.394808	1.01485	Q9ET54	Q9ET54	Palladin	Palld	257	sp|Q9ET54|PALLD_MOUSE Palladin OS=Mus musculus OX=10090 GN=Palld PE=1 SV=2	Color2 [A=255, R=192, G=192, B=192]	9	6	1	1	1	0.6	0.6	0.6	152.13	0.008	1.1243	19499000	59	2	16.0165	13.8938	15.1986	15.3874	16.2967	13.0752	15.3159	11.7492	11.8615	13.0205	14.2713	13.2606	13.7573	12.8063	12.7154	14.6736
	0.295932	-0.953486	Q9NZT1	Q9NZT1	Calmodulin-like protein 5	CALML5	260	sp|Q9NZT1|CALL5_HUMAN Calmodulin-like protein 5 OS=Homo sapiens OX=9606 GN=CALML5 PE=1 SV=2	Color2 [A=255, R=192, G=192, B=192]	9	6	1	1	1	9.6	9.6	9.6	15.892	0	1.7492	15750000	9	2	16.1254	13.8898	14.3072	13.4599	17.9659	14.5001	16.6742	12.4559	15.5716	18.0271	16.6429	12.4969	17.9572	11.3872	18.24	18.1567
	0.277639	-3.45194	Q9Z1R9	Q9Z1R9		Prss1	262	tr|Q9Z1R9|Q9Z1R9_MOUSE Protease, serine 1 (trypsin 1) OS=Mus musculus OX=10090 GN=Prss1 PE=1 SV=1	Color2 [A=255, R=192, G=192, B=192]	9	6	1	1	1	8.1	8.1	8.1	26.134	0	3.2315	19022000000	7	13	26.5729	26.58	12.8519	12.4557	26.3827	13.408	26.1503	26.3273	11.5277	16.3916	27.7367	30.4324	12.8009	11.8578	27.9789	28.3142

## Sheet: t-test_iBAQ_C2C12-Caco2_24h
Significant	=-LOG(P-value)	Difference	Protein IDs	Majority protein IDs	Protein names	Gene names	id	Fasta headers	Symbol color	Symbol type	Symbol size	Peptides	Razor + unique peptides	Unique peptides	Sequence coverage [%]	Unique + razor sequence coverage [%]	Unique sequence coverage [%]	Mol. weight [kDa]	Q-value	Score	Intensity	iBAQ peptides	MS/MS count	iBAQ C2C12-CLB_2h_1	iBAQ C2C12-CLB_2h_2	iBAQ C2C12-Dm28c_2h_1	iBAQ C2C12-Dm28c_2h_2	iBAQ Caco2-CLB_2h_1	iBAQ Caco2-CLB_2h_2	iBAQ Caco2-Dm28c_2h_1	iBAQ Caco2-Dm28c_2h_2	iBAQ C2C12-CLB_24h_1	iBAQ C2C12-CLB_24h_2	iBAQ C2C12-Dm28c_24h_1	iBAQ C2C12-Dm28c_24h_2	iBAQ Caco2-CLB_24h_1	iBAQ Caco2-CLB_24h_2	iBAQ Caco2-Dm28c_24h_1	iBAQ Caco2-Dm28c_24h_2
+	2.21585	-1.63711	Q2L6G8;G8JLG2;Q15517	Q2L6G8;G8JLG2;Q15517	Corneodesmosin	CDSN	188	tr|Q2L6G8|Q2L6G8_HUMAN Corneodesmosin OS=Homo sapiens OX=9606 GN=CDSN PE=1 SV=1;tr|G8JLG2|G8JLG2_HUMAN Corneodesmosin OS=Homo sapiens OX=9606 GN=CDSN PE=1 SV=1;sp|Q15517|CDSN_HUMAN Corneodesmosin OS=Homo sapiens OX=9606 GN=CDSN PE=1 SV=3	Color2 [A=255, R=0, G=128, B=255]	9	6	2	2	2	5.1	5.1	5.1	51.539	0	2.4266	39571000	15	3	16.8418	15.6884	16.4759	14.9167	17.9478	15.1361	18.2495	17.6249	16.1537	16.1233	16.4621	16.9703	18.1639	17.0699	18.4278	18.5963
+	1.9534	-1.57044	P06702	P06702	Protein S100-A9	S100A9	204	sp|P06702|S10A9_HUMAN Protein S100-A9 OS=Homo sapiens OX=9606 GN=S100A9 PE=1 SV=1	Color2 [A=255, R=0, G=128, B=255]	9	6	5	5	5	32.5	32.5	32.5	13.242	0	31.305	335650000	8	54	16.3883	15.8645	17.2479	15.7216	22.3187	19.7465	19.6665	19.6644	18.6852	19.5914	18.2574	18.6217	20.1115	19.5772	21.0896	20.6593
+	2.9355	-1.51702	Q02257;P14923;C9JTX4;C9JK18;C9JKY1;C9J826;A0A2R8Y750;A0A2R8Y7Z0;A0A2R8YCH5;B4DGU4;A0A2R8Y5Z1;A0A2R8Y804;A0A2R8Y543;A0A2R8Y5C3;E9Q6A9;A0A2R8Y6G0;A0A2R8Y5A3;P35222;Q02248	Q02257;P14923;C9JTX4;C9JK18;C9JKY1;C9J826	Junction plakoglobin	Jup;JUP	217	sp|Q02257|PLAK_MOUSE Junction plakoglobin OS=Mus musculus OX=10090 GN=Jup PE=1 SV=3;sp|P14923|PLAK_HUMAN Junction plakoglobin OS=Homo sapiens OX=9606 GN=JUP PE=1 SV=3;tr|C9JTX4|C9JTX4_HUMAN Junction plakoglobin (Fragment) OS=Homo sapiens OX=9606 GN=JUP PE=	Color2 [A=255, R=0, G=128, B=255]	9	6	12	12	12	20.5	20.5	20.5	81.8	0	44.273	168640000	46	109	17.0264	15.865	16.1519	15.695	16.9899	17.5681	18.2827	15.9658	16.6672	17.184	16.4688	17.3292	18.2406	18.147	18.88	18.4496
+	2.9685	-1.65438	P15924;E9Q557;E9PZW0	P15924;E9Q557;E9PZW0	Desmoplakin	DSP;Dsp	218	sp|P15924|DESP_HUMAN Desmoplakin OS=Homo sapiens OX=9606 GN=DSP PE=1 SV=3;sp|E9Q557|DESP_MOUSE Desmoplakin OS=Mus musculus OX=10090 GN=Dsp PE=1 SV=1;tr|E9PZW0|E9PZW0_MOUSE Desmoplakin OS=Mus musculus OX=10090 GN=Dsp PE=1 SV=1	Color2 [A=255, R=0, G=128, B=255]	9	6	15	15	15	5.7	5.7	5.7	331.77	0	33.92	147970000	163	41	14.6698	12.0223	13.187	12.9686	14.9497	14.6738	15.9137	14.7495	14.4107	14.8772	14.4354	15.2991	16.4227	15.9321	16.8457	16.4394
+	2.00445	-2.40479	Q4CYH9;Q4DYB1;Q4DYB0;Q4DYA8;Q4CYH8;Q4D6W0;Q4D6V9;C4B63_49g106-t42_1-p1;C4B63_242g10-t42_1-p1	Q4CYH9;Q4DYB1;Q4DYB0;Q4DYA8;Q4CYH8;Q4D6W0;Q4D6V9			246	tr|Q4CYH9|Q4CYH9_TRYCC Histone H2A (Fragment) OS=Trypanosoma cruzi (strain CL Brener) OX=353153 GN=Tc00.1047053508321.11 PE=3 SV=1;tr|Q4DYB1|Q4DYB1_TRYCC Histone H2A OS=Trypanosoma cruzi (strain CL Brener) OX=353153 GN=Tc00.1047053511817.151 PE=3 SV=1;tr|Q	Color2 [A=255, R=255, G=0, B=0]	9	6	3	3	3	24.3	24.3	24.3	11.463	0	2.8401	203680000	5	26	22.9167	22.8814	20.4492	22.1601	17.097	21.507	16.8433	13.4039	18.6162	18.9696	20.0265	18.3807	20.825	20.191	22.1663	22.4297
+	1.87304	1.93441	Q9GZZ8	Q9GZZ8	Extracellular glycoprotein lacritin	LACRT	258	sp|Q9GZZ8|LACRT_HUMAN Extracellular glycoprotein lacritin OS=Homo sapiens OX=9606 GN=LACRT PE=1 SV=1	Color2 [A=255, R=0, G=128, B=255]	9	6	1	1	1	8	8	8	14.246	0	7.0279	36456000	4	17	16.5673	17.1442	12.9199	12.1104	19.8984	20.5263	20.0651	19.9145	18.9737	19.5462	19.1973	20.527	16.3272	17.8303	18.1905	18.1584
	0.982093	-0.631731	P10126;P68104;Q5VTE0;A0A087WVQ9;A0A7I2V659;A0A7I2V5N4;A0A7I2V3H3;Q05639;P62631;A0A2U3TZH3;A0A087WV01;D3YZ68;D3Z3I8;A6PW80;A0A2R8Y488;A0A2R8Y660;Q5JR01;A0A2R8YDN5;A0A6Q8PFK6	P10126;P68104;Q5VTE0;A0A087WVQ9;A0A7I2V659;A0A7I2V5N4;A0A7I2V3H3;Q05639;P62631;A0A2U3TZH3;A0A087WV01;D3YZ68;D3Z3I8	Elongation factor 1-alpha 1;Putative elongation factor 1-alpha-like 3;Elongation factor 1-alpha 2;Elongation factor 1-alpha	Eef1a1;EEF1A1;EEF1A1P5;EEF1A2;Eef1a2	6	sp|P10126|EF1A1_MOUSE Elongation factor 1-alpha 1 OS=Mus musculus OX=10090 GN=Eef1a1 PE=1 SV=3;sp|P68104|EF1A1_HUMAN Elongation factor 1-alpha 1 OS=Homo sapiens OX=9606 GN=EEF1A1 PE=1 SV=1;sp|Q5VTE0|EF1A3_HUMAN Putative elongation factor 1-alpha-like 3 OS=	Color2 [A=255, R=192, G=192, B=192]	9	6	7	5	5	19.9	15.8	15.8	50.113	0	9.7725	218370000	21	29	19.9002	19.3826	16.0313	17.999	17.6566	19.9026	13.9587	12.6863	14.3168	13.8394	12.9533	13.7591	14.0155	14.1832	14.392	14.8047
	0.781731	-0.829148	A0A0A0MS07;A0A0A0MS08;P01857;A0A4W9A917;A0A286YEY4;A0A286YFJ8;A0A286YES1;P01859;P01861;P01860	A0A0A0MS07;A0A0A0MS08;P01857;A0A4W9A917;A0A286YEY4;A0A286YFJ8;A0A286YES1;P01859;P01861;P01860	Ig gamma-1 chain C region;Ig gamma-2 chain C region;Ig gamma-4 chain C region;Ig gamma-3 chain C region	IGHG1;IGHG2;IGHG4;IGHG3	10	tr|A0A0A0MS07|A0A0A0MS07_HUMAN Immunoglobulin heavy constant gamma 1 (Fragment) OS=Homo sapiens OX=9606 GN=IGHG1 PE=1 SV=1;tr|A0A0A0MS08|A0A0A0MS08_HUMAN Immunoglobulin heavy constant gamma 1 (Fragment) OS=Homo sapiens OX=9606 GN=IGHG1 PE=1 SV=1;sp|P01857|	Color2 [A=255, R=192, G=192, B=192]	9	6	2	2	2	7.5	7.5	7.5	31.983	0	2.2703	16785000	13	3	14.389	15.6762	13.4937	13.9547	17.5959	17.0049	16.2367	16.7275	15.7119	16.7402	14.7028	16.2041	16.6614	15.877	16.8365	17.3005
	1.02285	0.327588	P0CG50;J3QKN0;E9Q4P0;F5GXK7;F5H747;F5H388;E9QNP0;F5H265;B4DV12;F5H2Z3;Q5SX22;Q96C32;A0A0A6YW67;J3QS39;E9Q9J0;F5GYU3;J3QTR3;F5H6Q2;P62987;P0CG47;P62983;P62979;P0CG49;P62984;P0CG48;E9Q5F6;M0R1M6;M0R2S1;M0R1V7;F5GZ39;J3QSA3	P0CG50;J3QKN0;E9Q4P0;F5GXK7;F5H747;F5H388;E9QNP0;F5H265;B4DV12;F5H2Z3;Q5SX22;Q96C32;A0A0A6YW67;J3QS39;E9Q9J0;F5GYU3;J3QTR3;F5H6Q2;P62987;P0CG47;P62983;P62979;P0CG49;P62984;P0CG48;E9Q5F6;M0R1M6;M0R2S1;M0R1V7	Polyubiquitin-C;Ubiquitin;Ubiquitin-related 1;Ubiquitin-related 2;Ubiquitin-60S ribosomal protein L40;Ubiquitin;60S ribosomal protein L40;Polyubiquitin-B;Ubiquitin;Ubiquitin-40S ribosomal protein S27a;Ubiquitin;40S ribosomal protein S27a;Polyubiquitin-C;Ubiquitin	Ubc;UBB;Kxd1;UBC;Ubb;Gm8797;Uba52;RPS27A;UBA52;Rps27a	12	sp|P0CG50|UBC_MOUSE Polyubiquitin-C OS=Mus musculus OX=10090 GN=Ubc PE=1 SV=2;tr|J3QKN0|J3QKN0_HUMAN Ubiquitin B (Fragment) OS=Homo sapiens OX=9606 GN=UBB PE=1 SV=1;tr|E9Q4P0|E9Q4P0_MOUSE KxDL motif-containing protein 1 (Fragment) OS=Mus musculus OX=10090	Color2 [A=255, R=192, G=192, B=192]	9	6	3	3	2	41.7	41.7	30.7	82.549	0	34.853	261260000	48	42	19.7545	19.5794	17.2396	18.6051	18.4033	19.5333	17.7936	17.5138	17.6663	17.7422	17.9224	18.0259	17.4059	17.2388	17.9127	17.489
	0.146944	0.501064	H3BMQ8;H3BUH7;H3BR04;D3Z510;A0A0U1RPN8;D3YV98;A0A0U1RPT5;D3YWI1;H3BPS8;H3BQN4;A6ZI47;J3KPS3;A6ZI44;P05064;P04075	H3BMQ8;H3BUH7;H3BR04;D3Z510;A0A0U1RPN8;D3YV98;A0A0U1RPT5;D3YWI1;H3BPS8;H3BQN4;A6ZI47;J3KPS3;A6ZI44;P05064;P04075	Fructose-bisphosphate aldolase;Fructose-bisphosphate aldolase A	ALDOA;Aldoa;Aldoart2	19	tr|H3BMQ8|H3BMQ8_HUMAN fructose-bisphosphate aldolase (Fragment) OS=Homo sapiens OX=9606 GN=ALDOA PE=1 SV=1;tr|H3BUH7|H3BUH7_HUMAN fructose-bisphosphate aldolase (Fragment) OS=Homo sapiens OX=9606 GN=ALDOA PE=1 SV=1;tr|H3BR04|H3BR04_HUMAN fructose-bisphosp	Color2 [A=255, R=192, G=192, B=192]	9	6	1	1	1	10.7	10.7	10.7	15.462	0	2.2721	15493000	10	3	18.8684	18.6039	16.7846	15.6992	17.0343	15.7758	15.9856	15.9689	14.5757	13.2286	16.249	12.2991	13.6401	11.0499	13.8624	15.7957
	0.0550867	0.324729	A0A0U1RR32;A0A0U1RRH7;Q99878;Q96KK5;Q9BTM1;Q64523;Q16777;Q6GSS7;Q6FI13;P20671;P0C0S8;H0YFX9	A0A0U1RR32;A0A0U1RRH7;Q99878;Q96KK5;Q9BTM1;Q64523;Q16777;Q6GSS7;Q6FI13;P20671;P0C0S8;H0YFX9	Histone H2A type 1-J;Histone H2A type 1-H;Histone H2A.J;Histone H2A type 2-C;Histone H2A type 2-A;Histone H2A type 1-D;Histone H2A type 1;Histone H2A	HIST1H2AJ;HIST1H2AH;H2AFJ;Hist2h2ac;HIST2H2AC;Hist2h2aa1;HIST2H2AA3;HIST1H2AD;HIST1H2AG	20	tr|A0A0U1RR32|A0A0U1RR32_HUMAN Histone H2A OS=Homo sapiens OX=9606 GN=hCG_2039566 PE=3 SV=1;tr|A0A0U1RRH7|A0A0U1RRH7_HUMAN Histone H2A OS=Homo sapiens OX=9606 PE=3 SV=1;sp|Q99878|H2A1J_HUMAN Histone H2A type 1-J OS=Homo sapiens OX=9606 GN=H2AC14 PE=1 SV=3;	Color2 [A=255, R=192, G=192, B=192]	9	6	5	5	1	27.2	27.2	6.5	18.481	0	23.446	624710000	8	46	25.1604	23.7481	20.3976	21.0107	23.3624	22.7956	20.2164	17.7041	16.368	12.4139	12.5514	19.3825	12.8224	12.6321	16.9308	17.0317
	0.865184	2.06192	A0A2I3BQ03;E7EX29;P63104;P63101;D3YXF4;E5RGE1;E5RIR4;D3YXN6;E9PD24;E7EVZ2;B7Z2E6;H0YB80;E7ESK7;B0AZS6	A0A2I3BQ03;E7EX29;P63104;P63101;D3YXF4;E5RGE1;E5RIR4;D3YXN6;E9PD24;E7EVZ2;B7Z2E6;H0YB80;E7ESK7;B0AZS6	14-3-3 protein zeta/delta	YWHAZ;Ywhaz	28	tr|A0A2I3BQ03|A0A2I3BQ03_MOUSE Tyrosine 3-monooxygenase/tryptophan 5-monooxygenase activation protein, zeta polypeptide (Fragment) OS=Mus musculus OX=10090 GN=Ywhaz PE=1 SV=1;tr|E7EX29|E7EX29_HUMAN Tyrosine 3-monooxygenase/tryptophan 5-monooxygenase activa	Color2 [A=255, R=192, G=192, B=192]	9	6	2	2	2	15.7	15.7	15.7	19.064	0	41.17	24457000	10	6	19.1677	19.3142	18.0916	15.7837	17.5825	14.8509	16.6908	15.2901	13.7885	17.1426	16.6213	17.175	13.8563	11.7134	15.3936	15.5165
	0.00798317	0.0322156	F8W6P5;P68871;A0A2R8Y7R2;P02042;E9PFT6;E9PEW8;E9Q223;A8DUK4;C9JRG0;A0A2R8Y7X9;A0A0J9YWK4;P69891;P69892;P02089;P02088;P02100;P02104	F8W6P5;P68871;A0A2R8Y7R2;P02042;E9PFT6;E9PEW8	Hemoglobin subunit beta;LVV-hemorphin-7;Spinorphin;Hemoglobin subunit delta	HBB;HBD	32	tr|F8W6P5|F8W6P5_HUMAN Hemoglobin subunit beta (Fragment) OS=Homo sapiens OX=9606 GN=HBB PE=1 SV=1;sp|P68871|HBB_HUMAN Hemoglobin subunit beta OS=Homo sapiens OX=9606 GN=HBB PE=1 SV=2;tr|A0A2R8Y7R2|A0A2R8Y7R2_HUMAN Hemoglobin subunit beta OS=Homo sapiens O	Color2 [A=255, R=192, G=192, B=192]	9	6	3	3	2	34.4	34.4	23.3	9.67	0	11.598	63230000	7	17	18.4753	16.5278	17.3339	17.3934	16.6086	18.8935	16.6917	15.3372	16.6274	17.7742	18.4204	22.1514	18.7707	16.9297	19.8859	19.2582
	0.0965327	-0.270198	A0A7P0MNE9;P35030	A0A7P0MNE9;P35030	Trypsin-3	PRSS3	39	tr|A0A7P0MNE9|A0A7P0MNE9_HUMAN Serine protease 3 OS=Homo sapiens OX=9606 GN=PRSS3 PE=1 SV=1;sp|P35030|TRY3_HUMAN Trypsin-3 OS=Homo sapiens OX=9606 GN=PRSS3 PE=1 SV=2	Color2 [A=255, R=192, G=192, B=192]	9	6	1	1	1	5	5	5	28.134	0	29.981	195380000	11	32	18.3544	18.7596	17.2621	17.6885	19.1055	20.3145	18.9312	18.4632	18.8139	19.1412	18.6723	22.866	19.6775	20.0303	20.6842	20.1822
	0.074892	0.182975	A0A8V8TNX9;P52480;P14618;A0A804F729;H3BTN5;A0A804F6T5;A0A8V8TMM5;A0A1L1SQV8;H3BQ34;B4DNK4;A0A1L1ST52;A0A1L1SU37;H3BTJ2;A0A1L1STV8;A0A1L1SSN6;H3BUW1;A0A1L1SUV0;H3BT25;G3X925;H3BU13;E9Q509;P30613;P53657	A0A8V8TNX9;P52480;P14618;A0A804F729;H3BTN5;A0A804F6T5;A0A8V8TMM5;A0A1L1SQV8;H3BQ34;B4DNK4;A0A1L1ST52;A0A1L1SU37;H3BTJ2;A0A1L1STV8;A0A1L1SSN6;H3BUW1;A0A1L1SUV0;H3BT25	Pyruvate kinase PKM;Pyruvate kinase	Pkm;PKM	42	tr|A0A8V8TNX9|A0A8V8TNX9_HUMAN Pyruvate kinase OS=Homo sapiens OX=9606 GN=PKM PE=1 SV=1;sp|P52480|KPYM_MOUSE Pyruvate kinase PKM OS=Mus musculus OX=10090 GN=Pkm PE=1 SV=4;sp|P14618|KPYM_HUMAN Pyruvate kinase PKM OS=Homo sapiens OX=9606 GN=PKM PE=1 SV=4;tr|	Color2 [A=255, R=192, G=192, B=192]	9	6	3	3	3	6.6	6.6	6.6	65.805	0	3.1661	17240000	38	5	15.6357	15.4521	13.739	13.0709	14.6958	16.1089	13.9822	13.5183	13.8165	13.451	12.2428	13.8965	14.8482	11.0962	12.9906	13.7399
	0.352081	0.789681	A6PWY4	A6PWY4	WD repeat-containing protein 76	Wdr76	45	sp|A6PWY4|WDR76_MOUSE WD repeat-containing protein 76 OS=Mus musculus OX=10090 GN=Wdr76 PE=1 SV=1	Color2 [A=255, R=192, G=192, B=192]	9	6	1	1	1	1.8	1.8	1.8	69.007	0.004717	1.4662	446100000	32	11	18.851	18.7839	18.2278	18.1172	19.0852	19.4895	19.166	19.1292	18.97	19.1858	19.0486	22.4449	19.3045	17.8118	20.0154	19.3589
	0.0365695	-0.0435691	C4B63_255g21-t42_1-p1;C4B63_104g78-t42_1-p1;Q4DDX3;Q4CPZ0	C4B63_255g21-t42_1-p1;C4B63_104g78-t42_1-p1;Q4DDX3;Q4CPZ0			48	C4B63_255g21-t42_1-p1 | transcript=C4B63_255g21-t42_1 | gene=C4B63_255g21 | organism=Trypanosoma_cruzi_Dm28c_2018 | gene_product=calreticulin | transcript_product=calreticulin | location=PRFA01000255:14248-15459(-) | protein_length=403 | sequence_SO=contig	Color2 [A=255, R=192, G=192, B=192]	9	6	3	3	3	10.2	10.2	10.2	46.535	0	5.8749	170970000	24	31	19.6609	19.79	17.9729	18.7527	17.5989	18.656	16.8026	17.2551	15.2996	14.4646	14.9767	14.3609	14.0696	14.3844	15.4474	15.3746
	0.0567888	0.21498	C4B63_113g30-t42_1-p1;C4B63_113g29-t42_1-p1;C4B63_113g25-t42_1-p1;C4B63_84g87-t42_1-p1;C4B63_84g88-t42_1-p1;C4B63_84g89-t42_1-p1;Q4CQS6;Q4DBM7;C4B63_113g33-t42_1-p1;Q4DKH8;C4B63_113g32-t42_1-p1;C4B63_113g26-t42_1-p1;C4B63_113g28-t42_1-p1;C4B63_84g90-t42_1-p1;C4B63_113g24-t42_1-p1;Q4DBM6;C4B63_113g31-t42_1-p1;C4B63_113g27-t42_1-p1;C4B63_113g23-t42_1-p1;C4B63_113g22-t42_1-p1;Q4CQS5;Q58FG1	C4B63_113g30-t42_1-p1;C4B63_113g29-t42_1-p1;C4B63_113g25-t42_1-p1;C4B63_84g87-t42_1-p1;C4B63_84g88-t42_1-p1;C4B63_84g89-t42_1-p1;Q4CQS6;Q4DBM7;C4B63_113g33-t42_1-p1;Q4DKH8;C4B63_113g32-t42_1-p1;C4B63_113g26-t42_1-p1;C4B63_113g28-t42_1-p1			50	C4B63_113g30-t42_1-p1 | transcript=C4B63_113g30-t42_1 | gene=C4B63_113g30 | organism=Trypanosoma_cruzi_Dm28c_2018 | gene_product=heat shock protein 85 | transcript_product=heat shock protein 85 | location=PRFA01000113:84630-86744(-) | protein_length=704 |	Color2 [A=255, R=192, G=192, B=192]	9	6	23	23	21	31.2	31.2	27.7	80.757	0	119.87	614950000	33	166	20.3645	21.3679	18.8995	20.1216	16.9967	20.2866	16.3336	15.7145	15.1246	17.2054	18.0799	16.7837	16.1818	13.3918	18.3802	18.38
	1.04871	-1.73981	C4B63_128g301c-t42_1-p1;C4B63_188g159c-t42_1-p1;C4B63_188g145c-t42_1-p1;C4B63_188g147c-t42_1-p1;C4B63_188g146c-t42_1-p1;Q4DEL1;C4B63_188g164c-t42_1-p1;C4B63_188g163c-t42_1-p1;C4B63_188g162c-t42_1-p1;C4B63_188g161c-t42_1-p1;C4B63_188g160c-t42_1-p1;C4B63_188g157c-t42_1-p1;C4B63_188g143c-t42_1-p1;C4B63_188g156c-t42_1-p1;C4B63_188g155c-t42_1-p1;C4B63_188g154c-t42_1-p1;C4B63_188g153c-t42_1-p1;C4B63_18…	C4B63_128g301c-t42_1-p1;C4B63_188g159c-t42_1-p1;C4B63_188g145c-t42_1-p1;C4B63_188g147c-t42_1-p1;C4B63_188g146c-t42_1-p1;Q4DEL1;C4B63_188g164c-t42_1-p1;C4B63_188g163c-t42_1-p1;C4B63_188g162c-t42_1-p1;C4B63_188g161c-t42_1-p1;C4B63_188g160c-t42_1-p1;C4B63_188g157c-t42_1-p1;C4B63_188g143c-t42_1-p1;C4B63_188g156c-t42_1-p1;C4B63_188g155c-t42_1-p1;C4B63_188g154c-t42_1-p1;C4B63_188g153c-t42_1-p1;C4B63_18…			51	C4B63_128g301c-t42_1-p1 | transcript=C4B63_128g301c-t42_1 | gene=C4B63_128g301c | organism=Trypanosoma_cruzi_Dm28c_2018 | gene_product=histone H4 | transcript_product=histone H4 | location=PRFA01000128:9970-10272(-) | protein_length=100 | sequence_SO=conti	Color2 [A=255, R=192, G=192, B=192]	9	6	5	5	5	41	41	41	11.17	0	26.492	194900000	4	53	23.001	23.192	21.8592	21.8805	16.8686	21.8031	18.8323	13.3825	18.984	18.806	19.5771	21.2655	20.025	20.5443	22.5434	22.4793
	0.0200774	0.0903349	C4B63_12g221-t42_1-p1;C4B63_12g220-t42_1-p1;Q4E3P5;Q4E0Q0	C4B63_12g221-t42_1-p1;C4B63_12g220-t42_1-p1;Q4E3P5;Q4E0Q0			52	C4B63_12g221-t42_1-p1 | transcript=C4B63_12g221-t42_1 | gene=C4B63_12g221 | organism=Trypanosoma_cruzi_Dm28c_2018 | gene_product=pyruvate phosphate dikinase | transcript_product=pyruvate phosphate dikinase | location=PRFA01000012:449058-451799(-) | protein	Color2 [A=255, R=192, G=192, B=192]	9	6	6	6	6	7.6	7.6	7.6	100.81	0	16.82	81471000	53	49	15.7034	16.4098	14.8168	14.0003	13.2775	11.9915	13.4605	11.8263	13.8903	16.0437	15.868	15.4266	16.251	10.8913	16.8656	16.8593
	0.817084	-1.2972	Q4DTX7;C4B63_12g330-t42_1-p1	Q4DTX7;C4B63_12g330-t42_1-p1			54	tr|Q4DTX7|Q4DTX7_TRYCC ATP synthase subunit beta OS=Trypanosoma cruzi (strain CL Brener) OX=353153 GN=Tc00.1047053509233.180 PE=3 SV=1;C4B63_12g330-t42_1-p1 | transcript=C4B63_12g330-t42_1 | gene=C4B63_12g330 | organism=Trypanosoma_cruzi_Dm28c_2018 | gene_	Color2 [A=255, R=192, G=192, B=192]	9	6	4	3	3	9.7	7.5	7.5	55.73	0	4.6654	19849000	22	5	16.1485	17.8935	14.947	16.2716	14.3711	15.2377	15.2246	14.1035	11.2934	13.4807	13.2801	13.0834	13.8549	12.5703	15.5119	14.3894
	0.554215	-0.513002	C4B63_309g13-t42_1-p1;C4B63_288g3-t42_1-p1;C4B63_166g12-t42_1-p1;C4B63_131g48-t42_1-p1;Q4D5T6;C4B63_154g12-t42_1-p1;C4B63_119g28-t42_1-p1;C4B63_109g62-t42_1-p1;C4B63_118g32-t42_1-p1;C4B63_167g37-t42_1-p1;C4B63_63g145-t42_1-p1;C4B63_164g21-t42_1-p1;C4B63_141g30-t42_1-p1;C4B63_10g533-t42_1-p1	C4B63_309g13-t42_1-p1;C4B63_288g3-t42_1-p1;C4B63_166g12-t42_1-p1;C4B63_131g48-t42_1-p1;Q4D5T6;C4B63_154g12-t42_1-p1;C4B63_119g28-t42_1-p1;C4B63_109g62-t42_1-p1;C4B63_118g32-t42_1-p1;C4B63_167g37-t42_1-p1;C4B63_63g145-t42_1-p1;C4B63_164g21-t42_1-p1;C4B63_141g30-t42_1-p1;C4B63_10g533-t42_1-p1			55	C4B63_309g13-t42_1-p1 | transcript=C4B63_309g13-t42_1 | gene=C4B63_309g13 | organism=Trypanosoma_cruzi_Dm28c_2018 | gene_product=retrotransposon hot spot (RHS) protein | transcript_product=retrotransposon hot spot (RHS) protein | location=PRFA01000309:1068	Color2 [A=255, R=192, G=192, B=192]	9	6	2	2	1	2.8	2.8	1.7	103.56	0	1.5937	26420000	52	2	15.848	16.2256	14.0417	15.981	12.9433	15.6874	13.0065	12.7745	13.8769	14.4717	14.7594	14.3817	14.9499	13.9792	15.8749	14.7377
	0.473147	-0.905906	C4B63_133g58-t42_1-p1;C4B63_6g317-t42_1-p1;C4B63_133g56-t42_1-p1;C4B63_137g41-t42_1-p1;C4B63_6g315-t42_1-p1;C4B63_6g316-t42_1-p1;C4B63_133g57-t42_1-p1;Q4DTM8;C4B63_133g59-t42_1-p1;Q4DTM9;C4B63_6g312-t42_1-p1;C4B63_133g60-t42_1-p1;C4B63_137g39-t42_1-p1;Q4CU95;C4B63_6g308-t42_1-p1;C4B63_137g34-t42_1-p1;C4B63_6g306-t42_1-p1;C4B63_137g37-t42_1-p1;C4B63_133g62-t42_1-p1;C4B63_6g314-t42_1-p1;C4B63_6g310…	C4B63_133g58-t42_1-p1;C4B63_6g317-t42_1-p1;C4B63_133g56-t42_1-p1;C4B63_137g41-t42_1-p1;C4B63_6g315-t42_1-p1;C4B63_6g316-t42_1-p1;C4B63_133g57-t42_1-p1;Q4DTM8;C4B63_133g59-t42_1-p1;Q4DTM9;C4B63_6g312-t42_1-p1;C4B63_133g60-t42_1-p1;C4B63_137g39-t42_1-p1;Q4CU95;C4B63_6g308-t42_1-p1;C4B63_137g34-t42_1-p1;C4B63_6g306-t42_1-p1;C4B63_137g37-t42_1-p1;C4B63_133g62-t42_1-p1;C4B63_6g314-t42_1-p1			56	C4B63_133g58-t42_1-p1 | transcript=C4B63_133g58-t42_1 | gene=C4B63_133g58 | organism=Trypanosoma_cruzi_Dm28c_2018 | gene_product=heat shock protein 70 (hsp70) | transcript_product=heat shock protein 70 (hsp70) | location=PRFA01000133:7881-9941(-) | protein	Color2 [A=255, R=192, G=192, B=192]	9	6	21	20	18	31.2	31.2	27.1	75.518	0	82.555	420460000	34	129	20.658	20.9615	18.8106	20.1905	17.7823	19.7155	17.2091	17.9216	16.6492	16.281	17.6003	16.6389	17.4415	15.4787	18.9919	18.8809
	0.132938	-0.602064	Q4D5X0;Q4D3T1;C4B63_13g157-t42_1-p1;C4B63_13g156-t42_1-p1;C4B63_13g155-t42_1-p1;C4B63_13g154-t42_1-p1;C4B63_13g153-t42_1-p1;C4B63_13g152-t42_1-p1;Q4DBS3;Q4CNX4;Q4D5X1	Q4D5X0;Q4D3T1;C4B63_13g157-t42_1-p1;C4B63_13g156-t42_1-p1;C4B63_13g155-t42_1-p1;C4B63_13g154-t42_1-p1;C4B63_13g153-t42_1-p1;C4B63_13g152-t42_1-p1			60	tr|Q4D5X0|Q4D5X0_TRYCC Elongation factor 2, putative OS=Trypanosoma cruzi (strain CL Brener) OX=353153 GN=Tc00.1047053508169.20 PE=3 SV=1;tr|Q4D3T1|Q4D3T1_TRYCC Elongation factor 2, putative OS=Trypanosoma cruzi (strain CL Brener) OX=353153 GN=Tc00.1047053	Color2 [A=255, R=192, G=192, B=192]	9	6	5	5	4	7	7	5.6	94.189	0	6.5189	90620000	49	16	15.5576	17.064	13.6479	14.8298	10.2198	14.3863	12.3961	11.0801	10.7522	12.5056	11.9676	15.5428	13.0277	9.52066	15.4373	15.1909
	0.341631	-1.33283	C4B63_80g53-t42_1-p1;Q4DI29;C4B63_392g17-t42_1-p1;Q4D5A6;Q4D4J5;C4B63_148g27-t42_1-p1	C4B63_80g53-t42_1-p1;Q4DI29;C4B63_392g17-t42_1-p1;Q4D5A6;Q4D4J5;C4B63_148g27-t42_1-p1			64	C4B63_80g53-t42_1-p1 | transcript=C4B63_80g53-t42_1 | gene=C4B63_80g53 | organism=Trypanosoma_cruzi_Dm28c_2018 | gene_product=iron superoxide dismutase | transcript_product=iron superoxide dismutase | location=PRFA01000080:113225-113635(+) | protein_length	Color2 [A=255, R=192, G=192, B=192]	9	6	1	1	1	10.3	10.3	10.3	14.851	0	31.22	12075000	7	7	18.7155	18.8843	16.8266	13.417	16.1926	15.9013	16.5359	15.2378	11.8658	12.1993	16.0834	15.7115	16.079	11.6721	17.2794	16.1608
	0.974509	-1.8604	Q4CX87;C4B63_149g19-t42_1-p1;C4B63_220g12-t42_1-p1	Q4CX87;C4B63_149g19-t42_1-p1;C4B63_220g12-t42_1-p1			65	tr|Q4CX87|Q4CX87_TRYCC Tryparedoxin peroxidase, putative OS=Trypanosoma cruzi (strain CL Brener) OX=353153 GN=Tc00.1047053509499.14 PE=4 SV=1;C4B63_149g19-t42_1-p1 | transcript=C4B63_149g19-t42_1 | gene=C4B63_149g19 | organism=Trypanosoma_cruzi_Dm28c_2018	Color2 [A=255, R=192, G=192, B=192]	9	6	1	1	1	4.9	4.9	4.9	25.506	0	1.8331	19952000	14	12	17.9589	18.103	14.9828	17.7599	14.7349	16.0158	14.8081	11.8523	12.833	13.5388	15.4893	15.6926	14.6346	15.6495	17.4691	17.242
	0.180982	-0.400845	Q4D3F7;C4B63_14g70-t42_1-p1	Q4D3F7;C4B63_14g70-t42_1-p1			67	tr|Q4D3F7|Q4D3F7_TRYCC Flagellum targeting protein kharon1 OS=Trypanosoma cruzi (strain CL Brener) OX=353153 GN=Tc00.1047053508719.70 PE=4 SV=1;C4B63_14g70-t42_1-p1 | transcript=C4B63_14g70-t42_1 | gene=C4B63_14g70 | organism=Trypanosoma_cruzi_Dm28c_2018 |	Color2 [A=255, R=192, G=192, B=192]	9	6	2	2	2	5.9	5.9	5.9	44.106	0.0045249	1.3871	7306400	26	3	15.4373	15.6498	14.2732	12.2429	11.7348	13.2686	11.1712	12.9159	13.555	12.1745	12.8365	12.0619	14.2082	10.973	14.372	12.6781
	1.00164	-1.91079	Q4DHF0;Q4DCN9;C4B63_18g233-t42_1-p1;C4B63_18g232-t42_1-p1	Q4DHF0;Q4DCN9;C4B63_18g233-t42_1-p1;C4B63_18g232-t42_1-p1			69	tr|Q4DHF0|Q4DHF0_TRYCC Glyceraldehyde-3-phosphate dehydrogenase OS=Trypanosoma cruzi (strain CL Brener) OX=353153 GN=Tc00.1047053509065.60 PE=3 SV=1;tr|Q4DCN9|Q4DCN9_TRYCC Glyceraldehyde-3-phosphate dehydrogenase OS=Trypanosoma cruzi (strain CL Brener) OX=	Color2 [A=255, R=192, G=192, B=192]	9	6	4	4	4	17	17	17	39.017	0	7.0145	69087000	20	18	19.3729	18.8541	16.2524	18.2467	15.4974	18.2647	13.6775	16.0235	14.3993	13.2401	14.9348	16.6744	16.4538	14.9308	17.6165	17.8906
	0.457029	-0.867532	Q4CVR9;C4B63_18g293-t42_1-p1;C4B63_18g288-t42_1-p1;C4B63_18g287-t42_1-p1;Q4CL09;Q4DMV2;Q4DXG9;Q4CPR7;Q4CVL7	Q4CVR9;C4B63_18g293-t42_1-p1;C4B63_18g288-t42_1-p1;C4B63_18g287-t42_1-p1;Q4CL09			70	tr|Q4CVR9|Q4CVR9_TRYCC Heat shock 70 kDa protein, mitochondrial, putative OS=Trypanosoma cruzi (strain CL Brener) OX=353153 GN=Tc00.1047053507029.30 PE=3 SV=1;C4B63_18g293-t42_1-p1 | transcript=C4B63_18g293-t42_1 | gene=C4B63_18g293 | organism=Trypanosoma_	Color2 [A=255, R=192, G=192, B=192]	9	6	4	4	4	6.9	6.9	6.9	70.989	0	12.13	45086000	33	14	15.9859	17.7099	13.9543	15.6265	15.2192	15.6118	13.5897	14.1257	13.492	13.9277	14.175	13.9751	15.4822	12.3795	16.2779	14.9002
	0.723861	-0.844337	Q4E4L9;C4B63_19g183-t42_1-p1	Q4E4L9;C4B63_19g183-t42_1-p1			71	tr|Q4E4L9|Q4E4L9_TRYCC Peptidyl-prolyl cis-trans isomerase OS=Trypanosoma cruzi (strain CL Brener) OX=353153 GN=Tc00.1047053506925.300 PE=3 SV=1;C4B63_19g183-t42_1-p1 | transcript=C4B63_19g183-t42_1 | gene=C4B63_19g183 | organism=Trypanosoma_cruzi_Dm28c_20	Color2 [A=255, R=192, G=192, B=192]	9	6	4	4	4	28.2	28.2	28.2	18.781	0	3.1341	80091000	10	9	17.2494	18.7937	17.756	17.3776	14.7789	15.3581	15.2951	14.8643	16.8565	16.2624	17.5837	17.6222	17.0239	17.2783	19.0144	18.3855
	0.266019	-0.7835	Q4E4L7;C4B63_19g185-t42_1-p1;O88844;O75874	Q4E4L7;C4B63_19g185-t42_1-p1;O88844;O75874	Isocitrate dehydrogenase [NADP] cytoplasmic	Idh1;IDH1	72	tr|Q4E4L7|Q4E4L7_TRYCC Isocitrate dehydrogenase [NADP] OS=Trypanosoma cruzi (strain CL Brener) OX=353153 GN=Tc00.1047053506925.319 PE=1 SV=1;C4B63_19g185-t42_1-p1 | transcript=C4B63_19g185-t42_1 | gene=C4B63_19g185 | organism=Trypanosoma_cruzi_Dm28c_2018 |	Color2 [A=255, R=192, G=192, B=192]	9	6	2	2	2	7	7	7	46.858	0	4.1463	26684000	24	11	16.8483	17.5687	15.2576	14.4799	14.8941	12.5281	15.1453	14.3686	12.524	14.7731	14.9056	12.3287	14.8296	11.503	15.6658	15.667
	0.133585	-0.469927	Q4E0J6;C4B63_202g27-t42_1-p1;Q4DW02;Q4CMU6;C4B63_89g71-t42_1-p1;C4B63_89g70-t42_1-p1;C4B63_89g69-t42_1-p1;C4B63_89g68-t42_1-p1;C4B63_89g67-t42_1-p1;C4B63_41g158-t42_1-p1;C4B63_41g157-t42_1-p1;C4B63_41g156-t42_1-p1;C4B63_41g155-t42_1-p1;Q4E0J7;C4B63_41g153-t42_1-p1;C4B63_41g154-t42_1-p1;C4B63_202g13-t42_1-p1;C4B63_41g189-t42_1-p1;C4B63_202g14-t42_1-p1;C4B63_202g15-t42_1-p1;C4B63_202g16-t42_1-p1;C4…	Q4E0J6;C4B63_202g27-t42_1-p1;Q4DW02;Q4CMU6;C4B63_89g71-t42_1-p1;C4B63_89g70-t42_1-p1;C4B63_89g69-t42_1-p1;C4B63_89g68-t42_1-p1;C4B63_89g67-t42_1-p1;C4B63_41g158-t42_1-p1;C4B63_41g157-t42_1-p1;C4B63_41g156-t42_1-p1;C4B63_41g155-t42_1-p1;Q4E0J7;C4B63_41g153-t42_1-p1;C4B63_41g154-t42_1-p1;C4B63_202g13-t42_1-p1;C4B63_41g189-t42_1-p1;C4B63_202g14-t42_1-p1;C4B63_202g15-t42_1-p1;C4B63_202g16-t42_1-p1;C4…			73	tr|Q4E0J6|Q4E0J6_TRYCC Cruzipain, putative (Fragment) OS=Trypanosoma cruzi (strain CL Brener) OX=353153 GN=Tc00.1047053509429.329 PE=3 SV=1;C4B63_202g27-t42_1-p1 | transcript=C4B63_202g27-t42_1 | gene=C4B63_202g27 | organism=Trypanosoma_cruzi_Dm28c_2018 |	Color2 [A=255, R=192, G=192, B=192]	9	6	1	1	1	8	8	8	18.857	0.004878	1.5782	5984400	6	1	17.6894	17.9163	12.9532	15.9932	13.7925	14.1747	12.474	13.5893	14.4039	15.0349	15.1285	14.3539	15.0845	11.5426	16.8671	17.3068
	1.16324	-1.38407	C4B63_51g127-t42_1-p1;C4B63_333g16-t42_1-p1;C4B63_333g14-t42_1-p1;C4B63_22g172-t42_1-p1;Q4DQP2;C4B63_333g21-t42_1-p1;C4B63_463g2-t42_1-p1;C4B63_51g125-t42_1-p1;C4B63_333g12-t42_1-p1;C4B63_173g51-t42_1-p1;C4B63_279g12-t42_1-p1	C4B63_51g127-t42_1-p1;C4B63_333g16-t42_1-p1;C4B63_333g14-t42_1-p1;C4B63_22g172-t42_1-p1;Q4DQP2;C4B63_333g21-t42_1-p1;C4B63_463g2-t42_1-p1			77	C4B63_51g127-t42_1-p1 | transcript=C4B63_51g127-t42_1 | gene=C4B63_51g127 | organism=Trypanosoma_cruzi_Dm28c_2018 | gene_product=beta tubulin | transcript_product=beta tubulin | location=PRFA01000051:292811-294139(+) | protein_length=442 | sequence_SO=cont	Color2 [A=255, R=192, G=192, B=192]	9	6	21	21	20	47.1	47.1	44.3	49.7	0	323.31	1817900000	20	418	23.5641	23.6065	21.2179	23.0772	20.6912	22.8087	19.4357	18.9895	19.4942	20.5863	21.4563	22.0351	22.0668	21.5521	22.7997	22.6895
	1.84884	-1.0563	Q4E5N1;Q4E2M9;C4B63_41g194-t42_1-p1;C4B63_248g14-t42_1-p1	Q4E5N1;Q4E2M9;C4B63_41g194-t42_1-p1;C4B63_248g14-t42_1-p1			79	tr|Q4E5N1|Q4E5N1_TRYCC Glucose-6-phosphate isomerase OS=Trypanosoma cruzi (strain CL Brener) OX=353153 GN=Tc00.1047053506529.508 PE=1 SV=1;tr|Q4E2M9|Q4E2M9_TRYCC Glucose-6-phosphate isomerase OS=Trypanosoma cruzi (strain CL Brener) OX=353153 GN=Tc00.104705	Color2 [A=255, R=192, G=192, B=192]	9	6	2	2	2	3.1	3.1	3.1	68.365	0.0046083	1.4072	18746000	24	2	16.7333	17.4253	16.3539	17.0542	13.8081	15.7988	15.4493	16.3282	12.8771	13.078	13.5276	13.3519	14.1786	13.7305	15.0284	14.1224
	0.520757	-1.77096	Q4D5L9;C4B63_263g4-t42_1-p1;Q4DTV8;C4B63_7g313-t42_1-p1	Q4D5L9;C4B63_263g4-t42_1-p1;Q4DTV8;C4B63_7g313-t42_1-p1			80	tr|Q4D5L9|Q4D5L9_TRYCC Amidinotransferase OS=Trypanosoma cruzi (strain CL Brener) OX=353153 GN=Tc00.1047053505989.110 PE=4 SV=1;C4B63_263g4-t42_1-p1 | transcript=C4B63_263g4-t42_1 | gene=C4B63_263g4 | organism=Trypanosoma_cruzi_Dm28c_2018 | gene_product=am	Color2 [A=255, R=192, G=192, B=192]	9	6	2	2	2	7.1	7.1	7.1	28.685	0	2.8141	30142000	12	15	18.4043	18.8342	16.171	19.0467	14.9724	18.4542	12.8667	15.8799	14.0433	14.1493	12.4403	16.5244	16.9629	12.1196	17.5523	17.6063
	0.783814	-0.923075	Q4CVR5;Q4CM56;C4B63_295g22-t42_1-p1;C4B63_295g20-t42_1-p1;C4B63_295g18-t42_1-p1;C4B63_295g16-t42_1-p1;C4B63_26g257-t42_1-p1;C4B63_26g255-t42_1-p1;C4B63_26g253-t42_1-p1;Q4D301;Q4D2Z9;Q61171;P32119	Q4CVR5;Q4CM56;C4B63_295g22-t42_1-p1;C4B63_295g20-t42_1-p1;C4B63_295g18-t42_1-p1;C4B63_295g16-t42_1-p1;C4B63_26g257-t42_1-p1;C4B63_26g255-t42_1-p1;C4B63_26g253-t42_1-p1;Q4D301;Q4D2Z9			81	tr|Q4CVR5|Q4CVR5_TRYCC Tryparedoxin peroxidase, putative OS=Trypanosoma cruzi (strain CL Brener) OX=353153 GN=Tc00.1047053487507.10 PE=3 SV=1;tr|Q4CM56|Q4CM56_TRYCC Tryparedoxin peroxidase, putative OS=Trypanosoma cruzi (strain CL Brener) OX=353153 GN=Tc00	Color2 [A=255, R=192, G=192, B=192]	9	6	3	3	2	19.6	19.6	14.1	22.404	0	10.91	90304000	13	37	19.2598	18.9811	17.7711	18.768	17.4813	18.6591	17.1331	17.6057	15.9093	16.9924	17.2903	17.913	17.8056	16.8587	18.5255	18.6075
	0.972781	-1.28706	C4B63_396g6-t42_1-p1;C4B63_2g201-t42_1-p1;C4B63_2g197-t42_1-p1;C4B63_2g195-t42_1-p1;C4B63_2g193-t42_1-p1;C4B63_2g191-t42_1-p1;C4B63_2g189-t42_1-p1;C4B63_2g187-t42_1-p1;C4B63_2g185-t42_1-p1;C4B63_2g183-t42_1-p1;C4B63_2g199-t42_1-p1;Q4DTA6;C4B63_396g4-t42_1-p1	C4B63_396g6-t42_1-p1;C4B63_2g201-t42_1-p1;C4B63_2g197-t42_1-p1;C4B63_2g195-t42_1-p1;C4B63_2g193-t42_1-p1;C4B63_2g191-t42_1-p1;C4B63_2g189-t42_1-p1;C4B63_2g187-t42_1-p1;C4B63_2g185-t42_1-p1;C4B63_2g183-t42_1-p1;C4B63_2g199-t42_1-p1			84	C4B63_396g6-t42_1-p1 | transcript=C4B63_396g6-t42_1 | gene=C4B63_396g6 | organism=Trypanosoma_cruzi_Dm28c_2018 | gene_product=prostaglandin F2alpha synthase | transcript_product=prostaglandin F2alpha synthase | location=PRFA01000396:17001-18140(-) | protei	Color2 [A=255, R=192, G=192, B=192]	9	6	8	8	2	21.9	21.9	3.4	42.207	0	24.183	176620000	24	49	14.1185	15.2025	14.2231	14.1114	12.4543	14.5983	14.5324	13.3846	16.6759	17.6357	17.9104	18.92	18.7079	17.8652	20.1191	19.598
	1.68531	-1.73267	Q4CTD8;Q4CTD7;C4B63_303g6-t42_1-p1;C4B63_303g7-t42_1-p1	Q4CTD8;Q4CTD7;C4B63_303g6-t42_1-p1;C4B63_303g7-t42_1-p1			87	tr|Q4CTD8|Q4CTD8_TRYCC Histone H2B OS=Trypanosoma cruzi (strain CL Brener) OX=353153 GN=Tc00.1047053511635.10 PE=3 SV=1;tr|Q4CTD7|Q4CTD7_TRYCC Histone H2B OS=Trypanosoma cruzi (strain CL Brener) OX=353153 GN=Tc00.1047053511635.20 PE=3 SV=1;C4B63_303g6-t42_	Color2 [A=255, R=192, G=192, B=192]	9	6	4	4	4	35.7	35.7	35.7	12.36	0	36.365	265650000	8	37	22.5811	22.6009	19.4753	21.7148	19.578	21.1163	19.8423	15.711	18.5753	19.7859	19.6014	19.09	20.761	19.7265	21.8413	21.6543
	1.30851	-1.57126	Q4CLA1;C4B63_51g126-t42_1-p1;C4B63_333g15-t42_1-p1;C4B63_333g13-t42_1-p1;C4B63_333g19-t42_1-p1;C4B63_279g11-t42_1-p1;C4B63_333g17-t42_1-p1;C4B63_51g129-t42_1-p1;C4B63_222g21-t42_1-p1;C4B63_367g4-t42_1-p1;C4B63_333g18-t42_1-p1	Q4CLA1;C4B63_51g126-t42_1-p1;C4B63_333g15-t42_1-p1;C4B63_333g13-t42_1-p1			88	tr|Q4CLA1|Q4CLA1_TRYCC Tubulin alpha chain OS=Trypanosoma cruzi (strain CL Brener) OX=353153 GN=Tc00.1047053411235.9 PE=3 SV=1;C4B63_51g126-t42_1-p1 | transcript=C4B63_51g126-t42_1 | gene=C4B63_51g126 | organism=Trypanosoma_cruzi_Dm28c_2018 | gene_product=	Color2 [A=255, R=192, G=192, B=192]	9	6	16	16	14	41.9	41.9	38.6	49.799	0	180.93	1380100000	21	236	22.6091	22.1738	19.3227	21.7293	19.6557	21.5821	18.2869	18.5332	18.2148	19.1512	19.8532	21.0748	20.9208	20.6928	21.6525	21.313
	0.270436	-0.729124	Q4CYQ8;C4B63_38g39-t42_1-p1;C4B63_38g38-t42_1-p1;Q4D7A6;Q4CYQ7;Q4CLA9	Q4CYQ8;C4B63_38g39-t42_1-p1;C4B63_38g38-t42_1-p1;Q4D7A6;Q4CYQ7;Q4CLA9			89	tr|Q4CYQ8|Q4CYQ8_TRYCC Actin, putative OS=Trypanosoma cruzi (strain CL Brener) OX=353153 GN=Tc00.1047053510571.30 PE=3 SV=1;C4B63_38g39-t42_1-p1 | transcript=C4B63_38g39-t42_1 | gene=C4B63_38g39 | organism=Trypanosoma_cruzi_Dm28c_2018 | gene_product=actin	Color2 [A=255, R=192, G=192, B=192]	9	6	4	3	3	13.8	10.9	10.9	41.968	0	3.7648	17808000	21	8	17.1911	17.3618	15.1412	14.8878	12.9617	15.0018	13.0114	12.7292	11.5951	14.8196	14.4568	13.7411	14.7603	11.8904	15.5208	15.3576
	0.405136	1.40535	C4B63_40g107-t42_1-p1;Q4D6C5;Q4DNF1;C4B63_40g110-t42_1-p1;C4B63_40g111-t42_1-p1;Q4CMR1;C4B63_40g108-t42_1-p1;Q4CXV9;C4B63_40g112-t42_1-p1;C4B63_40g109-t42_1-p1	C4B63_40g107-t42_1-p1;Q4D6C5;Q4DNF1;C4B63_40g110-t42_1-p1;C4B63_40g111-t42_1-p1;Q4CMR1;C4B63_40g108-t42_1-p1;Q4CXV9;C4B63_40g112-t42_1-p1;C4B63_40g109-t42_1-p1			90	C4B63_40g107-t42_1-p1 | transcript=C4B63_40g107-t42_1 | gene=C4B63_40g107 | organism=Trypanosoma_cruzi_Dm28c_2018 | gene_product=conserved hypothetical protein | transcript_product=conserved hypothetical protein | location=PRFA01000040:197848-201234(+) | p	Color2 [A=255, R=192, G=192, B=192]	9	6	2	2	2	2	2	2	127.34	0.0044643	1.3384	259800000	62	26	17.4708	17.141	17.4552	15.126	17.9176	15.7157	18.1415	17.9463	17.1257	18.0346	18.0457	19.9623	18.1743	12.692	18.7217	17.9589
	1.33227	-1.81299	C4B63_47g34-t42_1-p1;Q4DXL5;Q4D4A0	C4B63_47g34-t42_1-p1;Q4DXL5;Q4D4A0			94	C4B63_47g34-t42_1-p1 | transcript=C4B63_47g34-t42_1 | gene=C4B63_47g34 | organism=Trypanosoma_cruzi_Dm28c_2018 | gene_product=mitochondrial malate dehydrogenase | transcript_product=mitochondrial malate dehydrogenase | location=PRFA01000047:72477-73433(+)	Color2 [A=255, R=192, G=192, B=192]	9	6	5	5	5	23.3	23.3	23.3	33.337	0	14.385	63655000	16	35	18.4976	18.719	15.7585	17.1758	15.2578	17.1154	12.4292	11.6369	15.244	16.8488	17.7011	18.3587	18.6567	18.3326	19.6025	18.8127
	0.121286	-0.487506	Q4DZ98;C4B63_47g72-t42_1-p1	Q4DZ98;C4B63_47g72-t42_1-p1			95	tr|Q4DZ98|Q4DZ98_TRYCC phosphopyruvate hydratase OS=Trypanosoma cruzi (strain CL Brener) OX=353153 GN=Tc00.1047053504105.140 PE=1 SV=1;C4B63_47g72-t42_1-p1 | transcript=C4B63_47g72-t42_1 | gene=C4B63_47g72 | organism=Trypanosoma_cruzi_Dm28c_2018 | gene_pro	Color2 [A=255, R=192, G=192, B=192]	9	6	4	4	4	10.3	10.3	10.3	46.443	0	11.937	42791000	24	26	17.7215	18.6866	17.6429	17.1944	14.1286	16.7379	15.6327	14.07	13.1277	15.4941	14.9931	16.7575	15.8089	11.8637	17.6934	16.9564
	0.921177	-2.23018	C4B63_81g100-t42_1-p1;C4B63_81g102-t42_1-p1;C4B63_81g103-t42_1-p1;C4B63_48g86-t42_1-p1;C4B63_48g87-t42_1-p1;C4B63_48g88-t42_1-p1;C4B63_48g89-t42_1-p1;C4B63_48g90-t42_1-p1;C4B63_81g101-t42_1-p1;C4B63_81g19-t42_1-p1;Q4DYP5;C4B63_81g106-t42_1-p1;Q4DYP6;C4B63_81g104-t42_1-p1;C4B63_81g105-t42_1-p1;C4B63_48g85-t42_1-p1;C4B63_48g92-t42_1-p1;Q4E496;Q4DYP4;C4B63_48g91-t42_1-p1;C4B63_81g18-t42_1-p1	C4B63_81g100-t42_1-p1;C4B63_81g102-t42_1-p1;C4B63_81g103-t42_1-p1;C4B63_48g86-t42_1-p1;C4B63_48g87-t42_1-p1;C4B63_48g88-t42_1-p1;C4B63_48g89-t42_1-p1;C4B63_48g90-t42_1-p1;C4B63_81g101-t42_1-p1;C4B63_81g19-t42_1-p1;Q4DYP5;C4B63_81g106-t42_1-p1;Q4DYP6;C4B63_81g104-t42_1-p1;C4B63_81g105-t42_1-p1;C4B63_48g85-t42_1-p1;C4B63_48g92-t42_1-p1			96	C4B63_81g100-t42_1-p1 | transcript=C4B63_81g100-t42_1 | gene=C4B63_81g100 | organism=Trypanosoma_cruzi_Dm28c_2018 | gene_product=chaperonin HSP60, mitochondrial precursor | transcript_product=chaperonin HSP60, mitochondrial precursor | location=PRFA0100008	Color2 [A=255, R=192, G=192, B=192]	9	6	13	13	13	29.1	29.1	29.1	63.555	0	170.76	262570000	34	57	20.5801	20.841	17.8003	19.6939	15.8534	19.3576	13.5618	15.3183	12.1329	14.6889	16.2976	16.1205	16.2832	15.2854	18.653	17.9389
	0.500818	-1.80855	Q4D066;Q4CYU3;C4B63_52g313c-t42_1-p1;C4B63_52g312c-t42_1-p1	Q4D066;Q4CYU3;C4B63_52g313c-t42_1-p1;C4B63_52g312c-t42_1-p1			99	tr|Q4D066|Q4D066_TRYCC Calpain-like cysteine peptidase, putative OS=Trypanosoma cruzi (strain CL Brener) OX=353153 GN=Tc00.1047053508675.29 PE=4 SV=1;tr|Q4CYU3|Q4CYU3_TRYCC Calpain-like cysteine peptidase, putative OS=Trypanosoma cruzi (strain CL Brener) O	Color2 [A=255, R=192, G=192, B=192]	9	6	1	1	1	8.8	8.8	8.8	12.806	0	1.8748	39909000	8	17	18.931	19.1011	18.2489	17.7984	12.8571	17.9818	17.9304	17.9051	17.4154	12.422	17.7981	17.4936	16.9877	15.7332	19.9597	19.6826
	0.442276	-1.48446	Q4CNR6;C4B63_91g38-t42_1-p1;C4B63_91g37-t42_1-p1;C4B63_91g36-t42_1-p1;C4B63_56g37-t42_1-p1;C4B63_56g36-t42_1-p1;C4B63_56g35-t42_1-p1;C4B63_56g34-t42_1-p1;C4B63_56g33-t42_1-p1	Q4CNR6;C4B63_91g38-t42_1-p1;C4B63_91g37-t42_1-p1;C4B63_91g36-t42_1-p1;C4B63_56g37-t42_1-p1;C4B63_56g36-t42_1-p1;C4B63_56g35-t42_1-p1;C4B63_56g34-t42_1-p1;C4B63_56g33-t42_1-p1			101	tr|Q4CNR6|Q4CNR6_TRYCC ATP synthase, alpha chain, mitochondrial, putative (Fragment) OS=Trypanosoma cruzi (strain CL Brener) OX=353153 GN=Tc00.1047053510395.10 PE=3 SV=1;C4B63_91g38-t42_1-p1 | transcript=C4B63_91g38-t42_1 | gene=C4B63_91g38 | organism=Tryp	Color2 [A=255, R=192, G=192, B=192]	9	6	2	2	2	8.5	8.5	8.5	25.857	0	4.6398	28158000	13	8	18.7262	19.3082	17.0213	16.5773	16.1565	16.744	16.5689	16.0671	12.1593	15.5478	16.0497	13.4447	16.9185	12.1998	17.0149	17.0061
	0.978284	-1.49262	C4B63_57g131-t42_1-p1;Q4D5C2;C4B63_7g438-t42_1-p1;C4B63_289g4-t42_1-p1;C4B63_405g4-t42_1-p1;Q4DWV8	C4B63_57g131-t42_1-p1;Q4D5C2;C4B63_7g438-t42_1-p1;C4B63_289g4-t42_1-p1;C4B63_405g4-t42_1-p1;Q4DWV8			102	C4B63_57g131-t42_1-p1 | transcript=C4B63_57g131-t42_1 | gene=C4B63_57g131 | organism=Trypanosoma_cruzi_Dm28c_2018 | gene_product=glutamate dehydrogenase | transcript_product=glutamate dehydrogenase | location=PRFA01000057:8372-9715(-) | protein_length=447	Color2 [A=255, R=192, G=192, B=192]	9	6	11	11	11	33.3	33.3	33.3	48.817	0	31.16	118300000	27	55	17.4406	18.7237	17.3846	17.0127	11.8821	16.9996	16.4341	16.6036	15.5717	15.7898	17.3914	16.5117	17.5379	16.0742	19.1523	18.4706
	0.122331	-0.20813	C4B63_58g92-t42_1-p1;C4B63_58g85-t42_1-p1;Q4CXI1;C4B63_58g99-t42_1-p1;C4B63_58g98-t42_1-p1;C4B63_58g97-t42_1-p1;C4B63_58g96-t42_1-p1;C4B63_58g95-t42_1-p1;C4B63_58g94-t42_1-p1;C4B63_58g93-t42_1-p1;C4B63_58g91-t42_1-p1;C4B63_58g90-t42_1-p1;Q4DYF9;C4B63_58g89-t42_1-p1;C4B63_58g86-t42_1-p1;C4B63_58g79-t42_1-p1;C4B63_58g101-t42_1-p1;C4B63_58g107-t42_1-p1;C4B63_58g106-t42_1-p1;C4B63_58g105-t42_1-p1;C4B…	C4B63_58g92-t42_1-p1;C4B63_58g85-t42_1-p1;Q4CXI1;C4B63_58g99-t42_1-p1;C4B63_58g98-t42_1-p1;C4B63_58g97-t42_1-p1;C4B63_58g96-t42_1-p1;C4B63_58g95-t42_1-p1;C4B63_58g94-t42_1-p1;C4B63_58g93-t42_1-p1;C4B63_58g91-t42_1-p1;C4B63_58g90-t42_1-p1;Q4DYF9;C4B63_58g89-t42_1-p1;C4B63_58g86-t42_1-p1;C4B63_58g79-t42_1-p1;C4B63_58g101-t42_1-p1;C4B63_58g107-t42_1-p1;C4B63_58g106-t42_1-p1;C4B63_58g105-t42_1-p1;C4B…			103	C4B63_58g92-t42_1-p1 | transcript=C4B63_58g92-t42_1 | gene=C4B63_58g92 | organism=Trypanosoma_cruzi_Dm28c_2018 | gene_product=elongation factor 1-alpha | transcript_product=elongation factor 1-alpha | location=PRFA01000058:145438-146787(+) | protein_length	Color2 [A=255, R=192, G=192, B=192]	9	6	8	8	6	28.1	28.1	23.8	49.098	0	15.973	521250000	25	86	21.6143	21.3447	19.1574	20.5187	19.5256	20.9811	18.3714	17.8225	18.3861	18.6722	18.5593	18.8008	18.2583	17.3242	20.1061	19.5624
	0.878293	-1.32019	Q4D620;C4B63_6g136-t42_1-p1;C4B63_6g132-t42_1-p1;C4B63_6g129-t42_1-p1;C4B63_6g130-t42_1-p1;Q4CK86	Q4D620;C4B63_6g136-t42_1-p1;C4B63_6g132-t42_1-p1;C4B63_6g129-t42_1-p1			104	tr|Q4D620|Q4D620_TRYCC Glucose-regulated protein 78, putative OS=Trypanosoma cruzi (strain CL Brener) OX=353153 GN=Tc00.1047053506585.40 PE=3 SV=1;C4B63_6g136-t42_1-p1 | transcript=C4B63_6g136-t42_1 | gene=C4B63_6g136 | organism=Trypanosoma_cruzi_Dm28c_201	Color2 [A=255, R=192, G=192, B=192]	9	6	13	13	13	22.3	22.3	22.3	71.315	0	57.477	219520000	36	77	19.2848	19.9271	17.4493	19.4793	14.7391	18.6532	14.5775	16.28	12.1266	13.8516	14.2768	14.0836	13.7658	14.1021	16.1485	15.6029
	0.149036	-0.429667	C4B63_9g273-t42_1-p1;Q4DB81;Q4D8V7;C4B63_9g287-t42_1-p1;C4B63_9g285-t42_1-p1;C4B63_9g283-t42_1-p1;C4B63_9g281-t42_1-p1;C4B63_9g279-t42_1-p1;C4B63_9g277-t42_1-p1	C4B63_9g273-t42_1-p1;Q4DB81;Q4D8V7;C4B63_9g287-t42_1-p1;C4B63_9g285-t42_1-p1;C4B63_9g283-t42_1-p1;C4B63_9g281-t42_1-p1;C4B63_9g279-t42_1-p1;C4B63_9g277-t42_1-p1			112	C4B63_9g273-t42_1-p1 | transcript=C4B63_9g273-t42_1 | gene=C4B63_9g273 | organism=Trypanosoma_cruzi_Dm28c_2018 | gene_product=Phosphoenolpyruvate carboxykinase [ATP], glycosomal | transcript_product=Phosphoenolpyruvate carboxykinase [ATP], glycosomal | loc	Color2 [A=255, R=192, G=192, B=192]	9	6	3	3	3	6.3	6.3	6.3	54.956	0	2.3122	32500000	29	7	16.0684	16.6021	15.0199	15.5419	13.6056	16.1036	15.0921	14.6047	14.5926	12.3238	13.8934	15.0571	14.076	12.1998	16.6877	14.6221
	0.355599	1.68997	C9J0E4;P01040	C9J0E4;P01040	Cystatin-A;Cystatin-A, N-terminally processed	CSTA	113	tr|C9J0E4|C9J0E4_HUMAN Cystatin A OS=Homo sapiens OX=9606 GN=CSTA PE=1 SV=1;sp|P01040|CYTA_HUMAN Cystatin-A OS=Homo sapiens OX=9606 GN=CSTA PE=1 SV=1	Color2 [A=255, R=192, G=192, B=192]	9	6	1	1	1	19	19	19	7.0861	0	34.868	44435000	5	17	19.3052	19.2407	17.7731	15.8482	19.1749	18.9069	20.3308	19.3547	17.7668	19.2817	19.2596	19.6393	19.0086	11.2886	19.5588	19.3316
	1.31576	-3.61619	E7EUT5;P04406	E7EUT5;P04406	Glyceraldehyde-3-phosphate dehydrogenase	GAPDH	175	tr|E7EUT5|E7EUT5_HUMAN Glyceraldehyde-3-phosphate dehydrogenase OS=Homo sapiens OX=9606 GN=GAPDH PE=1 SV=1;sp|P04406|G3P_HUMAN Glyceraldehyde-3-phosphate dehydrogenase OS=Homo sapiens OX=9606 GN=GAPDH PE=1 SV=3	Color2 [A=255, R=192, G=192, B=192]	9	6	3	3	3	15.8	15.8	15.8	27.87	0	9.8778	45805000	13	16	19.7699	18.456	16.3846	16.6213	18.0007	18.6542	15.0789	15.2114	12.9449	13.8434	11.7668	18.3929	17.7348	18.446	17.6664	17.5655
	0.70316	1.51424	F7BHM1;F6QNN0;J3QNE4	F7BHM1;F6QNN0;J3QNE4		E230008N13Rik	185	tr|F7BHM1|F7BHM1_MOUSE Coiled-coil domain containing 180 (Fragment) OS=Mus musculus OX=10090 GN=Ccdc180 PE=4 SV=1;tr|F6QNN0|F6QNN0_MOUSE Coiled-coil domain containing 180 OS=Mus musculus OX=10090 GN=Ccdc180 PE=4 SV=2;tr|J3QNE4|J3QNE4_MOUSE Coiled-coil doma	Color2 [A=255, R=192, G=192, B=192]	9	6	1	1	1	2.7	2.7	2.7	44.405	0.0045045	1.3638	123090000	16	5	18.9338	20.5007	18.5564	17.6828	21.1948	18.1362	20.1923	17.9124	14.4846	18.5879	17.2385	17.506	14.329	14.5642	16.5195	16.3474
	0.672567	1.54101	P63261;I3L4N8;P60709;P60710;P63260;E7EVS6;A0A804GS07;A0A2R8Y793;E9Q5F4;A0A6Q8PFE4;I3L3I0;G3UZ07;I3L1U9;E9Q1F2;G3UYG0;A0A2R8YGF8;A0A6Q8PH58;G5E9R0;J3KT65;I3L3R2;K7EM38;E9Q606;Q8BFZ3;A0A2R8YEA7;Q562R1;B1ATY1;C9JZR7;C9JUM1;A5A3E0;C9JTX5;Q6S8J3;P0CG38;E9Q2D1;A0A0U1RQ96;A0A2R8YFE2;F6WX90;F8WCH0;Q9BYX7;P0CG39;F8WGM8;A0A7P0TBL1;A0A6Q8PGD7	P63261;I3L4N8;P60709;P60710;P63260;E7EVS6;A0A804GS07;A0A2R8Y793;E9Q5F4;A0A6Q8PFE4;I3L3I0;G3UZ07;I3L1U9;E9Q1F2	Actin, cytoplasmic 2;Actin, cytoplasmic 2, N-terminally processed;Actin, cytoplasmic 1;Actin, cytoplasmic 1, N-terminally processed	ACTG1;ACTB;Actb;Actg1	191	sp|P63261|ACTG_HUMAN Actin, cytoplasmic 2 OS=Homo sapiens OX=9606 GN=ACTG1 PE=1 SV=1;tr|I3L4N8|I3L4N8_HUMAN Actin gamma 1 OS=Homo sapiens OX=9606 GN=ACTG1 PE=1 SV=9;sp|P60709|ACTB_HUMAN Actin, cytoplasmic 1 OS=Homo sapiens OX=9606 GN=ACTB PE=1 SV=1;sp|P607	Color2 [A=255, R=192, G=192, B=192]	9	6	14	14	4	49.3	49.3	21.1	41.792	0	129.12	973850000	20	120	23.7782	23.5341	21.0403	21.2503	21.6074	22.2095	20.5711	19.723	18.2827	20.0129	19.5503	16.4529	16.9492	14.8975	18.096	18.1921
	0.335013	-0.897202	Q99877;Q93079;Q8CGP2;Q99880;P10853;U3KQK0;Q8CBB6;Q99879;P10854;O60814;Q8CGP1;Q6ZWY9;Q64525;Q64478;Q64475;Q5QNW6;P62807;P58876;P57053;Q8N257;Q9D2U9;P06899;Q8CGP0;Q64524;Q16778;P33778;P23527;P70696;Q96A08;A0A2R8Y619	Q99877;Q93079;Q8CGP2;Q99880;P10853;U3KQK0;Q8CBB6;Q99879;P10854;O60814;Q8CGP1;Q6ZWY9;Q64525;Q64478;Q64475;Q5QNW6;P62807;P58876;P57053;Q8N257;Q9D2U9;P06899;Q8CGP0;Q64524;Q16778;P33778;P23527;P70696;Q96A08	Histone H2B type 1-N;Histone H2B type 1-H;Histone H2B type 1-P;Histone H2B type 1-L;Histone H2B type 1-F/J/L;Histone H2B;Histone H2B type 1-M;Histone H2B type 1-K;Histone H2B type 1-C/E/G;Histone H2B type 2-B;Histone H2B type 1-B;Histone H2B type 2-F;Histone H2B type 1-C/E/F/G/I;Histone H2B type 1-D;Histone H2B type F-S;Histone H2B type 3-B;Histone H2B type 3-A;Histone H2B type 1-J;Histone H2B ty…	HIST1H2BN;HIST1H2BH;Hist1h2bp;HIST1H2BL;Hist1h2bf;Hist1h2br;HIST1H2BM;Hist1h2bm;HIST1H2BK;Hist1h2bk;Hist1h2bc;Hist2h2bb;Hist1h2bh;Hist1h2bb;HIST2H2BF;HIST1H2BC;HIST1H2BD;H2BFS;HIST3H2BB;Hist3h2ba;HIST1H2BJ;Hist3h2bb;Hist2h2be;HIST2H2BE;HIST1H2BB;HIST1H2BO;Hist1h2ba;HIST1H2BA	193	sp|Q99877|H2B1N_HUMAN Histone H2B type 1-N OS=Homo sapiens OX=9606 GN=H2BC15 PE=1 SV=3;sp|Q93079|H2B1H_HUMAN Histone H2B type 1-H OS=Homo sapiens OX=9606 GN=H2BC9 PE=1 SV=3;sp|Q8CGP2|H2B1P_MOUSE Histone H2B type 1-P OS=Mus musculus OX=10090 GN=Hist1h2bp PE	Color2 [A=255, R=192, G=192, B=192]	9	6	4	4	4	35.7	35.7	35.7	13.922	0	38.014	263500000	7	18	23.8083	22.6955	21.2463	21.3127	21.4706	22.1861	20.4619	17.715	18.3258	13.1901	16.6928	15.385	16.0128	16.5135	16.9415	17.7146
	0.35292	-0.317241	P05089;A0A5F9ZGN6;A0A5F9ZH78	P05089;A0A5F9ZGN6;A0A5F9ZH78	Arginase-1	ARG1	199	sp|P05089|ARGI1_HUMAN Arginase-1 OS=Homo sapiens OX=9606 GN=ARG1 PE=1 SV=2;tr|A0A5F9ZGN6|A0A5F9ZGN6_HUMAN Arginase OS=Homo sapiens OX=9606 GN=ARG1 PE=1 SV=1;tr|A0A5F9ZH78|A0A5F9ZH78_HUMAN Arginase 1 OS=Homo sapiens OX=9606 GN=ARG1 PE=1 SV=1	Color2 [A=255, R=192, G=192, B=192]	9	6	4	4	4	16.1	16.1	16.1	34.735	0	5.2193	77074000	17	25	13.366	16.0662	15.7868	14.9058	18.0232	17.9564	19.14	18.002	18.2409	17.7986	18.1485	17.9367	18.471	17.2567	18.8318	18.8341
	0.865424	-0.464622	P05109	P05109	Protein S100-A8;Protein S100-A8, N-terminally processed	S100A8	200	sp|P05109|S10A8_HUMAN Protein S100-A8 OS=Homo sapiens OX=9606 GN=S100A8 PE=1 SV=1	Color2 [A=255, R=192, G=192, B=192]	9	6	5	5	5	45.2	45.2	45.2	10.834	0	14.762	280220000	8	55	18.7072	17.9085	17.3505	16.3366	22.064	20.3172	20.4363	19.494	19.4993	18.7532	19.2566	19.8282	20.0638	19.3907	19.7866	19.9548
	0.00699139	0.0202157	P07355;H0YMW4;H0YN42;H0YMU9;H0YMD0;H0YNB8;H0YKS4;A6NMY6;A0A7I2V4P4;H0YM50;H0YNP5;H0YMM1;H0YL33;H0YN28;H0YKX9;H0YMT9;H0YLV6;H0YKZ7;H0YKL9;H0YKV8;H0YNA0;B0V2N5;H0YMD9;H0YKN4;H0YLE2	P07355;H0YMW4;H0YN42;H0YMU9;H0YMD0;H0YNB8;H0YKS4;A6NMY6;A0A7I2V4P4;H0YM50;H0YNP5;H0YMM1;H0YL33	Annexin A2;Annexin;Putative annexin A2-like protein	ANXA2;ANXA2P2	205	sp|P07355|ANXA2_HUMAN Annexin A2 OS=Homo sapiens OX=9606 GN=ANXA2 PE=1 SV=2;tr|H0YMW4|H0YMW4_HUMAN Annexin OS=Homo sapiens OX=9606 GN=ANXA2 PE=1 SV=2;tr|H0YN42|H0YN42_HUMAN Annexin (Fragment) OS=Homo sapiens OX=9606 GN=ANXA2 PE=1 SV=1;tr|H0YMU9|H0YMU9_HUMA	Color2 [A=255, R=192, G=192, B=192]	9	6	15	15	3	49.6	49.6	8.3	38.604	0	118.59	312610000	23	95	21.2416	21.5569	19.315	18.4178	19.0136	19.8333	18.6678	17.0936	14.738	18.1816	18.13	18.322	17.6935	16.1254	18.1141	17.3578
	0.105411	0.331061	P10599	P10599	Thioredoxin	TXN	212	sp|P10599|THIO_HUMAN Thioredoxin OS=Homo sapiens OX=9606 GN=TXN PE=1 SV=3	Color2 [A=255, R=192, G=192, B=192]	9	6	1	1	1	11.4	11.4	11.4	11.737	0	1.8506	23254000	7	5	17.6754	13.4279	16.2598	13.511	18.4833	18.6297	17.5635	17.0359	18.2306	18.1295	17.1819	16.9254	18.1902	18.9597	17.9751	14.0182
	0.0417635	0.139075	P11021;P20029;A0A7P0TB36;A0A7P0TAI0	P11021;P20029;A0A7P0TB36;A0A7P0TAI0	78 kDa glucose-regulated protein	HSPA5;Hspa5	213	sp|P11021|BIP_HUMAN Endoplasmic reticulum chaperone BiP OS=Homo sapiens OX=9606 GN=HSPA5 PE=1 SV=2;sp|P20029|BIP_MOUSE Endoplasmic reticulum chaperone BiP OS=Mus musculus OX=10090 GN=Hspa5 PE=1 SV=3;tr|A0A7P0TB36|A0A7P0TB36_HUMAN 78 kDa glucose-regulated p	Color2 [A=255, R=192, G=192, B=192]	9	6	23	23	22	37.3	37.3	37.3	72.332	0	76.184	418890000	30	98	20.5458	20.8703	16.7708	18.8916	17.5219	19.5719	13.4703	14.5479	13.6458	13.5023	12.3391	16.507	14.0426	11.7372	15.1848	14.4733
	0.228496	0.713769	P48741;P17066	P48741;P17066	Putative heat shock 70 kDa protein 7;Heat shock 70 kDa protein 6	HSPA7;HSPA6	219	sp|P48741|HSP77_HUMAN Putative heat shock 70 kDa protein 7 OS=Homo sapiens OX=9606 GN=HSPA7 PE=5 SV=2;sp|P17066|HSP76_HUMAN Heat shock 70 kDa protein 6 OS=Homo sapiens OX=9606 GN=HSPA6 PE=1 SV=2	Color2 [A=255, R=192, G=192, B=192]	9	6	2	1	1	6.5	3	3	40.244	0	3.7621	71708000	20	30	19.521	20.4954	17.8863	16.6489	17.6424	16.1788	16.6777	15.928	14.1222	16.11	16.597	16.9753	16.1441	11.993	16.5772	16.2351
	1.41885	1.8846	P17182;Q6PHC1;A0A2R8Y6G6;P06733;B1ARR7;K7EM90;B0QZL1;A0A2R8Y879;A0A2R8YEM5	P17182;Q6PHC1;A0A2R8Y6G6;P06733	Alpha-enolase	Eno1;ENO1	220	sp|P17182|ENOA_MOUSE Alpha-enolase OS=Mus musculus OX=10090 GN=Eno1 PE=1 SV=3;tr|Q6PHC1|Q6PHC1_MOUSE phosphopyruvate hydratase OS=Mus musculus OX=10090 GN=Eno1 PE=1 SV=1;tr|A0A2R8Y6G6|A0A2R8Y6G6_HUMAN phosphopyruvate hydratase OS=Homo sapiens OX=9606 GN=EN	Color2 [A=255, R=192, G=192, B=192]	9	6	5	5	5	13.4	13.4	13.4	47.14	0	9.2813	84064000	22	13	18.7985	18.7899	15.9427	16.0396	15.8913	18.0849	15.9468	15.6056	15.1831	15.6037	15.3045	16.5197	13.4921	12.0595	14.6704	14.8505
	0.371175	-1.5957	P61626;P17897;F8VV32;A0A0B4J259;P08905	P61626;P17897;F8VV32;A0A0B4J259;P08905	Lysozyme C;Lysozyme C-1;Lysozyme;Lysozyme C-2	LYZ;Lyz1;Lyz2	221	sp|P61626|LYSC_HUMAN Lysozyme C OS=Homo sapiens OX=9606 GN=LYZ PE=1 SV=1;sp|P17897|LYZ1_MOUSE Lysozyme C-1 OS=Mus musculus OX=10090 GN=Lyz1 PE=1 SV=1;tr|F8VV32|F8VV32_HUMAN Lysozyme OS=Homo sapiens OX=9606 GN=LYZ PE=1 SV=1;tr|A0A0B4J259|A0A0B4J259_HUMAN Ly	Color2 [A=255, R=192, G=192, B=192]	9	6	2	2	2	14.9	14.9	14.9	16.537	0	8.5741	39623000	9	14	15.8623	15.6932	16.1666	13.0117	17.9476	18.6293	17.0582	18.3913	18.3264	18.2846	16.9787	10.6067	18.3916	17.0888	17.9075	17.1913
	0.0216265	-0.0718963	P35326;P35325;P22532;P22531;Q9BYE4;G5E8D1;A9JTY7;O70562;Q96RM1;O70558;O70555;O70554;O70559	P35326;P35325;P22532;P22531;Q9BYE4;G5E8D1;A9JTY7;O70562;Q96RM1;O70558;O70555;O70554;O70559	Small proline-rich protein 2A;Small proline-rich protein 2B;Small proline-rich protein 2D;Small proline-rich protein 2E;Small proline-rich protein 2G;Small proline-rich protein 2K;Small proline-rich protein 2F;Small proline-rich protein 2H	SPRR2A;SPRR2B;SPRR2D;SPRR2E;SPRR2G;Sprr2k;Sprr2b;SPRR2F;Sprr2g;Sprr2d;Sprr2h	223	sp|P35326|SPR2A_HUMAN Small proline-rich protein 2A OS=Homo sapiens OX=9606 GN=SPRR2A PE=1 SV=1;sp|P35325|SPR2B_HUMAN Small proline-rich protein 2B OS=Homo sapiens OX=9606 GN=SPRR2B PE=2 SV=1;sp|P22532|SPR2D_HUMAN Small proline-rich protein 2D OS=Homo sapi	Color2 [A=255, R=192, G=192, B=192]	9	6	2	2	2	43.1	43.1	43.1	7.9653	0	2.6729	35284000	6	8	17.8653	16.5871	17.9286	13.9116	18.46	17.1762	19.817	18.5456	17.4717	17.8128	18.4624	19.2397	19.433	15.132	19.2716	19.4376
	0.188018	-0.781422	P22735	P22735	Protein-glutamine gamma-glutamyltransferase K	TGM1	224	sp|P22735|TGM1_HUMAN Protein-glutamine gamma-glutamyltransferase K OS=Homo sapiens OX=9606 GN=TGM1 PE=1 SV=4	Color2 [A=255, R=192, G=192, B=192]	9	6	1	1	1	2.3	2.3	2.3	89.786	0	2.0055	41083000	47	14	16.5425	13.8881	14.671	13.1365	17.2999	15.8561	16.4817	16.8522	15.5103	14.6878	14.1202	11.3047	16.265	10.824	14.8663	16.7934
	0.301725	1.23428	P25311;C9JEV0	P25311;C9JEV0	Zinc-alpha-2-glycoprotein	AZGP1	225	sp|P25311|ZA2G_HUMAN Zinc-alpha-2-glycoprotein OS=Homo sapiens OX=9606 GN=AZGP1 PE=1 SV=2;tr|C9JEV0|C9JEV0_HUMAN Alpha-2-glycoprotein 1, zinc-binding OS=Homo sapiens OX=9606 GN=AZGP1 PE=1 SV=1	Color2 [A=255, R=192, G=192, B=192]	9	6	2	2	2	7.4	7.4	7.4	34.258	0	2.4053	40990000	18	14	16.6602	16.7145	16.124	12.6195	16.838	13.4358	18.1026	16.1436	16.4385	18.0878	18.1522	17.0457	17.9677	11.2071	17.9925	17.6198
	0.671262	-1.66445	P29508	P29508	Serpin B3	SERPINB3	228	sp|P29508|SPB3_HUMAN Serpin B3 OS=Homo sapiens OX=9606 GN=SERPINB3 PE=1 SV=2	Color2 [A=255, R=192, G=192, B=192]	9	6	2	2	2	6.2	6.2	6.2	44.564	0	3.4181	53876000	22	27	16.0634	15.2512	14.8503	11.6785	18.5289	17.1434	16.4307	16.53	16.5465	15.9962	16.2667	11.539	16.634	16.4798	16.7983	17.0942
	0.485254	-1.71388	Q5VSP4;P31025	Q5VSP4;P31025	Putative lipocalin 1-like protein 1;Lipocalin-1	LCN1P1;LCN1	229	sp|Q5VSP4|LC1L1_HUMAN Putative lipocalin 1-like protein 1 OS=Homo sapiens OX=9606 GN=LCN1P1 PE=5 SV=1;sp|P31025|LCN1_HUMAN Lipocalin-1 OS=Homo sapiens OX=9606 GN=LCN1 PE=1 SV=1	Color2 [A=255, R=192, G=192, B=192]	9	6	1	1	1	6.8	6.8	6.8	17.918	0	1.91	34166000	7	23	16.1191	16.8662	12.3736	12.4257	18.357	19.1169	18.7443	18.3711	18.2722	19.0964	18.4772	12.2445	18.6689	19.0772	18.6828	18.517
	0.872259	-1.22055	P31151;Q86SG5	P31151	Protein S100-A7	S100A7	230	sp|P31151|S10A7_HUMAN Protein S100-A7 OS=Homo sapiens OX=9606 GN=S100A7 PE=1 SV=4	Color2 [A=255, R=192, G=192, B=192]	9	6	3	3	3	41.6	41.6	41.6	11.471	0	21.19	77317000	7	29	16.3357	14.9286	15.9345	12.6243	20.7803	19.1224	13.0597	16.0837	18.8724	17.5806	18.5205	20.7507	19.4803	20.3961	20.1933	20.5367
	0.314075	-0.47449	P31944	P31944	Caspase-14;Caspase-14 subunit p17, mature form;Caspase-14 subunit p10, mature form;Caspase-14 subunit p20, intermediate form;Caspase-14 subunit p8, intermediate form	CASP14	231	sp|P31944|CASPE_HUMAN Caspase-14 OS=Homo sapiens OX=9606 GN=CASP14 PE=1 SV=2	Color2 [A=255, R=192, G=192, B=192]	9	6	4	4	4	12.8	12.8	12.8	27.679	0	10.396	86788000	15	24	18.0394	17.6665	17.4764	12.8752	18.6851	16.3882	18.7183	18.3496	17.291	18.7958	18.9294	17.5042	19.4411	17.2456	18.7538	18.9779
	0.410312	-1.78345	P32455	P32455	Interferon-induced guanylate-binding protein 1	GBP1	232	sp|P32455|GBP1_HUMAN Guanylate-binding protein 1 OS=Homo sapiens OX=9606 GN=GBP1 PE=1 SV=2	Color2 [A=255, R=192, G=192, B=192]	9	6	1	1	1	2	2	2	67.93	0	6.7677	337360000	26	9	19.3667	18.3926	18.2149	17.323	20.7823	13.6454	21.4203	19.5592	20.94	18.6591	19.2124	12.1906	19.4996	19.8863	19.4376	19.3124
	0.319112	1.00461	P62806;P62805	P62806;P62805	Histone H4	Hist1h4a;HIST1H4A	238	sp|P62806|H4_MOUSE Histone H4 OS=Mus musculus OX=10090 GN=H4c1 PE=1 SV=2;sp|P62805|H4_HUMAN Histone H4 OS=Homo sapiens OX=9606 GN=H4C1 PE=1 SV=2	Color2 [A=255, R=192, G=192, B=192]	9	6	6	6	6	51.5	51.5	51.5	11.367	0	24.27	719870000	6	69	25.0835	24.2541	23.4852	22.5691	22.9242	23.6766	21.4846	18.7607	18.4353	18.1496	14.4857	20.777	17.1379	16.6572	17.6981	16.336
	0.318678	0.323688	P81605	P81605	Dermcidin;Survival-promoting peptide;DCD-1	DCD	240	sp|P81605|DCD_HUMAN Dermcidin OS=Homo sapiens OX=9606 GN=DCD PE=1 SV=2	Color2 [A=255, R=192, G=192, B=192]	9	6	3	3	3	22.7	22.7	22.7	11.284	0	17.397	466900000	5	99	21.1517	20.8046	19.6216	20.0179	21.8619	22.2238	22.3261	21.9232	22.3972	21.6045	21.4702	22.4238	21.258	21.0692	22.6279	21.6459
	1.03354	-0.922339	Q02413;Q61495;Q7TSF1	Q02413	Desmoglein-1	DSG1	242	sp|Q02413|DSG1_HUMAN Desmoglein-1 OS=Homo sapiens OX=9606 GN=DSG1 PE=1 SV=2	Color2 [A=255, R=192, G=192, B=192]	9	6	15	15	15	17.9	17.9	17.9	113.75	0	81.975	286530000	41	86	16.4112	14.7361	13.4714	14.9114	16.7144	17.6472	16.8045	16.4871	16.2726	16.736	15.3736	17.5073	17.4819	17.4015	17.6264	17.0691
	0.143886	-0.195892	Q08554	Q08554	Desmocollin-1	DSC1	244	sp|Q08554|DSC1_HUMAN Desmocollin-1 OS=Homo sapiens OX=9606 GN=DSC1 PE=1 SV=2	Color2 [A=255, R=192, G=192, B=192]	9	6	8	8	8	11.1	11.1	11.1	99.986	0	12.509	186310000	48	59	14.7237	14.6956	15.1881	13.0983	16.4477	16.5158	17.6157	17.0235	16.4441	17.2192	17.4205	16.0837	17.3434	15.8346	17.7309	17.0421
	0.305384	0.988834	Q4DSX5	Q4DSX5			248	tr|Q4DSX5|Q4DSX5_TRYCC Leucine-rich repeat protein (LRRP) OS=Trypanosoma cruzi (strain CL Brener) OX=353153 GN=Tc00.1047053508347.90 PE=4 SV=1	Color2 [A=255, R=192, G=192, B=192]	9	6	1	1	1	0.4	0.4	0.4	231.12	0.0080645	1.1604	39153000	93	2	12.7818	16.7931	13.0175	14.0841	14.6073	11.2362	15.3729	12.8331	11.6161	17.4579	13.5047	12.0227	12.5569	11.9795	13.3315	12.7781
	0.018614	-0.0640795	Q5T749	Q5T749	Keratinocyte proline-rich protein	KPRP	249	sp|Q5T749|KPRP_HUMAN Keratinocyte proline-rich protein OS=Homo sapiens OX=9606 GN=KPRP PE=1 SV=1	Color2 [A=255, R=192, G=192, B=192]	9	6	6	6	6	13.3	13.3	13.3	64.135	0	9.4111	397650000	25	72	17.0981	14.6009	17.0381	16.1577	19.7906	17.7895	20.6828	19.552	17.7647	19.3811	19.5277	18.4355	19.2693	15.6511	19.9596	20.4852
	0.162758	-0.95267	Q5T750	Q5T750	Skin-specific protein 32	XP32	250	sp|Q5T750|XP32_HUMAN Skin-specific protein 32 OS=Homo sapiens OX=9606 GN=XP32 PE=1 SV=1	Color2 [A=255, R=192, G=192, B=192]	9	6	2	2	2	8.4	8.4	8.4	26.238	0	2.1712	23734000	11	4	16.2979	12.8852	16.1689	12.5618	12.2719	13.3864	18.6926	16.143	11.1915	16.4578	17.5283	17.2203	16.7955	11.6831	18.6915	19.0385
	0.603225	1.63577	Q6UWP8;K7ESC4	Q6UWP8	Suprabasin	SBSN	251	sp|Q6UWP8|SBSN_HUMAN Suprabasin OS=Homo sapiens OX=9606 GN=SBSN PE=1 SV=2	Color2 [A=255, R=192, G=192, B=192]	9	6	8	8	8	31	31	31	60.54	0	32.582	441760000	32	113	15.2604	15.1899	13.8216	16.7428	15.7082	14.6461	16.2547	16.2887	16.0432	16.6628	16.4562	16.5483	16.0404	10.9656	16.0638	16.0975
	0.207709	0.849939	Q792Z1	Q792Z1		Try10	252	tr|Q792Z1|Q792Z1_MOUSE Trypsin 10 OS=Mus musculus OX=10090 GN=Try10 PE=1 SV=1	Color2 [A=255, R=192, G=192, B=192]	9	6	1	1	1	4.1	4.1	4.1	26.221	0	14.548	1887400000	9	73	20.8834	20.8817	20.0002	20.5039	20.7489	21.7206	20.9211	20.543	20.7693	21.1118	20.815	27.3848	21.6163	21.5834	21.9365	21.5449
	0.0808902	0.273848	Q9CPN9	Q9CPN9		2210010C04Rik	256	tr|Q9CPN9|Q9CPN9_MOUSE RIKEN cDNA 2210010C04 gene OS=Mus musculus OX=10090 GN=2210010C04Rik PE=1 SV=1	Color2 [A=255, R=192, G=192, B=192]	9	6	1	1	1	4.9	4.9	4.9	26.422	0	5.382	80398000	10	14	18.1173	17.4951	15.2112	17.1725	17.1422	17.0804	17.1523	17.4772	17.1442	17.4851	17.6137	22.2183	18.7234	17.7951	18.3159	18.5315
	0.229313	-0.384682	Q9ET54	Q9ET54	Palladin	Palld	257	sp|Q9ET54|PALLD_MOUSE Palladin OS=Mus musculus OX=10090 GN=Palld PE=1 SV=2	Color2 [A=255, R=192, G=192, B=192]	9	6	1	1	1	0.6	0.6	0.6	152.13	0.008	1.1243	19499000	59	2	16.0165	13.8938	15.1986	15.3874	16.2967	13.0752	15.3159	11.7492	11.8615	13.0205	14.2713	13.2606	13.7573	12.8063	12.7154	14.6736
	0.138329	-0.750678	Q9NZT1	Q9NZT1	Calmodulin-like protein 5	CALML5	260	sp|Q9NZT1|CALL5_HUMAN Calmodulin-like protein 5 OS=Homo sapiens OX=9606 GN=CALML5 PE=1 SV=2	Color2 [A=255, R=192, G=192, B=192]	9	6	1	1	1	9.6	9.6	9.6	15.892	0	1.7492	15750000	9	2	16.1254	13.8898	14.3072	13.4599	17.9659	14.5001	16.6742	12.4559	15.5716	18.0271	16.6429	12.4969	17.9572	11.3872	18.24	18.1567
	0.0715428	1.28413	Q9Z1R9	Q9Z1R9		Prss1	262	tr|Q9Z1R9|Q9Z1R9_MOUSE Protease, serine 1 (trypsin 1) OS=Mus musculus OX=10090 GN=Prss1 PE=1 SV=1	Color2 [A=255, R=192, G=192, B=192]	9	6	1	1	1	8.1	8.1	8.1	26.134	0	3.2315	19022000000	7	13	26.5729	26.58	12.8519	12.4557	26.3827	13.408	26.1503	26.3273	11.5277	16.3916	27.7367	30.4324	12.8009	11.8578	27.9789	28.3142
